# Supplementary material for: MicroRNA-guided regulation of heat stress response in wheat
Source: BMC Genomics. 2019 Jun 13;20:488. doi: 10.1186/s12864-019-5799-6 (PMC6567507; doi:10.1186/s12864-019-5799-6)
Supplement: Supplementary file 4 — Table S2. Conserved miRNA families, precursor sequence, structure, minimum free energy and star sequence information. (XLSX 54 kb) [file 12864_2019_5799_MOESM4_ESM.xlsx]

## Sheet: Table_S2
Additional file 4 (.xlsx) Table S2 Conserved miRNA families, precursor sequence, structure, minimum free energy and star sequence information.
miRNA Family	IsomiR	Matching-distinct tag (species) (10 RPM)	Tag sequence	Precursor name (this study)	Precursor name IWGSC RefSeq v1.0	Locus with the highest E value	Number of precursors reported in the assembly	Precursor sequence from IWGSC	Secondary structure	MFE (kcal/mol/nt)	Presence of star sequence	sequence of the miRNA*	Precursor support from Sun et al (2014)	miRNA* support from Sun et al (2014)
156	miR156-1.1-5p	species22_sample24_of_3DAYS_21bp_5'	TTGACAGAAGAGAGTGAGCAC	miR156-1	miR156-5p.1	Chr3A:76564127-76564251	9	TGGGTGCTGTGTGTGGAAGTTGACAGAAGAGAGTGAGCACCCATGGTGTTTCCTTAGCATCAAGGGGCATGCCAGGGAGCTATGCGTGCTCACTGCTCTATCTGTCAGCCACTGATCAGACCCCG	.((((.(((...((((...(((((((((((((((((((((.((((((...(((((.((((........)))).))))))))))).))))))))).)))).))))))))))))....)))))))..	-0.5	Not found	TGCTCACTGCTCTATCTGTCAGCC	-	-
156	miR156-4-5p	species2470_sample24_of_3DAYS_21bp_5'	TGACAGAAGAGAGTGAGCACC	miR156-4	miR156-3p.4	Chr3A:76564127-76564255	9	TGGGTGCTGTGTGTGGAAGTTGACAGAAGAGAGTGAGCACCCATGGTGTTTCCTTAGCATCAAGGGGCATGCCAGGGAGCTATGCGTGCTCACTGCTCTATCTGTCAGCCACTGATCAGACCCCGTTTC	.((((.(((...((((...(((((((((((((((((((((.((((((...(((((.((((........)))).))))))))))).))))))))).)))).))))))))))))....)))))))......	-0.48	Not found	GTGCTCACTGCTCTATCTGTCAGC	-	-
156	miR156-3-5p	species26_sample24_of_3DAYS_20bp_5'	TGACAGAAGAGAGTGAGCAC	miR156-3	miR156-5p.3	Chr6A:437637097-437636969	23	CCGGTACGGGCGCTGGGCGGTGACAGAAGAGAGTGAGCACACGGCCGGTCGTTACGGCACCGCCCGGGTGTGCCGTCGCGGCCGCGTGCTCACTGCTCTTCCTGTCATCCACTCTCCCGCTTCCCTTCC	..((..((((....(((.((((((((((((((((((((((.((((((..((..(((((((.((....))))))))))))))))).))))))))).))))).)))))).)).))).))))...)).....	-0.54	species9120_sample21_of_3DAYS_23bp (miRNA)	TGCTCACTGCTCTTCCTGTCATC	-	-
156	miR156-6-5p	species2644_sample24_of_3DAYS_21bp_5'	TGACAGAAGAGAGTGAGCACA	miR156-6	miR156-5p.6	Chr5A:440504440-440504287	14	TTGATGATGGTGCGAATGGCTGACAGAAGAGAGTGAGCACACAGCGGCAGACTACGTCTGGTAAAGAGGACGGATGGATGCGAGGAGAGATATAGACGCAGCTGCTGTTGCGTGCTCACCCTCTCTCTGTCAGCTCTCTCTCCCCCTTGGGACT	........((...((..((((((((((((((.((((((((.(((((((((.((.((((((..........((........))..........)))))).))))))))))).)))))))).)))).)))))))))).))...))...........	-0.43	Not found	GTGCTCACCCTCTCTCTGTCAGC	-	-
156	miR156-19-5p	species5624_sample24_of_3DAYS_19bp_5'	TGACAGAAGAGAGTGAGCA	miR156-19	miR156-5p.19	Chr3B:109363751-109363628	23	GGAGCTGGGCTTTGGAGGTCTGACAGAAGAGAGTGAGCACACGCGGTGGTTTCCTAGCATGCGAGCGCCATGCTTGGAGCTGCGCGTGCTCACCCTCTCTCTGTCAGCCATTTACCATGCCCAT	.....(((((..(((.((.((((((((((((.((((((((.((((((....(((.(((((((....)).))))).))))))))).)))))))).)))).)))))))))).....))).))))).	-0.54	species19632_sample13_of_3DAYS_21bp (miRNA)	GCTCACCCTCTCTCTGTCAGC	-	-
156	miR156-1.2-5p	species7160_sample24_of_3DAYS_22bp_5'	TTGACAGAAGAGAGTGAGCACC	miR156-1	miR156-5p.1	Chr3A:76564127-76564251	9	TGGGTGCTGTGTGTGGAAGTTGACAGAAGAGAGTGAGCACCCATGGTGTTTCCTTAGCATCAAGGGGCATGCCAGGGAGCTATGCGTGCTCACTGCTCTATCTGTCAGCCACTGATCAGACCCCG	.((((.(((...((((...(((((((((((((((((((((.((((((...(((((.((((........)))).))))))))))).))))))))).)))).))))))))))))....)))))))..	-0.5	Not found	GTGCTCACTGCTCTATCTGTCAGCC	-	-
159	miR159g-1	species2363_sample23_of_3DAYS_20bp	TTGGATTGAAGGGAGCTCTG	tae-miR159g-1	miR159g-1	Chr3B:6753727-6753937	2	TTGGATTCGGTTTAGAGGTGGAGCTCCTATCATTCCAATGAAGGGTCTACCGGAAGGGTTTGTGCAGCTGCTCGTTCATGGTTCCCACTATCCTATCTCCATAGAAAACGAGGAGGTAGGCCTGTGGTTTGCATGACCGAGGAGCCGCTTCGATCCCTCGCTGACCGCTGTTTGGATTGAAGGGAGCTCTGCATCTTGATCTACTGTTAAG	........((((.(((.(..((((((((.(((.(((((...((((((...((..((((.(((.((.(((.((((.(((((....((((...(((((((((...........)))))))))...))))....))))).)))).))).))..))).))))))..)))).))..))))).))).))))))))..).))).))))..........	-0.499024	species1584_sample13_of_3DAYS_20bp	GAGCTCCTATCATTCCAATG	+	+
159	miR159f-1	species582_sample23_of_3DAYS_20bp	CTTGGATTGAAGGGAGCTCT	tae-miR159f-1	miR159f-1	Chr7A:594891480-594891268	2	GTAGAATGGCGAAAAAGAAGAGCTCCCTTCGATCCAATCCAGGAGGGGAGGTGGTCGGATGCAGCTGCCGGTTCATGGATACCTGTCCGGTGCATGCAGTGCGGTTGAGCCTGCGCACCTGTATAGGTTTTGCATGACCCGGGAGATGAACCTACCAGCATCTTTCCCTCGTGCTTGGATTGAAGGGAGCTCTCTCTCTCTCTCTCATCTGTC	.((((..((.((.(.((((((((((((((((((((((..((.(((((((((((((.((...((.((.((((.(((((.(.(((((((.(((((..((((.((......))))))))))).).))))))..).))))).)))).)).))..)).))))....))))))))).)).))))))))))))))))))).))).).)).))..))))..	-0.505164	species37400_sample5_of_3DAYS_20bp	AGCTCCCTTCGATCCAATCC	+	+
166	miR166-4.1-3p	species1_sample24_of_3DAYS_21bp_3'	TTCGGACCAGGCTTCATTCCC	miR166-4	miR166-3p.4	Chr4D:450196290-450196417	3	CGGTGCATGGCAGTTGAGGGGAATGTTGTCTGGTTGGAGACCTGGCTCGCACGACGGATCGATCGGCGGCGGGCGTGCGCGCGCGGTTTCGGACCAGGCTTCATTCCCCCCAACTCAACCCTTCTTCC	.((.....((.(((((.((((((((..((((((((.((((((..((.((((((.((..(((.....)))))..)))))).))..)))))).))))))))..)))))))).)))))...))......))	-0.51	Not found	GGAATGTTGTCTGGTTGGAGAC	-	-
166	miR166-8.1-3p	species11_sample24_of_3DAYS_21bp_3'	TCGGACCAGGCTTCAATCCCT	miR166-8	miR166-3p.8	Chr5A:450881167-450881305	3	TGGTTGAAGTTAGGTTAAGGGGGTTGTTGTCTGGTTCAAGGTCTCCACATACATCATATACATGGAGAGCATGATATGGATTGTATGATTTGGTGACCTCGGACCAGGCTTCAATCCCTTTAACCAGCATCTGCACAAT	((((.((.(((.((((((((((((((..(((((((((.(((((.(((((((((((((((.((((.....))))))))))..))))))...))).))))).)))))))))..))))))))))))))))).)).)).))..	-0.5	Not found	GGGGTTGTTGTCTGGTTCAAGG	-	-
166	miR166-7.1-3p	species1176_sample24_of_3DAYS_19bp_3'	TCGGACCAGGCTTCAATCC	miR166-7	miR166-3p.7	Chr5B:411091726-411091864	3	AGGTTGAAGTTAGGTTAAGGGGGTTGTTGTCTGGTTCAAGGTCTCCACATACATCATATACATGGAGAGCATGATATGGATTGTACGGTTTGGTGATCTCGGACCAGGCTTCAATCCCTTTAACCAGCATCCGCACAAT	..((.((.(((.((((((((((((((..(((((((((.(((((.((((.((((((((((.((((.....))))))))))..))))..))..)).))))).)))))))))..))))))))))))))))).)).)).....	-0.45	Not found	GGTTGTTGTCTGGTTCAAGG	-	-
166	miR166-5.1-3p	species1235_sample24_of_3DAYS_18bp_3'	TCGGACCAGGCTTCAATC	miR166-5	miR166-3p.5	Chr5D:350379778-350379918	3	AGGTTGAAGTTAGGTTAAGGGGGTTGTTGTCTGGTTCAAGGTCTCCACATACATCATATACATGGAGAGCATGGTATATGGATTGTATGATTTGGTGATCTCGGACCAGGCTTCAATCCCTTTAACCAGCATCTGCACAAT	..((.((.(((.((((((((((((((..(((((((((.(((((.((((((((((((((((((((.....))).))))))))..))))))...))).))))).)))))))))..))))))))))))))))).)).)).....	-0.48	Not found	GTTGTTGTCTGGTTCAAGG	-	-
166	miR166-11-5p	species1399_sample24_of_3DAYS_21bp_5'	GGAATGTTGTCTGGCTCGGGG	miR166-11	miR166-3p.11	Chr7B:523239914-523239721	6	GAGCCTTTTCGTTTTGAGGGGAATGTTGTCTGGCTCGGGGCTCTCTTTCTTTCTCTCTCTCTCTGTGTTCCTCCCCTCGATCCCTCCTTGATCAGATCGAGAGAAAGATCGAAGATCCGATGAGGGGGGAGCAGAGAGTAGACGTGCGTAGATCTCGGACCAGGCTTCATTCCCCCCAAAGACAAGGGCTCCCG	((((((((...(((((.((((((((..((((((.((((((...(((.......(((..((((((((..(((.((((((.(((..((.((((((...((....))..)))))).))...)))))))))))))))))))).))).......))))))))).))))))..)))))))).)))))..))))))))...	-0.44	species5242_sample13_of_3DAYS_22bp (miRNA)	CTCGGACCAGGCTTCATTCCCC	-	-
166	miR166-4-3p	species140_sample24_of_3DAYS_22bp_3'	TCGGACCAGGCTTCATTCCCCT	miR166-4	miR166-5p.4	Chr1D:254662220-254662355	6	AAGCTATTTTGCTTCTGGGTGGAATGTTGTCTGGTTCAAGGTCTCGCTCTGGTTTGAGGATGGAAACCTTTCATTTCTCTCAGCTTCCTGCGATCTCGGACCAGGCTTCATTCCCCTCAGAGATAGCTTCAACCAT	((((((((.....((((((.((((((..(((((((((.(((((..((...((((.(((((..(((....)))..)))))..))))....))))))).)))))))))..)))))).)))))))))))))).......	-0.42	Not found	GTGGAATGTTGTCTGGTTCAAGG	-	-
166	miR166-12.1-3p	species145_sample24_of_3DAYS_21bp_3'	TTTCGGACCAGGCTTCATTCC	miR166-12	miR166-3p.12	Chr4D:450196289-450196418	3	TCGGTGCATGGCAGTTGAGGGGAATGTTGTCTGGTTGGAGACCTGGCTCGCACGACGGATCGATCGGCGGCGGGCGTGCGCGCGCGGTTTCGGACCAGGCTTCATTCCCCCCAACTCAACCCTTCTTCCA	..((.....((.(((((.((((((((..((((((((.((((((..((.((((((.((..(((.....)))))..)))))).))..)))))).))))))))..)))))))).)))))...))......)).	-0.51	Not found	GAATGTTGTCTGGTTGGAGACC	-	-
166	miR166-8.2-5p	species1634_sample24_of_3DAYS_21bp_5'	GGGTTGTTGTCTGGTTCAAGG	miR166-8	miR166-3p.8	Chr5A:450881167-450881305	3	TGGTTGAAGTTAGGTTAAGGGGGTTGTTGTCTGGTTCAAGGTCTCCACATACATCATATACATGGAGAGCATGATATGGATTGTATGATTTGGTGACCTCGGACCAGGCTTCAATCCCTTTAACCAGCATCTGCACAAT	((((.((.(((.((((((((((((((..(((((((((.(((((.(((((((((((((((.((((.....))))))))))..))))))...))).))))).)))))))))..))))))))))))))))).)).)).))..	-0.5	species95497_sample13_of_3DAYS_22bp (miRNA)	CTCGGACCAGGCTTCAATCCCT	-	-
166	miR166-12.2-3p	species1674_sample24_of_3DAYS_19bp_3'	TTCGGACCAGGCTTCATTC	miR166-12	miR166-3p.12	Chr4D:450196289-450196418	3	TCGGTGCATGGCAGTTGAGGGGAATGTTGTCTGGTTGGAGACCTGGCTCGCACGACGGATCGATCGGCGGCGGGCGTGCGCGCGCGGTTTCGGACCAGGCTTCATTCCCCCCAACTCAACCCTTCTTCCA	..((.....((.(((((.((((((((..((((((((.((((((..((.((((((.((..(((.....)))))..)))))).))..)))))).))))))))..)))))))).)))))...))......)).	-0.51	Not found	AATGTTGTCTGGTTGGAGAC	-	-
166	miR166-5.2-3p	species1905_sample24_of_3DAYS_21bp_3'	ATCTCGGACCAGGCTTCAATC	miR166-5	miR166-3p.5	Chr5D:350379778-350379918	2	AGGTTGAAGTTAGGTTAAGGGGGTTGTTGTCTGGTTCAAGGTCTCCACATACATCATATACATGGAGAGCATGGTATATGGATTGTATGATTTGGTGATCTCGGACCAGGCTTCAATCCCTTTAACCAGCATCTGCACAAT	..((.((.(((.((((((((((((((..(((((((((.(((((.((((((((((((((((((((.....))).))))))))..))))))...))).))))).)))))))))..))))))))))))))))).)).)).....	-0.48	Not found	GTTGTTGTCTGGTTCAAGGTCT	-	-
166	miR166-9-3p	species2_sample24_of_3DAYS_21bp_3'	TCGGACCAGGCTTCATTCCCC	miR166-9	miR166-3p.9	Chr1D:254662220-254662355	15	AAGCTATTTTGCTTCTGGGTGGAATGTTGTCTGGTTCAAGGTCTCGCTCTGGTTTGAGGATGGAAACCTTTCATTTCTCTCAGCTTCCTGCGATCTCGGACCAGGCTTCATTCCCCTCAGAGATAGCTTCAACCAT	((((((((.....((((((.((((((..(((((((((.(((((..((...((((.(((((..(((....)))..)))))..))))....))))))).)))))))))..)))))).)))))))))))))).......	-0.42	Not found	TGGAATGTTGTCTGGTTCAAGG	-	-
166	miR166-13-3p	species21940_sample24_of_3DAYS_18bp_3'	TCGGACCAGGCTTCATTC	miR166-13	miR166-3p.13	Chr7D:495321769-495321576	15	GGAGCCTTTTCGTTTTGAGGGGAATGTTGTCTGGCTCGGGGCTCTCTTTCTTTCTCTCTCTCTATCCTCCTCCCCTCGACCCCTCCTTGATCAGATCGAGAGAAAGGTCGAAGATCCGATGAGGGGGGAGAAGAGAGTAGACGTGCGTAGATCTCGGACCAGGCTTCATTCCCCCCAAAGACAAGGGCTCCCGG	(((((((((...(((((.((((((((..((((((.((((((.(((.......(((..((((((...((((.((((((((((..((((((((...)))))).))..))))...........)))))))))).)))))).))).......))))))))).))))))..)))))))).)))))..)))))))))...	-0.47	species1348173_sample3_of_3DAYS_19bp (miRNA)	AATGTTGTCTGGCTCGGGG	-	-
166	miR166-4.2-3p	species2209_sample24_of_3DAYS_20bp_3'	TTCGGACCAGGCTTCATTCC	miR166-4	miR166-3p.4	Chr4D:450196290-450196417	3	CGGTGCATGGCAGTTGAGGGGAATGTTGTCTGGTTGGAGACCTGGCTCGCACGACGGATCGATCGGCGGCGGGCGTGCGCGCGCGGTTTCGGACCAGGCTTCATTCCCCCCAACTCAACCCTTCTTCC	.((.....((.(((((.((((((((..((((((((.((((((..((.((((((.((..(((.....)))))..)))))).))..)))))).))))))))..)))))))).)))))...))......))	-0.51	species10143037_sample24_of_3DAYS_21bp (miRNA)	GAATGTTGTCTGGTTGGAGAC	-	-
166	miR166-1-3p	species3216_sample24_of_3DAYS_19bp_3'	TCGGACCAGGCTTCATTCC	miR166-1	miR166-3p.1	Chr7D:495321768-495321577	15	GAGCCTTTTCGTTTTGAGGGGAATGTTGTCTGGCTCGGGGCTCTCTTTCTTTCTCTCTCTCTATCCTCCTCCCCTCGACCCCTCCTTGATCAGATCGAGAGAAAGGTCGAAGATCCGATGAGGGGGGAGAAGAGAGTAGACGTGCGTAGATCTCGGACCAGGCTTCATTCCCCCCAAAGACAAGGGCTCCCG	((((((((...(((((.((((((((..((((((.((((((.(((.......(((..((((((...((((.((((((((((..((((((((...)))))).))..))))...........)))))))))).)))))).))).......))))))))).))))))..)))))))).)))))..))))))))...	-0.45	species7861755_sample20_of_3DAYS_20bp (miRNA)	GAATGTTGTCTGGCTCGGGG	-	-
166	miR166-8.5-3p	species3494_sample24_of_3DAYS_21bp_3'	CTCGGACCAGGCTTCAATCCC	miR166-8	miR166-3p.8	Chr5A:450881167-450881305	3	TGGTTGAAGTTAGGTTAAGGGGGTTGTTGTCTGGTTCAAGGTCTCCACATACATCATATACATGGAGAGCATGATATGGATTGTATGATTTGGTGACCTCGGACCAGGCTTCAATCCCTTTAACCAGCATCTGCACAAT	((((.((.(((.((((((((((((((..(((((((((.(((((.(((((((((((((((.((((.....))))))))))..))))))...))).))))).)))))))))..))))))))))))))))).)).)).))..	-0.5	species37846_sample13_of_3DAYS_22bp (miRNA)	GGGTTGTTGTCTGGTTCAAGGT	-	-
166	miR166-3.1-3p	species4327_sample24_of_3DAYS_21bp_3'	CTCGGACCAGGCTTCATTCCC	miR166-3	miR166-5p.3	Chr7D:495321769-495321576	9	GGAGCCTTTTCGTTTTGAGGGGAATGTTGTCTGGCTCGGGGCTCTCTTTCTTTCTCTCTCTCTATCCTCCTCCCCTCGACCCCTCCTTGATCAGATCGAGAGAAAGGTCGAAGATCCGATGAGGGGGGAGAAGAGAGTAGACGTGCGTAGATCTCGGACCAGGCTTCATTCCCCCCAAAGACAAGGGCTCCCGG	(((((((((...(((((.((((((((..((((((.((((((.(((.......(((..((((((...((((.((((((((((..((((((((...)))))).))..))))...........)))))))))).)))))).))).......))))))))).))))))..)))))))).)))))..)))))))))...	-0.47	species738413_sample13_of_3DAYS_23bp (miRNA)	GGAATGTTGTCTGGCTCGGGGCT	-	-
166	miR166-5.3-5p	species4730_sample24_of_3DAYS_21bp_5'	TTGTTGTCTGGTTCAAGGTCT	miR166-5	miR166-3p.5	Chr5D:350379778-350379918	3	AGGTTGAAGTTAGGTTAAGGGGGTTGTTGTCTGGTTCAAGGTCTCCACATACATCATATACATGGAGAGCATGGTATATGGATTGTATGATTTGGTGATCTCGGACCAGGCTTCAATCCCTTTAACCAGCATCTGCACAAT	..((.((.(((.((((((((((((((..(((((((((.(((((.((((((((((((((((((((.....))).))))))))..))))))...))).))))).)))))))))..))))))))))))))))).)).)).....	-0.48	Not found	GATCTCGGACCAGGCTTCAATC	-	-
166	miR166-8.6-3p	species5097_sample24_of_3DAYS_22bp_3'	CCTCGGACCAGGCTTCAATCCC	miR166-8	miR166-3p.8	Chr5A:450881167-450881305	1	TGGTTGAAGTTAGGTTAAGGGGGTTGTTGTCTGGTTCAAGGTCTCCACATACATCATATACATGGAGAGCATGATATGGATTGTATGATTTGGTGACCTCGGACCAGGCTTCAATCCCTTTAACCAGCATCTGCACAAT	((((.((.(((.((((((((((((((..(((((((((.(((((.(((((((((((((((.((((.....))))))))))..))))))...))).))))).)))))))))..))))))))))))))))).)).)).))..	-0.5	species2802918_sample7_of_3DAYS_23bp (miRNA)	GGGTTGTTGTCTGGTTCAAGGTC	-	-
166	miR166-3.2-3p	species5242_sample24_of_3DAYS_22bp_3'	CTCGGACCAGGCTTCATTCCCC	miR166-3	miR166-5p.3	Chr7D:495321769-495321576	3	GGAGCCTTTTCGTTTTGAGGGGAATGTTGTCTGGCTCGGGGCTCTCTTTCTTTCTCTCTCTCTATCCTCCTCCCCTCGACCCCTCCTTGATCAGATCGAGAGAAAGGTCGAAGATCCGATGAGGGGGGAGAAGAGAGTAGACGTGCGTAGATCTCGGACCAGGCTTCATTCCCCCCAAAGACAAGGGCTCCCGG	(((((((((...(((((.((((((((..((((((.((((((.(((.......(((..((((((...((((.((((((((((..((((((((...)))))).))..))))...........)))))))))).)))))).))).......))))))))).))))))..)))))))).)))))..)))))))))...	-0.47	Not found	GGGAATGTTGTCTGGCTCGGGGCT	-	-
166	miR166-6-3p	species602_sample24_of_3DAYS_20bp_3'	TCGGACCAGGCTTCATTCCC	miR166-6	miR166-3p.6	Chr1B:357916351-357916218	15	AGCTATTTTGCTTCTGGGTGGAATGTTGTCTGGTTCAAGGTCTCGCTCTGGTTTGAGGATGGAAAACTTTCATTTCTCTCAGCTTCCTGCGATCTCGGACCAGGCTTCATTCCCCTCAGAGATAGCTTCAACCA	(((((((.....((((((.((((((..(((((((((.(((((..((...((((.(((((..(((....)))..)))))..))))....))))))).)))))))))..)))))).))))))))))))).......	-0.42	species189111_sample13_of_3DAYS_21bp (miRNA)	GGAATGTTGTCTGGTTCAAGG	-	-
166	miR166-7.2-3p	species9122_sample24_of_3DAYS_22bp_3'	TCTCGGACCAGGCTTCAATCCC	miR166-7	miR166-3p.7	Chr5B:411091726-411091864	2	AGGTTGAAGTTAGGTTAAGGGGGTTGTTGTCTGGTTCAAGGTCTCCACATACATCATATACATGGAGAGCATGATATGGATTGTACGGTTTGGTGATCTCGGACCAGGCTTCAATCCCTTTAACCAGCATCCGCACAAT	..((.((.(((.((((((((((((((..(((((((((.(((((.((((.((((((((((.((((.....))))))))))..))))..))..)).))))).)))))))))..))))))))))))))))).)).)).....	-0.45	species2802918_sample7_of_3DAYS_23bp (miRNA)	GGGTTGTTGTCTGGTTCAAGGTC	-	-
166	miR166-8.2-3p	species92_sample24_of_3DAYS_20bp_3'	TCGGACCAGGCTTCAATCCC	miR166-8	miR166-3p.8	Chr5A:450881167-450881305	3	TGGTTGAAGTTAGGTTAAGGGGGTTGTTGTCTGGTTCAAGGTCTCCACATACATCATATACATGGAGAGCATGATATGGATTGTATGATTTGGTGACCTCGGACCAGGCTTCAATCCCTTTAACCAGCATCTGCACAAT	((((.((.(((.((((((((((((((..(((((((((.(((((.(((((((((((((((.((((.....))))))))))..))))))...))).))))).)))))))))..))))))))))))))))).)).)).))..	-0.5	species1634_sample13_of_3DAYS_21bp (miRNA)	GGGTTGTTGTCTGGTTCAAGG	-	-
166	miR166-8.3-3p	species942_sample24_of_3DAYS_22bp_3'	TCGGACCAGGCTTCAATCCCTT	miR166-8	miR166-3p.8	Chr5A:450881167-450881305	3	TGGTTGAAGTTAGGTTAAGGGGGTTGTTGTCTGGTTCAAGGTCTCCACATACATCATATACATGGAGAGCATGATATGGATTGTATGATTTGGTGACCTCGGACCAGGCTTCAATCCCTTTAACCAGCATCTGCACAAT	((((.((.(((.((((((((((((((..(((((((((.(((((.(((((((((((((((.((((.....))))))))))..))))))...))).))))).)))))))))..))))))))))))))))).)).)).))..	-0.5	Not found	GGGGGTTGTTGTCTGGTTCAAGG	-	-
167	miR167j-1	species104_sample23_of_3DAYS_22bp	TGAAGCTGCCAGCATGATCTGC	tae-miR167j-1	miR167j-1	Chr6B:214030586-214030451	3	TGGTGTGAGAGACTGAAGCTGCCAGCATGATCTGCTCGTCGAGCATGCGAGCCGAAAACGCGTTCGGTCGCGCGGGGTTATATATCTTGGAATTTTGGCTCCATCAGATCATGCTGCAGCTTCATTCTCTCACGGC	.(.(((((((((.(((((((((.((((((((((((((...)))).((.(((((((((.((((......))))((((((.....))))))...)))))))))))..))))))))))))))))))).))))))))).)	-0.530882	species6942_sample13_of_3DAYS_21bp	AGATCATGCTGCAGCTTCATT	+	+
167	miR167-18-5p	species26063_sample24_of_3DAYS_21bp_5'	TGAAGCTGCCAGCATGATCTA	miR167-18	miR167-5p.18	Chr5B:66743156-66743272	27	GTCATGCCCATGTGAATGAGTGAAGCTGCCAGCATGATCTATCTTTGATTCGCTTCTGCGTGTGAATCCTTGTTAGATCATGACTGACAGCCTCATTTCTTCCCAGCAATGGGCATA	...(((((((((((((.((((((.((((.((((((((((((.....(((((((........))))))).....))))))))).))).)))).)))))).)))...)).)))))))).	-0.44	species2377178_sample13_of_3DAYS_23bp (miRNA)	AGATCATGACTGACAGCCTCATT	-	-
167	miR167-28-3p	species3072_sample24_of_3DAYS_21bp_3'	TCATGCTGGAGTTTCATCTGC	miR167-28	miR167-5p.28	Chr5B:66745748-66745864	9	CAAGGTGCACCACGAGCTGGTGAAGCTGCCAGCATGATCTGATGACCTAACTCATGGATCAGAGTCCATGTCAATCAGGTCATGCTGGAGTTTCATCTGCTGGTCGGAGCACCACGA	...(((((.((((.(((.(((((((((.((((((((((((((((((.......((((((....))))))))).)))))))))))))))))))))))).))).)).)).)))))....	-0.56	Not found	CTGGTGAAGCTGCCAGCATGATC	-	-
167	miR167-1-5p	species3105_sample24_of_3DAYS_21bp_5'	TGAAGCTGCCAGCATGATCTG	miR167-1	miR167-5p.1	Chr5D:63632712-63632596	15	CAAGGTGCACCACAAGCTGGTGAAGCTGCCAGCATGATCTGATGACCTAAGTCATGGATCAGAATCCATGTCAATCAGGTCATGCTGGAGTTTCATCTGCTGGTCGGAGCACAACGA	....((((.((((.(((.(((((((((.((((((((((((((((((.......((((((....))))))))).)))))))))))))))))))))))).))).)).)).)))).....	-0.51	species662_sample13_of_3DAYS_21bp (miRNA)	AGGTCATGCTGGAGTTTCATC	-	-
167	miR167-35-5p	species3328_sample24_of_3DAYS_23bp_5'	TGAAGCTGCCAGCATGATCTGAT	miR167-35	miR167-5p.35	Chr5A:53588917-53588801	9	CAAGGTGCACCACAAGCTGGTGAAGCTGCCAGCATGATCTGATGACCTAACTCATGGATCAGAATCCATGTCAATCAGGTCATGCTGGAGTTTCATCTGCTGGTCGGAGCACAACGA	....((((.((((.(((.(((((((((.((((((((((((((((((.......((((((....))))))))).)))))))))))))))))))))))).))).)).)).)))).....	-0.51	Not found	ATCAGGTCATGCTGGAGTTTCATC	-	-
167	miR167-5-3p	species3755_sample24_of_3DAYS_21bp_3'	AGGTCATGTGGCAGCTTCATT	miR167-5	miR167-5p.5	Chr4D:447643798-447643954	6	GTTTGTGCACCACAAGTAGATGAAGCTGCCAGCATGATCTGAAAGCTAGCTATGTTGCATGTTGATCTTGATGGTCATCTCCATCAAGATTGAAGACCATGGGCATGGCTGCAATCAGGTCATGTGGCAGCTTCATTTTCTCATGGTAGTACACCCA	...(((((((((..((.((((((((((((((.((((((((((..((.(((((((((.(((((((((((((((((......)))))))))))))....)))))))))))))))..)))))))))))))))))))))))).))..)))).)))))....	-0.54	species2831318_sample7_of_3DAYS_23bp (miRNA)	ATGAAGCTGCCAGCATGATCTGA	-	-
167	miR167-2-5p	species52_sample24_of_3DAYS_22bp_5'	TGAAGCTGCCAGCATGATCTGA	miR167-2	miR167-5p.2	Chr5D:63632712-63632596	15	CAAGGTGCACCACAAGCTGGTGAAGCTGCCAGCATGATCTGATGACCTAAGTCATGGATCAGAATCCATGTCAATCAGGTCATGCTGGAGTTTCATCTGCTGGTCGGAGCACAACGA	....((((.((((.(((.(((((((((.((((((((((((((((((.......((((((....))))))))).)))))))))))))))))))))))).))).)).)).)))).....	-0.51	species848402_sample15_of_3DAYS_22bp (miRNA)	CAGGTCATGCTGGAGTTTCATC	-	-
167	miR167-14-3p	species662_sample24_of_3DAYS_21bp_3'	AGGTCATGCTGGAGTTTCATC	miR167-14	miR167-5p.14	Chr5A:53588917-53588801	9	CAAGGTGCACCACAAGCTGGTGAAGCTGCCAGCATGATCTGATGACCTAACTCATGGATCAGAATCCATGTCAATCAGGTCATGCTGGAGTTTCATCTGCTGGTCGGAGCACAACGA	....((((.((((.(((.(((((((((.((((((((((((((((((.......((((((....))))))))).)))))))))))))))))))))))).))).)).)).)))).....	-0.51	Not found	GTGAAGCTGCCAGCATGATCTGA	-	-
169	miR169-43.2-3p	species107846_sample24_of_3DAYS_20bp_3'	GGCGGTTACCTTGGCTAGCC	miR169-43	miR169-5p.43	Chr2D:360310996-360311134	3	CCAGAGCCCGCCTCGTCTGGTAGCCAAGGATGACTTGCCTATATGCTCTTTCAGAAGCCCCGGTTATTCCATGGCTGGTTTCAGATGAGTTCCATGATAGGCGGTTACCTTGGCTAGCCTGAGCAGCTCTTGCCTGTCA	..(((((..((.(((...(((((((((((.(((((.((((((..((((..((.((((((..((((((...)))))))))))).)).))))......))))))))))))))))))).)))))))).))))).........	-0.38	Not found	GTAGCCAAGGATGACTTGCCTA	-	-
169	miR169-43.1-3p	species11087_sample24_of_3DAYS_19bp_3'	GGCGGTTACCTTGGCTAGC	miR169-43	miR169-5p.43	Chr2D:360310996-360311134	3	CCAGAGCCCGCCTCGTCTGGTAGCCAAGGATGACTTGCCTATATGCTCTTTCAGAAGCCCCGGTTATTCCATGGCTGGTTTCAGATGAGTTCCATGATAGGCGGTTACCTTGGCTAGCCTGAGCAGCTCTTGCCTGTCA	..(((((..((.(((...(((((((((((.(((((.((((((..((((..((.((((((..((((((...)))))))))))).)).))))......))))))))))))))))))).)))))))).))))).........	-0.38	species801971_sample13_of_3DAYS_21bp (miRNA)	TAGCCAAGGATGACTTGCCTA	-	-
169	miR169-45-3p	species1253_sample24_of_3DAYS_22bp_3'	TGGGCAAGTCACCCTGGCTACC	miR169-45	miR169-5p.45	Chr5B:700595609-700595470	1	GGGTAAGAGGCCATCTTCGGTAGCCAAGGATGATTTGCCTGTGAAACTCCCTTGGGAGCCGAGCTCTCTGCCACAGAGAGCGGTGTCCGGCAGTTCCATGGGCAAGTCACCCTGGCTACCCGAGCACCTCTTAACATACC	...(((((((....(((.((((((((.((.(((((((((((((.((((.((..(((.(((..((((((((...))))))))))).))))).)))).))))))))))))))).)))))))).)))..))))))).......	-0.51	Not found	GTAGCCAAGGATGATTTGCCTGTG	-	-
169	miR169-9-3p	species1940_sample24_of_3DAYS_20bp_3'	GGTGGGTCTTCTTGGCTAGC	miR169-9	miR169-5p.9	Chr4D:82864669-82864509	2	GAGAGCCTCCCTTCATCTGGTAGCCAAGAATGACTTGCCTATGCAATGCCTCTGCTAACTGATCCATCTCACCATCGGCTGGGAAGCCCCTGTGATGGATGCAGTGAGTGTGGCTGCATGGGTGGGTCTTCTTGGCTAGCCAGAGTGGCTCTCATCCACCA	(((((((........(((((((((((((((.((((((((((((((..(((..((((.(((((((((((.((.....((((....))))..)).))))))).)))).)))).)))))))))))))))))))))))))).))))))..)))))))........	-0.53	species584093_sample13_of_3DAYS_21bp (miRNA)	TAGCCAAGAATGACTTGCCTA	-	-
169	miR169l-1	species2837_sample23_of_3DAYS_21bp	TAGCCAAGAATGACTTGCCTG	tae-miR169l-1	miR169l-1	Chr2B:775141062-775141176	4	GGGCCTTATCTCTGATAGCCAAGAATGACTTGCCTGTGTCTTGTTCATCCCTCAAGGCTTAATTGGCCTTGGGGTGTGGTTTCATTGGCAGTCTTCTTGGCTAGCCTGAGTGGCT	.((((....(((...((((((((((.((((.(((.(((......(((..((((((((((.....))))))))))..)))...))).)))))))))))))))))....))).))))	-0.5	species698458_sample5_of_3DAYS_19bp	GGCAGTCTTCTTGGCTAGC	+	+
169	miR169-51-3p	species5848_sample24_of_3DAYS_20bp_3'	AGGCGGTTACCTTGGCTAGC	miR169-51	miR169-5p.51	Chr2D:360310996-360311134	3	CCAGAGCCCGCCTCGTCTGGTAGCCAAGGATGACTTGCCTATATGCTCTTTCAGAAGCCCCGGTTATTCCATGGCTGGTTTCAGATGAGTTCCATGATAGGCGGTTACCTTGGCTAGCCTGAGCAGCTCTTGCCTGTCA	..(((((..((.(((...(((((((((((.(((((.((((((..((((..((.((((((..((((((...)))))))))))).)).))))......))))))))))))))))))).)))))))).))))).........	-0.38	species3798909_sample11_of_3DAYS_22bp (miRNA)	TAGCCAAGGATGACTTGCCTAT	-	-
169	miR169-35-3p	species879395_sample24_of_3DAYS_20bp_3'	AGGCGGTCACCTTGGCTAGC	miR169-35	miR169-5p.35	Chr2A:485771034-485771172	6	CCAGAGCCTGCCTGGTCTGGTAGCCAAGGATGACTTGCCTATATGCTCTTTCAGAAGCCCCGGTTATTACATGGCTGGTTTCGGATGAGTTCCATGATAGGCGGTCACCTTGGCTAGCCTGAGCAGCTCTTGTCTGTCA	.((((......(((.((.(((((((((((.(((((.((((((..((((.(((.((((((..((((((...))))))))))))))).))))......))))))))))))))))))).))).)).)))......))))...	-0.43	species3798909_sample11_of_3DAYS_22bp (miRNA)	TAGCCAAGGATGACTTGCCTAT	-	-
169	miR169-34-3p	species9557_sample24_of_3DAYS_19bp_3'	GGCGGTCACCTTGGCTAGC	miR169-34	miR169-5p.34	Chr2A:485771034-485771172	6	CCAGAGCCTGCCTGGTCTGGTAGCCAAGGATGACTTGCCTATATGCTCTTTCAGAAGCCCCGGTTATTACATGGCTGGTTTCGGATGAGTTCCATGATAGGCGGTCACCTTGGCTAGCCTGAGCAGCTCTTGTCTGTCA	.((((......(((.((.(((((((((((.(((((.((((((..((((.(((.((((((..((((((...))))))))))))))).))))......))))))))))))))))))).))).)).)))......))))...	-0.43	species801971_sample13_of_3DAYS_21bp (miRNA)	TAGCCAAGGATGACTTGCCTA	-	-
171	miR171-2-3p	species1705_sample24_of_3DAYS_21bp_3'	TGATTGAGCCGTGCCAATATC	miR171-2	miR171-3p.2	Chr4D:38287745-38287875	3	TTCTGGCTGGGAGAGTCCGATGTTGGCATGGCTCAATCAAATCGAGTGGGCGGCGATCGAGGCGTGAAGATATGATTGTTTAACTCGATCTGATTGAGCCGTGCCAATATCGCAAGCTCCTTGCCTAGCAG	..(((((.(((((....((((((((((((((((((((((.(((((((....(((((((...............)))))))..))))))).))))))))))))))))))))))....))))).))).))...	-0.53	Not found	ATGTTGGCATGGCTCAATCAAA	-	-
171	miR171-7-3p	species378_sample24_of_3DAYS_21bp_3'	TGAGCCGAACCAATATCACTC	miR171-7	miR171-3p.7	Chr2B:603655079-603654970	1	GAGAGAAGAAGAAGACATGCTGGTATTGTTTCGGCTCATATCCTCGTCGAGCACATCGTCGGATGAGATGTGAGCCGAACCAATATCACTCATGTATTCTTCCTTCAGAG	....(((((((((.(((((.((((((((.(((((((((((((.(((((..((.....))..)))))))))))))))))).))))))))..))))).))))).))))....	-0.47	Not found	GCTGGTATTGTTTCGGCTCATA	+	+
171	miR171-1-5p	species4988_sample24_of_3DAYS_21bp_5'	TATTGGCTCGGCTCACTCAGG	miR171-1	miR171-3p.1	ChrUn409072695-409072816	4	CAAATGAAATCGCAGCTGCGGTATTGGCTCGGCTCACTCAGGTCATCGTGTTGCAGAAGCATATGCTTCTCGGTATAATCTGATTGAGCCGCGCCAATATCTCAGTGCCATTTCATCAGTAC	...(((((((.(((.(((.(((((((((.(((((((.((((((.((((......((((((....))))))))))...)))))).))))))).))))))))).)))))).)))))))......	-0.47	Not found	CTGATTGAGCCGCGCCAATATC	-	-
319	miR319g-1	species5752_sample23_of_3DAYS_21bp	TTGGACTGAAGGGTGCTCCCT	tae-miR319g-1	miR319g-1	Chr3B:429318783-429318583	3	TTCTGTGTGAGAGAGCTCTCTTCAGTCCACTCTCAGATGGTTGTAGGGTTTAATTAGCTGCCGATTCATTCATTCACCTACCAAGAACCAAGGCGGAGCGCATGTCTTGGTAGCTGACTGGATGACGCGGGAGCTAATATTTAGCTCCACGTTGTTTGTGGTTGGACTGAAGGGTGCTCCCTTGCTCGCAGTTCTCATGCAA	...(((((((((((((.((((((((((((..(.(((((..(.((.(((((..(((((((.(((..(((((((.(((.(((((((((......(((...)))...))))))))).))).)))))))..))).)))))))....))))).)))..))))).)..)))))))))))).))))..(((....))).))))))))).	-0.459901	Not found	AGAGCTCTCTTCAGTCCACTC	+	+
393	miR393-6-5p	species141_sample24_of_3DAYS_21bp_5'	TTCCAAAGGGATCGCATTGAT	miR393-6	miR393-5p.6	Chr2D:650221319-650221434	6	TCAGGAAGCTAGTGGAGGATTCCAAAGGGATCGCATTGATCGATCTCTCCGTCATCGGCGTGCAAGGTCGATGGATCAGTGCAATCCCTCTGGAATTCTCCGCTCGCCTCCGCCTC	...(((.((.((((((((((((((.((((((.(((((((((...........(((((((.......)))))))))))))))).)))))).)))))))))))))).)).))).....	-0.54	species65990_sample13_of_3DAYS_22bp (miRNA)	TCAGTGCAATCCCTCTGGAATT	-	-
393	miR393-2-5p	species181_sample24_of_3DAYS_21bp_5'	TCCAAAGGGATCGCATTGATC	miR393-2	miR393-5p.2	Chr3A:33260457-33260328	10	AACAATGCCTTGGGGAAGCATCCAAAGGGATCGCATTGATCCTTCCATCCATGGTGTTGATGGCTGTCATCAATCAACCGGCTCGACAGATCATGCGATCCTTTTGGAAGCTTCCTCTAGCCATTACTCC	...((((.((.((((((((.((((((((((((((((.((((..((...((..((((((((((.....)))))))..)))))...))..)))))))))))))))))))).)))))))).)).)))).....	-0.47	species848516_sample13_of_3DAYS_21bp (miRNA)	ATCATGCGATCCTTTTGGAAG	-	-
393	miR393-4-5p	species3199_sample24_of_3DAYS_22bp_5'	TTCCAAAGGGATCGCATTGATC	miR393-4	miR393-5p.4	Chr2A:774802494-774802379	6	TCAGGAAGCTAGTGGAGGATTCCAAAGGGATCGCATTGATCCATCTCTCCGTAACCGGCGCTCAAGATCGATGGATCAGTGCAATCCCTCTGGAATTCTCCCCTTGCCTCCGCCTC	...(((.((.((.(((((((((((.((((((.(((((((((((((((((((....)))......)))..))))))))))))).)))))).))))))))))).)).)).))).....	-0.52	Not found	ATCAGTGCAATCCCTCTGGAATT	-	-
393	miR393-10-3p	species674_sample24_of_3DAYS_21bp_3'	TCAGTGCAATCCCTCTGGAAT	miR393-10	miR393-5p.10	Chr2B:786139763-786139869	6	TCAGGAAGCTAGTGGAGGATTCCAAAGGGATCGCATTGATCGATCTCTCCGTGCAAGGTCGATGGATCAGTGCAATCCCTCTGGAATTCTCCGCTTGCCTCCGCCTC	...(((.((.((((((((((((((.((((((.(((((((((.(((...((......))..))).))))))))).)))))).)))))))))))))).)).))).....	-0.58	species3199_sample13_of_3DAYS_22bp (miRNA)	TTCCAAAGGGATCGCATTGATC	+	+
394	miR394-3-5p	species7440_sample24_of_3DAYS_20bp_5'	TTGGCATTCTGTCCACCTCC	miR394-3	miR394-5p.3	Chr6A:467774399-467774533	3	GGGCGCTTACCGGGAGCTCTTTGGCATTCTGTCCACCTCCTTGTGAATCTTGCGGGGGAGATCTCACGATCTGCCGAGCTTGCGGGTTGCTTGGAGGTGGGCATACTGCCAATGGAGCTGTGTAGGCCTCCCTTT	(((.((((((....((((((((((((...(((((((((((..((((..(((((((((((((((....))))).))...))))))))))))..)))))))))))...)))))).))))))..))))))..)))...	-0.51	Not found	GAGGTGGGCATACTGCCAATG	+	+
395	miR395-7-3p	species1565617_sample24_of_3DAYS_18bp_3'	GAAGTGTTTGGGGGAACT	miR395-7	miR395-3p.7	Chr2A:744772569-744772467	47	CATGTTTGGTCTTACCGTGGGTTCCTTTCAAGCACTTCACGAGCATTCCTTCAAATGCCATTGTGAAGTGTTTGGGGGAACTCTTGGTGATGCCAAGCTTTAT	...(((((((.((((((.(((((((((.(((((((((((((((((((......)))))..))))))))))))))))))))))).)))))).))))))).....	-0.52	species10127781_sample24_of_3DAYS_20bp (miRNA)	GTTCCTTTCAAGCACTTCAC	-	-
395	miR395-18-3p	species4685_sample24_of_3DAYS_20bp_3'	TGAAGTGTTTGGGGGAACTC	miR395-18	miR395-3p.18	Chr2D:613044568-613044409	46	TTGGTTGGTTGTCACCTGGAGTTCTTCTCAAATCACTTCAGTAGCTAGCTCATGCTACCCCATTGTTGCAATGCCACTGTTTTAAAAGTGTGCATTGAGGGGATATAGAGCTTTGCATACTGAAGTGTTTGGGGGAACTCTGGGTGGCAACCAGCAGTAT	...((((((((((((((((((((((((.((((.((((((((((((.((((((((...((((.......((((((((((........)))).)))))).)))).))).)))))..)).)))))))))))))))))))))))))))))))))))))).....	-0.54	species622368_sample21_of_3DAYS_23bp (miRNA)	AGTTCTTCTCAAATCACTTCAGT	-	-
395	miR395-41-3p	species570113_sample24_of_3DAYS_19bp_3'	TGAAGTGTTTGGGGGAACT	miR395-41	miR395-3p.41	Chr2A:744773264-744773162	48	CATGTTTGGTCTTATCGTGGGTTCCTTGCAAGCACTTCACGTGCATTCTTTCAAATGCCATTGTGAAGTGTTTGGGGGAACTCTTGGTGATGCCAAGCTTTAT	...(((((((.((((((.(((((((((.(((((((((((((.(((((......)))))...)))))))))))))))))))))).)))))).))))))).....	-0.48	species9959993_sample24_of_3DAYS_21bp (miRNA)	GTTCCTTGCAAGCACTTCACG	-	-
396	miR396-5-5p	species12_sample24_of_3DAYS_21bp_5'	TTCCACAGCTTTCTTGAACTT	miR396-5	miR396-3p.5	Chr6B:684014604-684014795	6	AGCTAGTCCATGCCATGCCTTTCCACAGCTTTCTTGAACTTCTCTTGCGCCCCTCCTTAATTACTCCCCACTCTCTCCTCTCCTCTCCTCTCTGTTGGTAGAGAGAGACATGAACGGGGAGGGAGAACAGGAGCAGGAGCAGCAAGAAGAGGGTCAAGAAAGCTGTGGGAAGAAATGGCATATCCAGGACTT	....((((((((((((..(((((((((((((((((((.((((((((((....(((((......((((...((((((((((((.((((.((((((....))))))))))...))..))))))))))....)))).)))))..))))).))))).)))))))))))))))))))..))))))).....))))).	-0.51	Not found	GGGTCAAGAAAGCTGTGGGAAG	-	-
396	miR396-1-3p	species13296_sample24_of_3DAYS_22bp_3'	AGAAGAGGGTCAAGAAAGCTGT	miR396-1	miR396-3p.1	Chr6A:595988551-595988741	6	AGCTAGTCCATGCCATGCCTTTCCACAGCTTTCTTGAACTTCTCTTGCGCTCTCCTTAATTACCCCCCACTCTCTCTGTCTCTCCCTTTCTCTCCGTTGGTAGAGAGAGACATGAATGGGGAGGGACAGGAGCAGGAGCAGCAAGAAGAGGGTCAAGAAAGCTGTGGGAAGAAATGGCATATCCAGGACTT	....((((((((((((..(((((((((((((((((((.((((((((((((((.................(((((.(((((((((((((((((((........)))))))........))))))))))))))).)))))).))))).))))).)))))))))))))))))))..))))))).....))))).	-0.52	Not found	CAGCTTTCTTGAACTTCTCTTG	-	-
396	miR396-3-5p	species2593_sample24_of_3DAYS_20bp_5'	TTCCACAGCTTTCTTGAACT	miR396-3	miR396-3p.3	Chr7B:33897889-33898012	14	TGTGGCCCTCTTTGCTGTCTTCCACAGCTTTCTTGAACTGCATCTGCAATTGGTTGATGCTAGCTTCTGCCGGCAAGATCTGCAGTTCAATAAAGCTGTGGGAAATTGCAGAGAGAGACCAATT	..(((..((((((((.((.((((((((((((.(((((((((((((((...((((.((........)).)))))).)))..)))))))))).)))))))))))).)).))))))))...)))...	-0.46	species3277310_sample7_of_3DAYS_21bp (miRNA)	GTTCAATAAAGCTGTGGGAAA	-	-
396	miR396-3-5p	species2928_sample24_of_3DAYS_21bp_5'	TTCCACAGCTTTCTTGAACTG	miR396-3	miR396-5p.3	Chr7B:33897888-33898013	8	GTGTGGCCCTCTTTGCTGTCTTCCACAGCTTTCTTGAACTGCATCTGCAATTGGTTGATGCTAGCTTCTGCCGGCAAGATCTGCAGTTCAATAAAGCTGTGGGAAATTGCAGAGAGAGACCAATTG	...(((..((((((((.((.((((((((((((.(((((((((((((((...((((.((........)).)))))).)))..)))))))))).)))))))))))).)).))))))))...)))....	-0.45	Not found	AGTTCAATAAAGCTGTGGGAAA	-	-
398	miR398-1.1-5p	species170667_sample24_of_3DAYS_22bp_5'	GAGTGCCTCTGAGAACACAAGC	miR398-1	miR398-3p.1	Chr5B:480241577-480241456	1	TGAAGGGAAGCCGATCCAGAGGAGTGCCTCTGAGAACACAAGCGCGGGTTCCTTTGTCAGGTGCTTTGGATCGCCTGCAATTGTGTTCTCAGGTCACCCCTTTGGTCGCTTCCCTTGATTGA	..(((((((((.((.(((((((.(((..(((((((((((((..(((((((((...((.....))...)))..))))))..))))))))))))).))).))))))))))))))))))......	-0.53	species1163321_sample3_of_3DAYS_22bp (miRNA)	ATTGTGTTCTCAGGTCACCCCT	-	-
398	miR398-1.2-3p	species879501_sample24_of_3DAYS_21bp_3'	TTGTGTTCTCAGGTCACCCCT	miR398-1	miR398-3p.1	Chr5B:480241577-480241456	1	TGAAGGGAAGCCGATCCAGAGGAGTGCCTCTGAGAACACAAGCGCGGGTTCCTTTGTCAGGTGCTTTGGATCGCCTGCAATTGTGTTCTCAGGTCACCCCTTTGGTCGCTTCCCTTGATTGA	..(((((((((.((.(((((((.(((..(((((((((((((..(((((((((...((.....))...)))..))))))..))))))))))))).))).))))))))))))))))))......	-0.53	Not found	GGAGTGCCTCTGAGAACACAAGC	-	-
399	miR399-18-3p	species2979_sample24_of_3DAYS_21bp_3'	TGCCAAAGGAGAGTTGCCCTG	miR399-18	miR399-3p.18	Chr2B:596649003-596648887	3	AATTAAGCAATCCAGTTTCAGGGCTCCTCTTTATTGGCAGGGAGCGTGTGAGGCCATGTAGCTCCATTCAGCGCTCTGCCAAAGGAGAGTTGCCCTGTAACTGGAAATAGCTTAAGG	..((((((..(((((((.((((((..((((((.(((((((((.((..(((.(((......))).)))...)).))))))))).))))))..)))))).)))))))....))))))..	-0.51	species6563643_sample22_of_3DAYS_22bp (miRNA)	AGGGCTCCTCTTTATTGGCAGG	-	-
528	miR528-1.4-3p	species12155_sample24_of_3DAYS_21bp_3'	TGCCTGCCTCTTCCATTCCTG	miR528-1	miR528-5p.1	Chr5A:663320619-663320737	1	TTTGGCCGGAGCAGCAGCGGTGGAAGGGGCATGCAGAGGAGCGGCCATGGGAGCTTTGCTTGCCTCTAGGCTCTGGCTCTCTCCTGTGCCTGCCTCTTCCATTCCTGCGGCTGATGGCC	...(((((.(((.((((.(((((((((((((.(((.(((((.(((((...((((((...........)))))))))))..))))).))).))))))))))))).)))).)))..)))))	-0.58	Not found	AGCGGTGGAAGGGGCATGCAGA	-	-
528	miR528-1.1-5p	species1362_sample24_of_3DAYS_20bp_5'	GCAGCAGCGGTGGAAGGGGC	miR528-1	miR528-5p.1	Chr5A:663320619-663320737	1	TTTGGCCGGAGCAGCAGCGGTGGAAGGGGCATGCAGAGGAGCGGCCATGGGAGCTTTGCTTGCCTCTAGGCTCTGGCTCTCTCCTGTGCCTGCCTCTTCCATTCCTGCGGCTGATGGCC	...(((((.(((.((((.(((((((((((((.(((.(((((.(((((...((((((...........)))))))))))..))))).))).))))))))))))).)))).)))..)))))	-0.58	Not found	CCTCTTCCATTCCTGCGGCTG	-	-
528	miR528-1.2-5p	species1725_sample24_of_3DAYS_21bp_5'	TGGAAGGGGCATGCAGAGGAG	miR528-1	miR528-5p.1	Chr5A:663320619-663320737	1	TTTGGCCGGAGCAGCAGCGGTGGAAGGGGCATGCAGAGGAGCGGCCATGGGAGCTTTGCTTGCCTCTAGGCTCTGGCTCTCTCCTGTGCCTGCCTCTTCCATTCCTGCGGCTGATGGCC	...(((((.(((.((((.(((((((((((((.(((.(((((.(((((...((((((...........)))))))))))..))))).))).))))))))))))).)))).)))..)))))	-0.58	species10149121_sample24_of_3DAYS_22bp (miRNA)	TCCTGTGCCTGCCTCTTCCATT	-	-
528	miR528-1.3-3p	species3363_sample24_of_3DAYS_21bp_3'	CCTGTGCCTGCCTCTTCCATT	miR528-1	miR528-5p.1	Chr5A:663320619-663320737	1	TTTGGCCGGAGCAGCAGCGGTGGAAGGGGCATGCAGAGGAGCGGCCATGGGAGCTTTGCTTGCCTCTAGGCTCTGGCTCTCTCCTGTGCCTGCCTCTTCCATTCCTGCGGCTGATGGCC	...(((((.(((.((((.(((((((((((((.(((.(((((.(((((...((((((...........)))))))))))..))))).))).))))))))))))).)))).)))..)))))	-0.58	Not found	GTGGAAGGGGCATGCAGAGGAG	-	-
528	miR528-1.5-5p	species45818_sample24_of_3DAYS_21bp_5'	GGAAGGGGCATGCAGAGGAGC	miR528-1	miR528-5p.1	Chr5A:663320619-663320737	1	TTTGGCCGGAGCAGCAGCGGTGGAAGGGGCATGCAGAGGAGCGGCCATGGGAGCTTTGCTTGCCTCTAGGCTCTGGCTCTCTCCTGTGCCTGCCTCTTCCATTCCTGCGGCTGATGGCC	...(((((.(((.((((.(((((((((((((.(((.(((((.(((((...((((((...........)))))))))))..))))).))).))))))))))))).)))).)))..)))))	-0.58	Not found	TCTCCTGTGCCTGCCTCTTCCAT	-	-
530	miR530-2-5p	species8934_sample24_of_3DAYS_21bp_5'	CTGCATTTGCACCTGCACCTA	miR530-2	miR530-5p.2	Chr2D:428671991-428671867	2	GAAGAATGGCGTGATATGGCTGCATTTGCACCTGCACCTACGATGAAGAACAAAGGAAACGCCTTTTGTTATCATCAAGTTGCTAGGTGCAGTGGCACATGCAGCCGTATCACATGAATTTTCCG	(((((.....(((((((((((((((.(((..(((((((((.(((((..((((((((......)))))))).))))).......)))))))))..))).))))))))))))))).....)))))..	-0.47	Not found	AGGTGCAGTGGCACATGCAGCC	-	-
1118	miR1118-173.3-5p	species10474_sample24_of_3DAYS_23bp_5'	TTCGAGATCTAACTTTGACCATT	miR1118-173	miR1118-3p.173	Chr5D:537739113-537739383	1	GCCTGTCTTAATCATTACTCTCTTCGTTCCATAATATAGTGTGGCCACGTTTTTCGAGATCTAACTTTGACCATTAGTTTAATCAACAAGACCGACTACGGCGCGAGCAAAAATTATACCATTGAATTCGTATCAAAACGCAAATTCAATGTATAATTTTTGCTCCCGCCGCACTTGGTCTCGTTAGTTTAATTTATCATCAAACTTAGATCTCGGAAAACGCGGGCGCACTACATTATGGAATGGAGGGAGTAATTAATTATGAAGGCCT	((((.((.((((.((((((((((((((((((((((.(((((((.((.(((((((((((((((((.(((((..((.((((.(((.(((.(((((((...(((((.(((((((((((((((.(((((((((((......)))..))))))))))))))))))))))).)))))...))))))).))).))).)))).))..))))).))))))))))))))))).)).))))))).))))))))))))))))))))))..)))).))))))..	-0.5	Not found	ATCATCAAACTTAGATCTCGGAAA	-	-
1118	miR1118-173.1-5p	species2048_sample24_of_3DAYS_24bp_5'	TTTCGAGATCTAACTTTGACCATT	miR1118-173	miR1118-3p.173	Chr5D:537739113-537739383	1	GCCTGTCTTAATCATTACTCTCTTCGTTCCATAATATAGTGTGGCCACGTTTTTCGAGATCTAACTTTGACCATTAGTTTAATCAACAAGACCGACTACGGCGCGAGCAAAAATTATACCATTGAATTCGTATCAAAACGCAAATTCAATGTATAATTTTTGCTCCCGCCGCACTTGGTCTCGTTAGTTTAATTTATCATCAAACTTAGATCTCGGAAAACGCGGGCGCACTACATTATGGAATGGAGGGAGTAATTAATTATGAAGGCCT	((((.((.((((.((((((((((((((((((((((.(((((((.((.(((((((((((((((((.(((((..((.((((.(((.(((.(((((((...(((((.(((((((((((((((.(((((((((((......)))..))))))))))))))))))))))).)))))...))))))).))).))).)))).))..))))).))))))))))))))))).)).))))))).))))))))))))))))))))))..)))).))))))..	-0.5	Not found	ATCATCAAACTTAGATCTCGGAAAA	-	-
1118	miR1118-310-5p	species22869_sample24_of_3DAYS_21bp_5'	TCCGTTCCATAATGTAGTGCC	miR1118-310	miR1118-3p.310	Chr3B:29495728-29495436	117	GCAACTCCTTAATGATACTCCCTCCGTTCCATAATGTAGTGCCTATAGATTTTCTAAAAAGTCAAACTTTGTAAACTTTGACCAAGTTTGTAAAGAAAAATATTTATATCTACAATAGCAAAAATATATAATGTGAAACTACATCTTATGATGAATCTAGTGATATATGTTACGCACTCTAGATGTAAATATTTTTCTCCACAAACTTGGTCAAAGTTTGTGAGGTTTGATTTTTTAAAAAATCTATAGACACTACATTATGGAACGGAGGGAGTAGTACTTTGCACACTTTT	((((...........((((((((((((((((((((((((((.(((((((((((.(((((((((((((((((((((((((((((((((((((..(((((((((((((((((((.....((....((((((.((..((.....((((....))))..))..)).)))))).....))....)))))))))))))))))))..))))))))))))))))))))))))))))))))))))).))))))))))).)))))))))))))))))))))))))).....))))........	-0.47	Not found	ACACTACATTATGGAACGGAGG	-	-
1118	miR1118-282-3p	species2735_sample24_of_3DAYS_21bp_3'	TTGGTCAAAGTTTGTAAAGTT	miR1118-282	miR1118-3p.282	Chr7A:339687803-339687513	12	ACATCATATTATTCATACTCCCTCCATTCCATAATGTAGTGCCTATAGATTTTTTAAGAAGTCAAACCTCACAAACTTTGACCAAGTTTGTGGAGAAAAATATTTACATCTAGAGTGCGAAACATATATCACTAGATTCATGATAAGATGTAGTTCACATTATATATTTTTGGTATTGTAAATATACATATTTTCTCTACAAAGTTGGTCAAAGTTTGTAAAGTTTGACTTCTCAAAAAATCTATAGGCACTACATTATGGAACGGAGGGAGTACTACGTTGACTGAAAAA	...............((((((((((.(((((((((((((((((((((((((((((.(((((((((((...(((((((((((((((.((((((((((((((((((((((......((((.(((.((((((.((((.(((........))).)))).......)))))).))).))))))))))))).....))))))))))))).)))))))))))))))...))))))))))).))))))))))))))))))))))))))))).)))))))))).................	-0.47	Not found	ACCTCACAAACTTTGACCAAGT	-	-
1118	miR1118-630-5p	species3552_sample24_of_3DAYS_24bp_5'	TTTTCGAGATTCAACTTTGACCAT	miR1118-630	miR1118-3p.630	Chr7B:446161874-446161676	3	AAGACAGTTAAATACTACTCCCTCCATTCCATAATGTAGCGCGCCCGCGCTTTTCGAGATTCAACTTTGACCATAAATTTAACCAACGTGGGCGATTGTGGCGGGAGCAAAAATTATACCATTATGGTCAAAGTTGAATCTCGAAAAGCGCGGGCACGCTACATTATGGAATGGAGGGAGTAGAACTGGTATAACATAT	....(((((.....(((((((((((((((((((((((((((.(((((((((((((((((((((((((((((((((............((((..((((...((....))...))))...))))))))))))))))))))))))))))))))))))).))))))))))))))))))))))))))))))))...........	-0.63	Not found	TGGTCAAAGTTGAATCTCGAAAAGC	-	-
1118	miR1118-786-5p	species3812_sample24_of_3DAYS_24bp_RC_5'	AGGTCTAACTTTGATCATAAATTT	miR1118-786	miR1118-3p.786	Chr7A:36631103-36630830	1	TGAGTTGATATTACATACTTCCTCTATTCCAAAATATAGTGCGCCCACGCTTCCCGAGGTCTAACTTTGATCATAAATTTAACCAACGAGACCAACTGCGGCGGAAGAAAAAAATTGTATAATTGAAAACTTTTTTCGAATACGAATTCACTGATATAACTTTTGCTCCCGCCACAATCGGGCTTGGTATTTAAATTTACGGTCAAAGTTGAAACCCGAGGATAGAGGAAGCACTACATTGTGGAATGGAGGGAGTACTGGACTATTTTCAGAG	((((..((((...((((((((((((((((((.(((.((((((..((...(((((((.(((.(((((((((((.(((((((((....((((.((...((.(((((.((..((((.((((((...((((.......((((....))))))))...)))))).)))).)).))))).))....))))))....))))))))).)))))))))))..))))).))).)).))..)))))).))).)))))))))))))))).))...))))))))...	-0.34	Not found	AATTTACGGTCAAAGTTGAAACCCGA	-	-
1118	miR1118-2-5p	species4366_sample24_of_3DAYS_24bp_RC_5'	AGGTTCAACTTTGATCATAAATTT	miR1118-2	miR1118-3p.2	Chr4A:429541101-429541374	1	GAAGCAAACAAATAGTACTCTCTCTATTCCAAAATATAGTGCCTCCGCGCTTTCTGAGGTTCAACTTTGATCATAAATTTAACCAACAAGACCAACTGCGACGAGAGAAAAAAATTATATAATTGAAAACTTCTTTCGAATACGAATTCACTGATATAATTTTTGCCCCCGCCGTAATTGGTCTTGATAGTTAAATTTACGGTCAAAGTTGAAGCACGAAGATAAAGGAAGCACTACATTGTGGAATGGAGGGAGTAGTATTGTACTGAGATAG	.......((((.((.((((((((((((((((.(((.((((((.(((...((((.((...(((((((((((((.((((((((((...(((((((((.((((.((......(((((((((((...((((.......((((....))))))))...))))))))))).....)).)))).)))))))))...)))))))))).))))))))))))).)).)))).....))).)))))).))).)))))))))))))))).))))))..........	-0.37	Not found	AATTTACGGTCAAAGTTGAAGCACG	-	-
1118	miR1118-796-3p	species4701_sample24_of_3DAYS_24bp_3'	ACGGTCAAACTTGAATCTCGGGAA	miR1118-796	miR1118-3p.796	Chr4D:50167361-50167631	6	ATCTCTCTAGCTACATACTCCCTCCGTTCCACAATATAATGCGCCCGCGTTTTCCGAGGTCCAATTTTGTCCGTAAATTTAACCACGGAGACCGACTGCGGCGGAGATAAAAATTATATCACTAGATCCATATTGAAAATATGAATTCAGTGGCAATTTTTGCTCCAGCCGCAGTCAGTCTCGATAGTTAAATTTACGGTCAAACTTGAATCTCGGGAAGCATGGGCGCACTACATTATGGAATGGAGGGAGTATATAGCTACATATACTG	.......((((((.(((((((((((((((((.(((.((.((((((((.((((((((((((.(((.((((.(((((((((((((....(((((.(((((((((((((.((((((((...(((((.(((.((((((...)))))).))).))))).)))))))))))).))))))))).)))))....))))))))))))).)))).))).)))))))))))).)))))))).)).))).))))))))))))))))).)))))).........	-0.54	Not found	TTCCGAGGTCCAATTTTGTCCGTAA	-	-
1118	miR1118-75-5p	species5636_sample24_of_3DAYS_24bp_RC_5'	TTCCCGAGGTTCAACTTTGACCGT	miR1118-75	miR1118-3p.75	Chr2A:666125635-666125908	1	AACAAAACATTCTTATACTCCCTCCATTCCAAAATATAGTGCGCCCGCGCTTCCCGAGGTTCAACTTTGACCGTAAATCTAACCAACGAGACCAACTGCGGTGGGAGAAAAAAATTATATAATTAAAAACTTCTTTCGAATAAGAATTCACTGATATAATTTTTTCTCCCGCCGCAGTCGGTCTTGGTAACTAAATTTACGGTCAAAGTTGAAGCATGGGGATAGAGGAAGCACTACATTGTGGAATGGAGGGAGTATAATCAATTTGCTTCAC	..((((......(((((((((((((((((((.(((.((((((..((....((((((...(((((((((((((((((((........(((((((.(((((((((((((((((((.((((((..........(((((......))))).......))))))))))))))))))))))))).)))))))........)))))))))))))))))))...))))))....))..)))))).))).)))))))))))))))))))....))))......	-0.49	Not found	CGGTCAAAGTTGAAGCATGGGGATA	-	-
1118	miR1118-550-3p	species8100_sample24_of_3DAYS_22bp_3'	TCAAAGTTTGTAATGTTTGACT	miR1118-550	miR1118-3p.550	ChrUn31198149-31197857	76	CTTCTCTTATTGTAGTACTCCCTCCATTCCATAATGTAGTGTCTATAGATTTTTATGAAAGTCAAACTTTGCCAACTTTAATTAAATGTATAGAGAAAACTATCTACATCGACAATATCAAACATGTACATTCTGAAAATATAACTCACGATATATTCAATGATGTGCATTTGGTATTCTAGATGTATCTATTTTTCTCTATAGATATGGTCAAAGTTTGTAATGTTTGACTTTTGCAAAAAATTATAGATACTACATTATGAAATGGAGGGAGTATAAGGTTTCCAACATCT	..............((((((((((((((.(((((((((((((((((((.(((((.((((((((((((.((((.((((((.((((.((.(((((((((((.((..((((((...((((((((..(((((((((.((((.((((........)))).))))..)))))))))))))))))...))))))..)).))))))))))).)).)))).)))))).)))).)))))))))))).))))).))))))))))))))))))).))))))))))))))................	-0.4	Not found	GTCAAACTTTGCCAACTTTAATT	-	-
1118	miR1118-173.2-5p	species8891_sample24_of_3DAYS_24bp_RC_5'	CCACGTTTTTCGAGATCTAACTTT	miR1118-173	miR1118-3p.173	Chr5D:537739113-537739383	1	GCCTGTCTTAATCATTACTCTCTTCGTTCCATAATATAGTGTGGCCACGTTTTTCGAGATCTAACTTTGACCATTAGTTTAATCAACAAGACCGACTACGGCGCGAGCAAAAATTATACCATTGAATTCGTATCAAAACGCAAATTCAATGTATAATTTTTGCTCCCGCCGCACTTGGTCTCGTTAGTTTAATTTATCATCAAACTTAGATCTCGGAAAACGCGGGCGCACTACATTATGGAATGGAGGGAGTAATTAATTATGAAGGCCT	((((.((.((((.((((((((((((((((((((((.(((((((.((.(((((((((((((((((.(((((..((.((((.(((.(((.(((((((...(((((.(((((((((((((((.(((((((((((......)))..))))))))))))))))))))))).)))))...))))))).))).))).)))).))..))))).))))))))))))))))).)).))))))).))))))))))))))))))))))..)))).))))))..	-0.5	Not found	AACTTAGATCTCGGAAAACGCGGGC	-	-
1118	miR1118-752-5p	species9509_sample24_of_3DAYS_21bp_5'	CCATTCCACAATGTAGTGCCT	miR1118-752	miR1118-3p.752	Chr1B:498111586-498111294	98	GTTGATCATATCTACTACTCCCTCCATTCCACAATGTAGTGCCTATAGATTTTTATGAAAGTCTAACTTTGCTAACTTTGACCAAGTGTATAGAGAAAACTGTCTACATCTACAATATCAAACATGTACATTCTGGAAATATAAATCACGATGTATCCAATGATGTGCATTTGGTACTCTAGATGTACCTAATTCTTTCGATAGATATGGTCAAAGTTTATAATGTTTGACTTTTGCAAAAATCTATAGGCACTACATTATGGAATGGAGGGAGTATATGATTCACATTCGAC	((.(((((((.....((((((((((((((((.((((((((((((((((((((((.((((((((.(((.(((..(((((((((((.((.(((.((((........((((((((...((((((..(((((((((.((((.((((........)))).))))..)))))))))))))))...))))))))........)))).))).)).)))))))))))..))).))).)))))))).)))))))))))))))))))))).))))))))))))))))))))))).)).......	-0.44	Not found	GGCACTACATTATGGAATGGAG	-	-
1120	miR1120-2337-3p	species15497_sample24_of_3DAYS_18bp_3'	TTCTTATATTATGGGACT	miR1120-2337	miR1120-3p.2337	ChrUn224465509-224465619	12	AACCATCTTTATTACCCCATCCGTCCCATAATATAAGAATGTTTTTGACACTACACTAGTGTCAAAAACATTCTTATATTATGGGACTGAGGGAGTATATTATTAAACAAA	............((((((.((.(((((((((((((((((((((((((((((((...))))))))))))))))))))))))))))))).))))).)))..............	-0.5	species6830251_sample9_of_3DAYS_19bp (miRNA)	GTCCCATAATATAAGAATG	-	-
1120	miR1120-1193-3p	species18198_sample24_of_3DAYS_21bp_3'	TTATGAGACGGAGGGAGTACC	miR1120-1193	miR1120-3p.1193	Chr2A:546783944-546783834	55	ATACTAAGCAAGCACTTCCTCTGTCCCATAATATAAGAACGTTTTTGACATTAGTGTAGTTTCAAAAACGTTCTTATATTATGAGACGGAGGGAGTACCTTATTATTCATC	(((.((((.....((((((((((((.((((((((((((((((((((((.((((...)))).)))))))))))))))))))))).))))))))))))..)))).))).....	-0.45	Not found	GCACTTCCTCTGTCCCATAATA	-	-
1120	miR1120-2099-5p	species1933_sample24_of_3DAYS_21bp_RC_5'	GTCCCAAAATATAAGAACGTT	miR1120-2099	miR1120-3p.2099	Chr6D:414597376-414597264	173	CTAGTAATGAACTACTCCCTCTGTCCCAAAATATAAGAACGTTTTTGACACACTACACTAGTGTCAAAAACGTTCTTATATTATGGGACGGAGGGAGTAATAGAGACAAGGTG	((.((.......((((((((((((((((.((((((((((((((((((((((.........)))))))))))))))))))))).))))))))))))))))......)).))...	-0.56	Not found	ACGTTCTTATATTATGGGACGG	-	-
1120	miR1120-1115-3p	species1936_sample24_of_3DAYS_21bp_3'	AACGTTCTTATATTATGGGAC	miR1120-1115	miR1120-3p.1115	Chr3D:18653945-18653824	1561	TCCAATATCTGGTACTTCCTCTGTCCCATATTATAAGAACGTTTTTGACACTAAGAATGTTTTTGACACTTGTCAAAAACGTTCTTATATTATGGGACGGAGAGAGTAACTGATAAGCTTGA	.....((((...(((((.((((((((((((.(((((((((((((((((((...((..((((...))))))))))))))))))))))))).)))))))))))).)))))...)))).......	-0.46	Not found	TCCCATATTATAAGAACGTTTT	-	-
1120	miR1120-1361.1-5p	species3545_sample24_of_3DAYS_21bp_RC_5'	ACTCCCTCCGCACCATAATAT	miR1120-1361	miR1120-3p.1361	Chr6D:387597544-387597654	1	ATCCTTGACAAGTACTCCCTCCGCACCATAATATAAAAACGTTTTTGACACTAGTGTTGTGTCAAAAACGTTCTTATATTATGGGACGGAGGGAGTAAAATAGACCAAACA	............(((((((((((..(((((((((((.((((((((((((((.......)))))))))))))).)))))))))))..)))))))))))..............	-0.51	Not found	TATTATGGGACGGAGGGAGTAA	-	-
1120	miR1120-1361.2-5p	species5170_sample24_of_3DAYS_21bp_RC_5'	TACTCCCTCCGCACCATAATA	miR1120-1361	miR1120-3p.1361	Chr6D:387597544-387597654	1	ATCCTTGACAAGTACTCCCTCCGCACCATAATATAAAAACGTTTTTGACACTAGTGTTGTGTCAAAAACGTTCTTATATTATGGGACGGAGGGAGTAAAATAGACCAAACA	............(((((((((((..(((((((((((.((((((((((((((.......)))))))))))))).)))))))))))..)))))))))))..............	-0.51	Not found	ATTATGGGACGGAGGGAGTAAA	-	-
1120	miR1120-2333-5p	species5907_sample24_of_3DAYS_21bp_5'	TCCGTCCCATAATATAAGAGC	miR1120-2333	miR1120-3p.2333	Chr1D:335991862-335991752	76	ATTTTAGACAACTACTCCCTCCGTCCCATAATATAAGAGCGTGTTTGACACTACAGTAGTGTCAGAAACGTTCTTATATTATGGGACGGAGGGAGTATATTTTATTACATG	............((((((((((((((((((((((((((((((.((((((((((...)))))))))).))))))))))))))))))))))))))))))..............	-0.61	species8863423_sample22_of_3DAYS_22bp (miRNA)	TTCTTATATTATGGGACGGAGG	-	-
1120	miR1120-1455-5p	species7553_sample24_of_3DAYS_21bp_5'	TCTGTCCCATAATATAAGAGC	miR1120-1455	miR1120-3p.1455	Chr2A:18632752-18632641	28	AATGACACGAAATACTCCCTCTGTCCCATAATATAAGAGCATTTTTGACACTACACTAGTGTAAAAAAACGTTCTTATATTATGAGACGGAGGGAGTAGCTTTTTAAACTCC	............(((((((((((((.((((((((((((((.(((((.((((((...))))))..))))).)))))))))))))).)))))))))))))..............	-0.45	species7997735_sample21_of_3DAYS_22bp (miRNA)	TTCTTATATTATGAGACGGAGG	-	-
1121	miR1121-6-5p	species1397_sample24_of_3DAYS_21bp_5'	TCTGTAAACTAATATAAGAGT	miR1121-6	miR1121-3p.6	Chr1B:129551237-129551330	1	TCCCTCTGTAAACTAATATAAGAGTGTTTAGATCACTCGTTTAGATCACTAAAATAGTGATCTAAACGCTCTTATATTAGTTTACAGAGGGAGT	(((((((((((((((((((((((((((((((((((((..(((((....)))))..)))))))))))))))))))))))))))))))))))))..	-0.68	Not found	CTCTTATATTAGTTTACAGAGG	-	-
1121	miR1121-33-5p	species246_sample24_of_3DAYS_21bp_5'	TCTGTAAACTAATATAAGAGC	miR1121-33	miR1121-3p.33	Chr5B:615005124-615005022	9	TCCCTCTGTAAACTAATATAAGAGCTTTTAGATCACTACTTTAGTGATCTAAACGTTCTAAAGTAGTGATCTAAACGCTCTTATATTAGTTTACGGAGGGAGT	(((((((((((((((((((((((((.((((((((((((((((((.(((......))))))))))))))))))))).)))))))))))))))))))))))))..	-0.65	Not found	CTCTTATATTAGTTTACGGAGG	-	-
1121	miR1121-10-3p	species2980_sample24_of_3DAYS_21bp_RC_3'	GCTCTTATATTAGTTTACGGA	miR1121-10	miR1121-3p.10	Chr3B:372832370-372832256	4	TCCCTCTGTAAACTAATATAAAAGCGTTTAGATCACTAAAGTTGTAATCTAAACGCTCTTATATTAGTTTACGTTTAGTGATCTAAACGCTCTTATATTAGTTTACGGAGGGAGT	(((((((((((((((((((((.((((((((((((((((((..(((((.((((...........)))).))))))))))))))))))))))).)))))))))))))))))))))..	-0.55	species2731815_sample6_of_3DAYS_22bp (miRNA)	CTGTAAACTAATATAAAAGCGT	-	-
1121	miR1121-50-3p	species5158_sample24_of_3DAYS_21bp_RC_3'	GATCTAAACGCTCTTATATTT	miR1121-50	miR1121-3p.50	Chr4B:11736923-11736830	26	TCCCTCTGTAAAGAAATATAAGAGTGTTTAGATTACTACTTTAGTGATCTAAACTAGTGATCTAAACGCTCTTATATTTCTTTACAGAGGGAGT	((((((((((((((((((((((((((((((((((((((.(((((....))))).))))))))))))))))))))))))))))))))))))))..	-0.68	species714373_sample1_of_3DAYS_22bp (miRNA)	AATATAAGAGTGTTTAGATTAC	-	-
1121	miR1121-51-3p	species5877_sample24_of_3DAYS_21bp_3'	TATATTAGTTTACAGAGGGAG	miR1121-51	miR1121-3p.51	Chr6A:511531708-511531615	4	TCCCTCTGTAAACTAATATAAGAGCGTTTAGATCACTACTTCAGTGATCTAAAGTAGTGATCTAAACGCTCTTATATTAGTTTACAGAGGGAGT	(((((((((((((((((((((((((((((((((((((((((.((....)).)))))))))))))))))))))))))))))))))))))))))..	-0.75	species2662905_sample15_of_3DAYS_22bp (miRNA)	TCCCTCTGTAAACTAATATAAG	-	-
1121	miR1121-18-3p	species879176_sample24_of_3DAYS_19bp_RC_3'	AGTGATCTAAACGCTCTTA	miR1121-18	miR1121-3p.18	Chr6B:447886165-447886272	51	TCCCTCCGTAAACTAATATAAAAGCGTTTAGATCACTATTTTAGTGATCTAACGCTCTTATATTAAAATAGTGATCTAAACGCTCTTATATTAGTTTACAGAGGGAGT	((((((.((((((((((((((.((((((((((((((((((((((((..............)))))))))))))))))))))))).)))))))))))))).))))))..	-0.54	Not found	AAAAGCGTTTAGATCACTAT	-	-
1122	miR1122-767-5p	species10145_sample24_of_3DAYS_21bp_5'	TTACTTGTCTTAGATTTGTCT	miR1122-767	miR1122-3p.767	Chr1D:465522020-465522112	168	TTACTTGTCTTAGATTTGTCTAGATACATCCGTATCTAGATTCATTTTAGTGCTAGATACATCCGTATCTAGACAAATCTAAGACAAGTAATT	(((((((((((((((((((((((((((....(((((((((((......))).))))))))....)))))))))))))))))))))))))))..	-0.54	species7228192_sample17_of_3DAYS_22bp (miRNA)	GACAAATCTAAGACAAGTAATT	-	-
1122	miR1122-1297-5p	species12185_sample24_of_3DAYS_21bp_5'	TGTCTTGGATTTGTCTAGATA	miR1122-1297	miR1122-3p.1297	Chr1B:59139350-59139258	271	TTACTTGTCTTGGATTTGTCTAGATACAGATGTATCTAGACTCATTTTAGTGTTAGATACATCCGTATCTAGACAAATCCAAGACAAGTAATT	(((((((((((((((((((((((((((.((((((((((((((......))).))))))))))).)))))))))))))))))))))))))))..	-0.64	species6133133_sample15_of_3DAYS_22bp (miRNA)	ATCTAGACAAATCCAAGACAAG	-	-
1122	miR1122-1462-3p	species2154_sample24_of_3DAYS_24bp_RC_3'	TATCTAGACAAATCCAAGACAAGT	miR1122-1462	miR1122-3p.1462	Chr6A:190749410-190749318	227	TTACTTGTCTTGAATTTGTCTAGATATGGAGGTATCTAACACTAAAATAAGTTTAGATACATCCGTATCTAGACAAATCCAAGACAAGTAATT	((((((((((((.(((((((((((((((((.((((((((.(((......))))))))))).))))))))))))))))).))))))))))))..	-0.57	Not found	CTTGTCTTGAATTTGTCTAGATATG	-	-
1122	miR1122-943-3p	species2314_sample24_of_3DAYS_21bp_3'	ATTACTTGTCTTGGATTTGTC	miR1122-943	miR1122-3p.943	Chr4A:675276413-675276215	120	TTACTTGTCTTGAATTTGTCTAGATACAGAGGTATCTAGCACTAAAATGAGTCTAGATACATCCGTATCTAGACAAATCCAAGACAAGTACTCCCTCCGTTCTGAATTACTTGTCTTGGATTTGTCTAGATACAGAGGTATCTAGCACTAAAATGAGTCTAGATACATCCGTATCTAGATAATCCAAGACAAGTAATTC	((((((((((((...((((((((((((.((.((((((((.(((......(((((((((((.((.((((((((((((((((((((((((((.................)))))))))))))))))))))))))).)).)))))))).)))......))))))))))).)).))))))))))))..))))))))))))...	-0.52	species3647841_sample8_of_3DAYS_22bp (miRNA)	ACAAATCCAAGACAAGTACTCC	-	-
1122	miR1122-1760-5p	species4844_sample24_of_3DAYS_24bp_RC_5'	TCTTAGATTTGTCTACATACGGAT	miR1122-1760	miR1122-3p.1760	Chr1D:264457703-264457611	36	ATTCTTGTCTTAGATTTGTCTACATACGGATGTATCTATTCACATTTTAGTGTTAGATACATCCGTATCTAGATAAACCTAAGACAAGAATTT	(((((((((((((.((((((((.(((((((((((((((..(((......))).))))))))))))))).)))))))).)))))))))))))..	-0.56	Not found	TCCGTATCTAGATAAACCTAAGACA	-	-
1122	miR1122-1484-5p	species6696_sample24_of_3DAYS_21bp_5'	TTGTCTAGATACGGATGTATC	miR1122-1484	miR1122-3p.1484	Chr5B:275158256-275158164	1587	TTCTTGTCTTAGATTTTGTCTAGATACGGATGTATCAAGTCACATTTTAGTATTAGATACATCCGTATCTAGACAAATCTAACACAAGAAATT	(((((((.((((((((.(((((((((((((((((((.(((.((......))))).))))))))))))))))))))))))))).)))))))...	-0.52	species737620_sample3_of_3DAYS_21bp (miRNA)	ATACATCCGTATCTAGACAAA	-	-
1122	miR1122-532-5p	species9256_sample24_of_3DAYS_21bp_5'	TTACTTGTCTTGGATTTGTCT	miR1122-532	miR1122-3p.532	Chr3A:528009347-528009255	215	TTACTTGTCTTGGATTTGTCTAGATACGAATGTATCTAGACTCATTTTAGTGCTAGATACATCCGTATCTAGACAAATCTAAGACAAGTAATT	((((((((((((((((((((((((((((.(((((((((((((......))).)))))))))).))))))))))))))))))))))))))))..	-0.63	species7228192_sample17_of_3DAYS_22bp (miRNA)	GACAAATCTAAGACAAGTAATT	-	-
1123	miR1123-39-5p	species879726_sample24_of_3DAYS_21bp_5'	TGATGGATGACATGTGGCATT	miR1123-39	miR1123-3p.39	Chr2B:714323981-714324218	5	CTCTTGGTGAAAAAAAATTATATGAGACCAGGTCTCACGGTTAGCAGGTGAGACCCGCCCTGATGGATGACATGTGGCATTCACAAATCACAAAGCATTTAATCTCTCCTCCCTGATTTCAGGTAGGGGTGGGGTAGATGCTTTGTGATTTGTGAATGCCACGTGTCATCCATCAGGATGGATCTCACTTGCTAACCCGTGAGACCTGATCTCATAGAATTCTTTTCCCTCTCTTGGT	.....((.(((((..((((.(((((((.(((((((((((((((((((((((((.(((.(((((((((((((((((((((((((((((((((((((((((((.((((((((.((((....)))).))))).))).))))))))))))))))))))))))))))))))))))))))))).))).))))))))))))).)))))))))))).))))))).)))).))))))).........	-0.67	Not found	ATGCCACGTGTCATCCATCAGG	-	-
1131	miR1131-281-5p	species2602_sample24_of_3DAYS_24bp_RC_5'	GGCGCTCATTAGTACCGGTTCGTG	miR1131-281	miR1131-5p.281	Chr3A:738490445-738490353	52	GCCAGGCGGGCGGCGCTCATTAGTACCGGTTCGTGGCGAACCTTTAGTACCGGTTCGTGCCACGAACCGGTACTAAAGAGGTGGTTTCCTTTA	...(((.((((.((.(((.(((((((((((((((((((((((.........)))))..)))))))))))))))))).))))).)))))))...	-0.56	species2635694_sample13_of_3DAYS_24bp (miRNA)	ACGAACCGGTACTAAAGAGGTGGT	-	-
1133	miR1133-92-5p	species4081_sample24_of_3DAYS_21bp_5'	CGTCCGGAAATACTTGTCATC	miR1133-92	miR1133-5p.92	Chr7B:537461021-537460845	14	GCCACACTGTCACGTCATAACATATACTCCCTCCGTCCGGAAATACTTGTCATCAAAATGGATAAAAAGGGGTGTATCTAGAACTAAAATACATCTAGATACATCCCATTTTATTCATCTTGATGACAAGTATTTCCGGACGGAGGGAGTATTTGCTATCACTCTCATTACCAACTT	.............((.(((.((.(((((((((((((((((((((((((((((((((.((((((((((.((((((((((((((...........)))))))))))))).)))))))))).))))))))))))))))))))))))))))))))).)).))).))...............	-0.55	species1127793_sample3_of_3DAYS_22bp (miRNA)	ATGACAAGTATTTCCGGACGGA	-	-
1133	miR1133-72-3p	species46863_sample24_of_3DAYS_18bp_RC_3'	AGTACAAAGTTGGGTCAT	miR1133-72	miR1133-5p.72	Chr6B:140616412-140616235	154	TGACCCAACTTTGTACTAACTTTATACTCCCTCCGTCCGAAAATATTTTTCATCAAAATGAATAAAAGGGGATGTATTTAGATGTATTTTAGTTGTAGATACATCATTTTTTGTCCATTTTGATGACAAGTATTTTTGGACGGAGGAAGTACTAAAGTTAGTACAAAGTTGGGTCATC	((((((((((((((((((((((((((((.(((((((((((((((((((.(((((((((((.((((((((.(((((((((((((........))).)))))))))).)))))))).))))))))))).))))))))))))))))))).)))).))))))))))))))))))))))))..	-0.57	species958001_sample21_of_3DAYS_19bp (miRNA)	TGACCCAACTTTGTACTAA	-	-
1133	miR1133-111-5p	species7126_sample24_of_3DAYS_21bp_5'	TCCGTCCGGAAATACTTGTCA	miR1133-111	miR1133-5p.111	Chr1A:539977716-539977552	19	TCACCATTGGCAGCTTGACACATATACTCCCTCCGTCCGGAAATACTTGTCATCAAAATGGATGAAAAATGGATGTATCTAGAACTAAAATACGTCTAGATACATCAATTTCAATGACAAGTATTTTCGGACGGAGGGAGTAGTATGTAAAACTGAAGAGCCAAA	......(((((..(((...((((((((((((((((((((((((((((((((((.........(((((....(((((((((((.((........)))))))))))))..))))))))))))))))))))))))))))))))).)))))).......))).))))).	-0.48	species9389539_sample23_of_3DAYS_22bp (miRNA)	GACAAGTATTTTCGGACGGAGG	-	-
1133	miR1133-6-3p	species7438_sample24_of_3DAYS_24bp_3'	AAGACAAGAATTTTGGGACGGAGG	miR1133-6	miR1133-5p.6	Chr2A:735403146-735403317	16	CTAGAAGAAAGGGCAGATAGCATATACTCCCTCCGTCCCAAAATTCTTGTCTTAGATTTGCCTAGATACGGATGTATCTAATACTAAAATGTGACTTGATACATCCGTATTTAGACAAATCTAAGACAAGAATTTTGGGACGGAGGGAGTATTGTACTAGCTAATATAGCAC	...........(((((...(((.(((((((((((((((((((((((((((((((((((((.(((((((((((((((((...(((......)))....))))))))))))))))).)))))))))))))))))))))))))))))))))))))))).)).)))..........	-0.58	Not found	CTCCGTCCCAAAATTCTTGTCTTAG	-	-
1135	miR1135-1490-3p	species10455_sample24_of_3DAYS_21bp_RC_3'	TCTGCGACGAGTAATTCGGAA	miR1135-1490	miR1135-3p.1490	Chr2A:680278219-680278349	50	TTCTTGAGTAGTACTCCCTCCGTTCCAAATTACTCGTCTTAGAAATAGATGTATCTAGAACTAAAATACATCTAGATACATCCATTTCTGCGACGAGTAATTCGGAACGGAGGCAGTAGTACTAACCGAAG	(((...((((.((((.((((((((((.(((((((((((.(((((((.((((((((((((...........)))))))))))).))))))).))))))))))).)))))))))).)))).))))....))).	-0.54	species3980723_sample10_of_3DAYS_22bp (miRNA)	TCCAAATTACTCGTCTTAGAAA	-	-
1135	miR1135-1762-5p	species11827_sample24_of_3DAYS_24bp_RC_5'	CTGTTCGGAATTACTTGTCTCGGA	miR1135-1762	miR1135-3p.1762	Chr5B:10084247-10084377	21	AATGTTGAATATACTTCCTCTGTTCGGAATTACTTGTCTCGGAAATGGATGTATCTAGAACTAAAATACATCTAGATACATCCATTTCCACGACAAGTAATTCCGAACGGAGGGAGTAGATGTTAACGATT	..((((((...(((((((((((((((((((((((((((..(((((((((((((((((((...........)))))))))))))))))))..)))))))))))))))))))))))))))....))))))...	-0.62	Not found	CCACGACAAGTAATTCCGAACGGAG	-	-
1135	miR1135-247-5p	species1238_sample24_of_3DAYS_21bp_RC_5'	CCGTTCGGAATTACTCGTCCA	miR1135-247	miR1135-3p.247	Chr7A:706988246-706988116	107	CCCCTCGCTAGTACTCCCTCCGTTCGGAATTACTCGTCCAAGAAATTAATGTATCTAGATGTATTTTAGTTGTAAATACATCCATTTTTGTGACAAGTAATTCCGAACGGAAGGAGTATATAAAATGGGCA	.(((......(((((((.((((((((((((((((.(((((((((.............(((((((((.......)))))))))..)))))).))).)))))))))))))))).))))))).......)))..	-0.42	species4919944_sample12_of_3DAYS_23bp (miRNA)	GTGACAAGTAATTCCGAACGGAA	-	-
1135	miR1135-2157-5p	species12572_sample24_of_3DAYS_21bp_5'	TTCCGAATTACTTGTCGCAGA	miR1135-2157	miR1135-3p.2157	Chr4A:613318313-613318443	124	TGAGTGCTTATTACTCCCTCCGTTCCGAATTACTTGTCGCAGAAGTTGATGTATCTAAGACTAAAAAATGTCTAGATACATCCATTTCTACGACAAGTAATTCCGAACGGAGGGAGTAGTTTTTAGTGGTT	.((.((((.((((((((((((((((.(((((((((((((.((((((.((((((((((.(((........))))))))))))).)))))).))))))))))))).))))))))))))))))....)))).))	-0.56	species10078601_sample24_of_3DAYS_22bp (miRNA)	CTACGACAAGTAATTCCGAACG	-	-
1135	miR1135-836-5p	species1259_sample24_of_3DAYS_21bp_5'	CCGAATTACTTGTCTTGGATT	miR1135-836	miR1135-3p.836	Chr4A:606364454-606364304	4	GTCTTATACAGTACTCCCTCCGTTCCGAATTACTTGTCTTGGATTTGTCTAGATACGGATGTATCTAGACTCATTTTAGTGCTAGATACCTCCGTATCTAGACAAATCTACGACAAGTAATTCGGAACGGAGGGAGTATTTGTTTACAGAG	.(((((.(((((((((((((((((((((((((((((((.((((((((((((((((((((.(((((((((((......))).)))))))).)))))))))))))))))))).))))))))))))))))))))))))))).)))).)).))).	-0.68	Not found	ATCTACGACAAGTAATTCGGAA	-	-
1135	miR1135-1920-5p	species1336_sample24_of_3DAYS_21bp_RC_5'	GGAATTACTTGTCACGGAAAT	miR1135-1920	miR1135-3p.1920	Chr6B:487002921-487002783	4	ACGAAACAACATATTCCCTTCGTCCGGAATTACTTGTCACGGAAATGAATGTATCTAGACGTATTTCAGTTCTAGATACATTTTTTTATCCATTTCTGCGACAAGTAATTCGGGACGGAGGAAGTATTAAACACCGAAC	.((.......(((((.(((((((((.((((((((((((.(((((((((((((((((((((........)).)))))))))))........)))))))).)))))))))))).))))))))).))))).......))...	-0.45	Not found	TTTCTGCGACAAGTAATTCGGG	-	-
1135	miR1135-1673-5p	species1695_sample24_of_3DAYS_24bp_RC_5'	TCCGTTCGGAATTACTTGTCTCGG	miR1135-1673	miR1135-3p.1673	Chr2A:401213832-401213702	517	CAATTGTTATGTACTCCCTCCGTTCGGAATTACTTGTCTCGGAAGTGGATGTATCTAGATCTAAAATACGTCTAGATACATCCATTTCTGCGACAAGTAATTCCGAACGGAGGGAGTATAACTTCATGTCA	.........(((((((((((((((((((((((((((((.(((((((((((((((((((((.........))))))))))))))))))))).)))))))))))))))))))))))))))))...........	-0.67	Not found	TGCGACAAGTAATTCCGAACGGAGG	-	-
1135	miR1135-1458-3p	species1757_sample24_of_3DAYS_21bp_3'	TGCGACAAGTAATTCCGAACG	miR1135-1458	miR1135-3p.1458	Chr7D:126669815-126669685	764	TCCCTCAAACATACTCCCTCCGTTCGGAATTACTTGTCTCGGAAATGGATGTATCTAGAACTAAAATACGTCTAGATACATCCATTTCTGCGACAAGTAATTCCGAACGGAGGGAGTATAAAATAAATAAA	..........((((((((((((((((((((((((((((.(((((((((((((((((((.((........))))))))))))))))))))).))))))))))))))))))))))))))))............	-0.65	species5772292_sample14_of_3DAYS_22bp (miRNA)	GTTCGGAATTACTTGTCTCGGA	-	-
1135	miR1135-1001-5p	species2003_sample24_of_3DAYS_21bp_RC_5'	GAATTACTTGTCACGGAAATG	miR1135-1001	miR1135-3p.1001	Chr3B:325870985-325871125	5	ATCTTAAAACATACTCCCTACGTCCCGAATTACTTGTCACGGAAATGGATAAAAATGGATGTATGTAGAACTAAAATACGTCTAGATACATCCATTTCTGCGACAAGTAATTCCGGACGAGGGAGTATGATCCAATGTCCT	.........((((((((((.(((((.((((((((((((.(((((((((((.....(((((((((...........))))))))).....))))))))))).)))))))))))).)))))))))))))))............	-0.51	species837939_sample7_of_3DAYS_22bp (miRNA)	ATTTCTGCGACAAGTAATTCCG	-	-
1135	miR1135-1190-3p	species2217_sample24_of_3DAYS_21bp_3'	TTTCTGCGACAAGTAATTCCG	miR1135-1190	miR1135-3p.1190	Chr2A:655044857-655044727	695	GTCATACCTACTACTCCCTCTGTTCGGAATTACTTGTCTCGGATATGGATGTATCTAGAACTAAAATACGTCTAGATACATCCATTTCTGCGACAAGTAATTCCGAACGGAGGGAGTACAAATGTACTGTA	..(((((....(((((((((((((((((((((((((((.((((.((((((((((((((.((........)))))))))))))))).)))).))))))))))))))))))))))))))).....))).))..	-0.6	species7373731_sample17_of_3DAYS_22bp (miRNA)	GGAATTACTTGTCTCGGATATG	-	-
1135	miR1135-2251-5p	species2899_sample24_of_3DAYS_21bp_5'	CTCCGTCCGGAAATACTTGTC	miR1135-2251	miR1135-3p.2251	Chr4B:233232363-233232503	84	CAAATGTATTGTACTCCCTCCGTCCGGAAATACTTGTCGAGGAAATAGATAAAAATAAATGTATCTAGAACTTAAATACGTCTAGATATATCCATCTCTGCGACAAGTATTTCCGGACGGAGGGAGCAGGAAATTATATCT	.............((((((((((((((((((((((((((.(((.((.(((..........((((((((.((........))))))))))))).)).))).))))))))))))))))))))))))))...............	-0.46	species3994029_sample22_of_3DAYS_22bp (miRNA)	ACAAGTATTTCCGGACGGAGGG	-	-
1135	miR1135-416-5p	species2911_sample24_of_3DAYS_21bp_RC_5'	CTCCCTCCGTCCAAAATTACT	miR1135-416	miR1135-3p.416	Chr4B:550397251-550397103	1	CTGTAAACAAATACTCCCTCCGTCCAAAATTACTAGTTGCAGAAATGAATGTATCTAGACGTATTTTAGTTCTAGTCTTCTAGATACATCCATTTTTATCCATTTCTGCGACAAGTAATTCAGGACGGAGGAAGTATAAGACGTTTTAT	..........(((((.(((((((((..(((((((.((((((((((((.(((((((((((...(((........)))..)))))))))))...........)))))))))))).)))))))..))))))))).)))))............	-0.39	Not found	GTAATTCAGGACGGAGGAAGTA	-	-
1135	miR1135-757-5p	species3122_sample24_of_3DAYS_24bp_RC_5'	CCGTTCGGAATTACTTGTCTCGGA	miR1135-757	miR1135-3p.757	Chr3B:675561749-675561619	524	GTCGTGCTATCTACTCCCTCCGTTCGGAATTACTTGTCTCGGAAATGGATGTATTTAAAACTAAAATACGTCTAAATACATCCATTTTCGCGACAAATAATTCCGAACGGAGGGAGTACTTCCCCCGTTCC	...........(((((((((((((((((((((.(((((.((((((((((((((((((..((........)).)))))))))))))))))).))))).))))))))))))))))))))).............	-0.53	Not found	TCGCGACAAATAATTCCGAACGGAG	-	-
1135	miR1135-2369-3p	species3205_sample24_of_3DAYS_21bp_RC_3'	TCCATTTCTGCGACGAGTAAT	miR1135-2369	miR1135-3p.2369	Chr6A:560692493-560692623	552	TTCTATGTACGTACTCCCTTCGTTCGGGATTACTTGTCTCGGATATGGATGTATCTAAAACTAAAATACGTATAAATATATCCATTTCTGCGACGAGTAATTTCGAACGGAGGGAGTACGCATGATCCATT	...((((..(((((((((((((((((((((((((((((.((((.((((((((((.((..((........)).)).)))))))))).)))).))))))))))))))))))))))))))))))))).......	-0.51	species6992893_sample9_of_3DAYS_22bp (miRNA)	TTACTTGTCTCGGATATGGATG	-	-
1135	miR1135-1924-5p	species3568_sample24_of_3DAYS_24bp_RC_5'	TCCGTTCGGAATTACTTGTCTCGA	miR1135-1924	miR1135-3p.1924	Chr5B:340250349-340250219	84	GCCATAATAGGTACTCCCTCCGTTCGGAATTACTTGTCTCGAATATGGGTGTATCTAGAACTAAAATACGTCTAGATGCATCCATTTCTGCGACAAGTAATTCCGAACGGAGGGAGTAGGTATGGTGGCTG	(((((.(((..(((((((((((((((((((((((((((.((...((((((((((((((.((........))))))))))))))))...)).)))))))))))))))))))))))))))..))).)))))..	-0.64	Not found	TGCGACAAGTAATTCCGAACGGAGG	-	-
1135	miR1135-1575-3p	species3601_sample24_of_3DAYS_24bp_3'	TGTATCTAGAACTAAAATACGTCT	miR1135-1575	miR1135-3p.1575	Chr2D:592790436-592790111	5	CCATTTGTATCTACTCCCTCCGTTCCGAATTACTTGTCGCAGGTACGGATGTATCTAGATGTATTTTAGTTCTAGATACATCCATTTCTGCGACGAGTAATTTGAAACGGAGGGAGTATATCTATAGGAAAGTTCACGTCTGTAGCACGTACTGATTTCTGTGGCAGGAAAATTTGACTGCACAAACAGGTGACTGTCCTGATGACTACTCCCTCCGCTCGGAATTACTTGTCTCGGAAATGGATGTATCTAGAACTAAAATACGTCTAGATACATCCATTTCTGCGACAAGTAATTCCGAACGGAGGTTCTACTTTGGTAGAACA	.....(((.((((((.(((((((((.(((((((((((((((((...((((((((((((((((((((((((((((((((((((((((((((.((((((((((((....(((((((((((..((..(((((.(((.(((((.(((.(((.((.....((((((...))))))......)))))))).))..)))))).)))))..)).)))))))))))....)))))))))))).))))))))))))))))))))))))))))))))))))))))))))...))))))))))))))))).))))))))).........)))))))))	-0.56	Not found	GATGTATTTTAGTTCTAGATACATC	-	-
1135	miR1135-1515-5p	species4107_sample24_of_3DAYS_24bp_RC_5'	TCCGTTCGGAATTACTCGTCCAAA	miR1135-1515	miR1135-3p.1515	Chr3D:498881528-498881658	13	AACTTTATAAATACTCCCTCCGTTCGGAATTACTCGTCCAAAAAATGAATGTATCTAGATGTATTTTAGTTGTAGATACATCTATTTTTGTGACAAGTAATTCCGAACGGAGGGAGTAACTGCTAAGTGGT	.((((......(((((((((((((((((((((((.(((..(((((((.((((((((((((........))).))))))))).)))))))..))).)))))))))))))))))))))))......))))...	-0.48	Not found	TGTGACAAGTAATTCCGAACGGAGG	-	-
1135	miR1135-1616-5p	species4138_sample24_of_3DAYS_24bp_5'	AAATTACTTGTCTTGGATTTGTCT	miR1135-1616	miR1135-3p.1616	Chr2A:389218511-389218661	1	TTCTTGGCTACTACTCCCTCCGTTCCAAATTACTTGTCTTGGATTTGTCTAGATACGGATGTATCTAGCACTAAAATGAGTCTAGATACATCCGTATCTAGACAAATCTGAGACAAGTAATTCGGAACGGAGGGAGTAGTTTTCAACAGCC	.....(((((((((((((((((((((.(((((((((((((((((((((((((((((((((((((((((.(((......)))))))))))))))))))))))))))))))))))))))))))).))))))))))))))))).......))))	-0.71	Not found	GACAAATCTGAGACAAGTAATTCGG	-	-
1135	miR1135-272-5p	species4414_sample24_of_3DAYS_24bp_5'	GTTCCAAATTACTCGTCGCAGAAA	miR1135-272	miR1135-3p.272	Chr5A:549217496-549217370	300	GAAGAATGTACTACTCCCTCCGTTCCAAATTACTCGTCGCAGAAATGGATGTATCTAGAACTAAAATACATCTAGATACATACCTGCGACAAGTAATTTGGAACGGAGGGAGTACTTGTGATTGCAT	...........(((((((((((((((((((((((.(((((((......(((((((((((...........)))))))))))..))))))).))))))))))))))))))))))).............	-0.52	Not found	ACCTGCGACAAGTAATTTGGAACGG	-	-
1135	miR1135-987-3p	species5186_sample24_of_3DAYS_24bp_3'	TTTCTGCGACAAGTAATTCCGAAC	miR1135-987	miR1135-3p.987	Chr5B:13181430-13181561	612	TAGCAAGCAGGTACTCCCTCCGTTCGGAATTACTTGTCTCGGAAATGGATGTATCTAGAACTAAAATACATCTAGATAAATCCATTTTCTGCGACAAGTAATTCCGAACGGAGGGAGTAGATGTTATCGGTA	.....((((..(((((((((((((((((((((((((((.(((((((((((.((((((((...........)))))))).))))).)))))).)))))))))))))))))))))))))))..)))).......	-0.59	species9170410_sample23_of_3DAYS_24bp (miRNA)	TTCGGAATTACTTGTCTCGGAAAT	-	-
1135	miR1135-1969-5p	species5409_sample24_of_3DAYS_24bp_5'	GAATTACTTGTCTTGGATTTGTCT	miR1135-1969	miR1135-3p.1969	Chr5A:681861658-681861808	4	GGGCATTCATCTACTCCCTCCGTTCCGAATTACTTGTCTTGGATTTGTCTAGATACGGATGTATCTAGACTCATTTTAGTGCTAGATACCTCCGTATCTAGACAAATCTACGACAAGTAATTCGGAACGGAGGGAGTAGTATATAATAAAA	..........((((((((((((((((((((((((((((.((((((((((((((((((((.(((((((((((......))).)))))))).)))))))))))))))))))).))))))))))))))))))))))))))))............	-0.67	Not found	GACAAATCTACGACAAGTAATTCGG	-	-
1135	miR1135-1765-5p	species552_sample24_of_3DAYS_21bp_RC_5'	GGAATTACTTGTCGCGGAAAT	miR1135-1765	miR1135-3p.1765	Chr3D:460702733-460702603	76	GTACAGACAACTACTCCCTCCGTTCGGAATTACTTGTCGCGGAAATGGATGTATCTAGACGTATTTTAGTTCTAGATACATCCATTTCTGAGACAAGTAATTCCGAATGGAGGGAGTACAAATGAAAAGGC	...........(((((((((((((((((((((((((((.(((((((((((((((((((((........)).))))))))))))))))))).))))))))))))))))))))))))))).............	-0.63	species3859289_sample10_of_3DAYS_22bp (miRNA)	TTTCTGAGACAAGTAATTCCGA	-	-
1135	miR1135-1184-5p	species621_sample24_of_3DAYS_24bp_RC_5'	GTTCGGAATTACTTGTCTCGGAAA	miR1135-1184	miR1135-3p.1184	Chr5A:339754691-339754821	446	TCAGTAACTTATACTCCCTCCGTTCGGAATTACTTGTCTCGGAAATGGATGTATCTAGTACTAAAATACGTCTAGATACATCCATTTCTGCGACAAGTAATACCGAACGGAGGGAGTAATATACACAGTTT	...........((((((((((((((((.((((((((((.(((((((((((((((((((.((........))))))))))))))))))))).)))))))))).)))))))))))))))).............	-0.61	Not found	TTCTGCGACAAGTAATACCGAACGG	-	-
1135	miR1135-1403-5p	species6845_sample24_of_3DAYS_24bp_RC_5'	TTCGGAATTACTTGTCTCGGAAAT	miR1135-1403	miR1135-3p.1403	Chr3B:67913369-67913268	413	CATCAAACACCTACTCCCTCCTTTCGGAATTACTTGTCTCGGAAATGGATGTATCTTTCTACGACAAGTAATTCCGAACGGAGGGAGTAATAGGCATGCACC	.........((((((((((((.((((((((((((((((..((((..(((....)))))))..)))))))))))))))).)))))))))...)))........	-0.48	species6685991_sample23_of_3DAYS_23bp (miRNA)	TCTACGACAAGTAATTCCGAACG	-	-
1135	miR1135-1502-3p	species7013_sample24_of_3DAYS_21bp_3'	TACATCCATTTCTGCGACAAG	miR1135-1502	miR1135-3p.1502	Chr4A:4970088-4970218	1037	GATCAGAATGCTACTCCCTCTGTTCGGAATTACTTGTCTCGGATATGGATGTATCTAGAACTAAAATACGTCTAGATACATCCATTTCTGCGACAAGTAATTCCAAACGGAGGGAGTATAAGATTTCATGA	..((((((..((((((((((((((.(((((((((((((.((((.((((((((((((((.((........)))))))))))))))).)))).))))))))))))).))))))))))))...))..))).)))	-0.57	species2087369_sample5_of_3DAYS_22bp (miRNA)	TTGTCTCGGATATGGATGTATC	-	-
1135	miR1135-2439-5p	species7260_sample24_of_3DAYS_24bp_RC_5'	GTTCGGAATTATCTGTCTCGGAAA	miR1135-2439	miR1135-3p.2439	Chr3D:419898973-419898844	1	GGACTAAATTGTACTCCCTCCGTTCGGAATTATCTGTCTCGGAAATGGATGTATCTAGAACTAAAATACGTCTAGATAATCCATTTCTGCGACAAGTAATTCCAAACGGAGGGAGTATCTATCTGTTCGC	((((......((((((((((((((.((((((((.((((.(((((((((((.(((((((.((........)))))))))))))))))))).)))).)))))))).))))))))))))))......))))..	-0.53	Not found	TTCTGCGACAAGTAATTCCAAACGG	-	-
1135	miR1135-514-3p	species8475_sample24_of_3DAYS_21bp_3'	ATTTCTGCGACAAGTAATTCG	miR1135-514	miR1135-3p.514	Chr3A:716998308-716998178	126	AATTAAGCTCATACTCCCTCCGTTCCAAATTACTCGTCGCAGAAATGAATGTATCTAAAAATAAAATACTTTTAGATACATCCATTTCTGCGACAAGTAATTCGGAACGGAGGGATTATATGGCAACTCTA	......((.((((.((((((((((((.(((((((.((((((((((((.((((((((((((.........)))))))))))).)))))))))))).))))))).))))))))))))...)))))).......	-0.54	species3309577_sample7_of_3DAYS_22bp (miRNA)	AAATTACTCGTCGCAGAAATGA	-	-
1136	miR1136-703-5p	species13459_sample24_of_3DAYS_21bp_5'	CCGTTCCGAATTACTTGTCGC	miR1136-703	miR1136-5p.703	Chr3D:538121783-538121680	691	TACTCCCCGTTCCGAATTACTTGTCGCAGGTATGGATGTATCTAAACGTATTTTAGTTCTAGATACATCCTTTTTGCGACGAGTAATTTGGAACGGAGGGAGTA	((((((((((((((((((((((((((((((...((((((((((((((........))).)))))))))))..)))))))))))))))))))))))..)))))))	-0.61	species810944_sample13_of_3DAYS_24bp (miRNA)	CGACGAGTAATTTGGAACGGAGGG	-	-
1136	miR1136-1752-3p	species1825_sample24_of_3DAYS_21bp_3'	CCGAGACAAGTAATTCCGAAC	miR1136-1752	miR1136-5p.1752	Chr2B:462893071-462893215	584	CTCCCTCCGTTCGGAATTACTTGTCGCAGAAATGGATGTATCTAGACCGTTCGGAATTACTTGTCGCAGAAATGGATGTATCTAGACGTATTTTCGTTCTAGATACATCCATTTCCGAGACAAGTAATTCCGAACGGAGGGAGTA	(((((((((((((((((((((((((...((((((((((((((((((.....(((((.(((..(((..(((.((....)).))).)))))).))))).))))))))))))))))))...)))))))))))))))))))))))))..	-0.58	species859760_sample13_of_3DAYS_22bp (miRNA)	TTCGGAATTACTTGTCGCAGAA	-	-
1136	miR1136-1007-3p	species1884_sample24_of_3DAYS_21bp_3'	CCGAGACAAGTAATTTCGAAC	miR1136-1007	miR1136-5p.1007	Chr6B:551910557-551910661	35	CTCCCTCCGTTCGGAATTACTTGTCGCAGAAATGGATGTATCTAGATGTATTTTAGTTCTAGATATATCCATTTCCGAGACAAGTAATTTCGAACGGAGGGAGTA	(((((((((((((((((((((((((...((((((((((((((((((...........))))))))))))))))))...)))))))))))))))))))))))))..	-0.69	species859760_sample13_of_3DAYS_22bp (miRNA)	TTCGGAATTACTTGTCGCAGAA	-	-
1136	miR1136-228-3p	species2201_sample24_of_3DAYS_21bp_RC_3'	TCCATTTCCGAGACAAGTAAT	miR1136-228	miR1136-5p.228	Chr5B:537610707-537610603	578	CTCCCTCTGTTCGGAATTACTTGTCGCAGAAATGGATGTATCTATATGTATTTTAATTCTAGATACATCCATTTCCGAGACAAGTAATTCCGAACGGAGGGAGTA	(((((((((((((((((((((((((...((((((((((((((((.((........))..))))))))))))))))...)))))))))))))))))))))))))..	-0.66	species5947193_sample15_of_3DAYS_22bp (miRNA)	TTACTTGTCGCAGAAATGGATG	-	-
1136	miR1136-597-3p	species2249_sample24_of_3DAYS_24bp_3'	CGAGACAAGTAATTCCGAACGGAG	miR1136-597	miR1136-5p.597	Chr5B:4826910-4826806	598	CTCCCTCCGTTCGGAATTACTTGTCGCAGAAATGGATGTATCTAGACGTATTTTAATTCTAGATACATTTATCTGCGAGACAAGTAATTCCGAACGGAGGGAGTA	((((((((((((((((((((((((((((((..((((((((((((((...........)))))))))))))))))))..)))))))))))))))))))))))))..	-0.67	species3944305_sample24_of_3DAYS_23bp (miRNA)	TCCGTTCGGAATTACTTGTCGCA	-	-
1136	miR1136-591-3p	species2542_sample24_of_3DAYS_21bp_3'	CATTTCCGAGACAAGTAATTC	miR1136-591	miR1136-5p.591	Chr3A:46070317-46070213	614	CTCCTTCCGTTCGGAATTACTTGTCGCAGAAATGGATGTATCTAGATGTATTTTAGTTCTAGATACATTCATTTCCGAGACAAGTAATTCCGAATGGAGGGAGTA	(((((((((((((((((((((((((...((((((((((((((((((...........))))))))))))))))))...)))))))))))))))))))))))))..	-0.66	species3559600_sample23_of_3DAYS_22bp (miRNA)	AATTACTTGTCGCAGAAATGGA	-	-
1136	miR1136-235-3p	species360906_sample24_of_3DAYS_19bp_RC_3'	AGTTCTAGATACATCCATT	miR1136-235	miR1136-5p.235	Chr1B:288977655-288977759	1725	CTCCCTCCGTTCGGAATTACTTGTCGCAGAAATGGATGTATCTAGACGCATTTTAGTTCTAGATACATCCATTTTCGAAACAAGTAATTCCGAACGGAGGGAGTA	((((((((((((((((((((((((....((((((((((((((((((.((......))))))))))))))))))))....))))))))))))))))))))))))..	-0.68	species2344472_sample5_of_3DAYS_21bp (miRNA)	ATGGATGTATCTAGACGCATT	-	-
1136	miR1136-1111-3p	species3702_sample24_of_3DAYS_24bp_3'	CCGAGACAAGTAATTCCGAACGAA	miR1136-1111	miR1136-5p.1111	Chr3A:14896813-14896917	16	CTCCCTCCGTTTGGAATTACTTGTCGCAGAAATGGATGTATCTAGACGTATTTTAATTCTAGATACATCCATTTCCGAGACAAGTAATTCCGAACGAAGGGAGTA	((((((.((((((((((((((((((...((((((((((((((((((...........))))))))))))))))))...)))))))))))))))))).))))))..	-0.64	Not found	CCGTTTGGAATTACTTGTCGCAGAA	-	-
1136	miR1136-1339-3p	species4575_sample24_of_3DAYS_21bp_3'	TATTTCCGAGACAAGTAATTC	miR1136-1339	miR1136-5p.1339	Chr7B:721417230-721417334	28	CTCCCTCCGTTTGGAATTACTTGTCGCAGAAATGGATGTATCTAGACGTATTTTAGTTTTAGATACATCTATTTCCGAGACAAGTAATTCCGAACGGAGGGAGTA	(((((((((((((((((((((((((...(((((((((((((((((((........)).)))))))))))))))))...)))))))))))))))))))))))))..	-0.67	species3559600_sample23_of_3DAYS_22bp (miRNA)	AATTACTTGTCGCAGAAATGGA	-	-
1136	miR1136-755-3p	species4619_sample24_of_3DAYS_21bp_3'	TCTGTGACGAGTAATTTGGAA	miR1136-755	miR1136-5p.755	Chr7D:46787673-46787569	46	CTTCCTCCATTACAAATTACTCGTCGTAGGTATGGATGTATCTAGATGTATTTTAGTTCTAGATACATCCATTTCTGTGACGAGTAATTTGGAACGGAGAGAGTA	(((.((((....((((((((((((((((((.(((((((((((((((...........))))))))))))))).))))))))))))))))))....)))).)))..	-0.53	Not found	TACAAATTACTCGTCGTAGGTA	-	-
1136	miR1136-830-3p	species4894_sample24_of_3DAYS_21bp_RC_3'	TCTGCGACGAGTAATTTGGAA	miR1136-830	miR1136-5p.830	Chr6B:90146793-90146896	494	CTCCCTCCGTTCCAAATTACTTGTCGCAGGTATGGATGTATCTAGATGTATTTTAGTTCTAGATACATCTGTTCTGCGACGAGTAATTTGGAATGGAGGGAGTA	((((((((((((((((((((((((((((((.(((((((((((((((...........)))))))))))))))))))))))))))))))))))))))))))))..	-0.73	species9127597_sample23_of_3DAYS_23bp (miRNA)	TCCAAATTACTTGTCGCAGGTAT	-	-
1136	miR1136-1373-5p	species4900_sample24_of_3DAYS_21bp_5'	TTCGGAATTACTTGTCGCAGA	miR1136-1373	miR1136-5p.1373	Chr4A:596834739-596834635	730	CTCCCTCCGTTCGGAATTACTTGTCGCAGAAATGGATGTATCTAGACGTATTTTAGTTGTAGATACATCTATTTCCGAGACAAGTAATTCCGAACGGAGGGAGTA	(((((((((((((((((((((((((...(((((((((((((((((((........))).))))))))))))))))...)))))))))))))))))))))))))..	-0.69	species11864_sample13_of_3DAYS_22bp (miRNA)	CCGAGACAAGTAATTCCGAACG	-	-
1136	miR1136-390-5p	species5094_sample24_of_3DAYS_24bp_5'	ACTTGTCGCAGGTATGGATGTATC	miR1136-390	miR1136-5p.390	Chr2A:618964200-618964304	501	CTCCCTCCATTCCGAATTACTTGTCGCAGGTATGGATGTATCTAGATGTATTTTAGTTCTAGATACATCCATTTTTGTGACGAGTAATTTGGAACGAAGGGAGTA	((((((...(((((((((((((((((((((.(((((((((((((((...........))))))))))))))).)))))))))))))))))))))...))))))..	-0.6	Not found	ATACATCCATTTTTGTGACGAGTAA	-	-
1136	miR1136-1037-5p	species5134_sample24_of_3DAYS_24bp_5'	ACTTGTCGCAGGTATGAATGTATC	miR1136-1037	miR1136-5p.1037	Chr1A:35575931-35575827	40	CTCCCTCCGTTCCGAATTACTTGTCGCAGGTATGAATGTATCTAGATGTATTTTAGTTCTAGATACATCTATTTCTGTGACGAGTAATTTGGAACGGAGGGAGTA	((((((((((((((((((((((((((((((.(((.(((((((((((...........))))))))))).))).))))))))))))))))))))))))))))))..	-0.67	Not found	ATACATCTATTTCTGTGACGAGTAA	-	-
1136	miR1136-1070-5p	species7756_sample24_of_3DAYS_20bp_5'	TTCGGAATTACTTGTCGCAG	miR1136-1070	miR1136-5p.1070	Chr3D:597483194-597483298	737	CTCCCTCCGTTCGGAATTACTTGTCGCAGAAATGGATGTATCTAGACGTATTTTAGTTCTAGATACATCCATTTTCACGACAAGTAATTCCGGACGGAGGGAGTA	((((((((((((((((((((((((((..(((((((((((((((((((........)).)))))))))))))))))..))))))))))))))))))))))))))..	-0.74	species2378636_sample6_of_3DAYS_21bp (miRNA)	CACGACAAGTAATTCCGGACG	-	-
1136	miR1136-1601-3p	species8004_sample24_of_3DAYS_21bp_3'	GCGACAAGTAATTCCGAACGG	miR1136-1601	miR1136-5p.1601	Chr6A:66370827-66370931	903	CTCCCTCCGTTCGGAATTACTTGTCTCAGATATGGATGTATCTAGAATTAAAATACATCTAGATACATCCATTTCCGCGACAAGTAATTCCGAACGGAGGGAGTA	(((((((((((((((((((((((((...((.(((((((((((((((...........))))))))))))))).))...)))))))))))))))))))))))))..	-0.68	species7052323_sample9_of_3DAYS_22bp (miRNA)	CGTTCGGAATTACTTGTCTCAG	-	-
1137	miR1137-332-5p	species17012_sample24_of_3DAYS_21bp_5'	TGACCCAACTTTGTACTAACT	miR1137-332	miR1137-3p.332	Chr6D:81224680-81224784	137	TCCCTCCGTTCCAAAATAGATGACCCAACTTTGTACTAACTTTAGTACAAAGTTTGTACTAACTTTAGTACAAAGTTGAGTCATCTATTTTGGAACGGAGGGAGT	((((((((((((((((((((((((.((((((((((((((..(((((((((...)))))))))..)))))))))))))).))))))))))))))))))))))))..	-0.7	species3681607_sample21_of_3DAYS_22bp (miRNA)	TTTAGTACAAAGTTGAGTCATC	-	-
1137	miR1137-385-5p	species20523_sample24_of_3DAYS_20bp_5'	TCCGTTCCAAAATAGATGAC	miR1137-385	miR1137-3p.385	Chr5B:396463851-396463759	448	TCCCTCCGTTCCAAAATAGATGACCCAACTTTGTATTAACTTTGTACTAAAGCTAGTACAAAGTTGAGTCATCTATTTTAGAACGGAGGGAGT	(((((((((((.((((((((((((.(((((((((((((.(((((...))))).))))))))))))).)))))))))))).)))))))))))..	-0.61	species1101084_sample19_of_3DAYS_21bp (miRNA)	TCATCTATTTTAGAACGGAGG	-	-
1137	miR1137-280-5p	species2362_sample24_of_3DAYS_22bp_5'	CTCCGTTCCAAAATAGATGACT	miR1137-280	miR1137-3p.280	Chr4A:715941304-715941212	247	TCCCTCCGTTCCAAAATAGATGACTCAATTTTGTATTAACTTCAGTACAAAGATAGTACAAAGTTGAGTCATCTATTTTGGAACGGAGGGAGT	((((((((((((((((((((((((((((((((((((((.(((.......))).))))))))))))))))))))))))))))))))))))))..	-0.69	species5707003_sample21_of_3DAYS_23bp (miRNA)	GTCATCTATTTTGGAACGGAGGG	-	-
1137	miR1137-504-5p	species2479_sample24_of_3DAYS_21bp_5'	CTCCGTTCTAAAATAGATGAC	miR1137-504	miR1137-3p.504	Chr7A:365077158-365077243	24	TCCCTCCGTTCTAAAATAGATGACCCAACTTTGTACTAACTAAAGTTAGTACAAAGTTGAGTCATCTATTTTGGAACGGAGGGAGT	((((((((((((((((((((((((.(((((((((((((((....))))))))))))))).))))))))))))))))))))))))..	-0.74	species299953_sample15_of_3DAYS_22bp (miRNA)	TCATCTATTTTGGAACGGAGGG	-	-
1137	miR1137-229-3p	species27972_sample24_of_3DAYS_21bp_RC_3'	GTCATCTATTTTGAAACGGAA	miR1137-229	miR1137-3p.229	Chr7D:576889209-576889301	1	TCCCTCCGTTCTAAAATAGATGACCCAATTTTGTACTAACTTTAGTACAAAGTTAGTACAAAGTTGAGTCATCTATTTTGAAACGGAAGGAGC	(((.((((((.(((((((((((((.((((((((((((((((((.....)))))))))))))))))).))))))))))))).)))))).)))..	-0.56	Not found	TCCGTTCTAAAATAGATGACCC	-	-
1137	miR1137-217-3p	species3016_sample24_of_3DAYS_21bp_3'	TTGAGTCATCTATTTTGGAAC	miR1137-217	miR1137-3p.217	Chr3B:825846069-825846197	339	TCCCTCCGTTCCAAAATAGATGACTCAACTTTGTACTAACTTTAGTACAAAGTTGAGTCATCTATTTTGACTCAACTTTGTACTAACTTTAGTACAAAGTTGAGTCATCTATTTTGGAACGGAGGGTTT	.((((((((((((((((((((((((((((((((((((((..(((((((((((((((((((.......)))))))))))))))))))..))))))))))))))))))))))))))))))))))))))...	-0.75	species78665_sample5_of_3DAYS_22bp (miRNA)	TTCCAAAATAGATGACTCAACT	-	-
1137	miR1137-137-5p	species3219_sample24_of_3DAYS_21bp_5'	CTCCGTTTCAAAATAGATGAC	miR1137-137	miR1137-3p.137	Chr6A:47702881-47702973	60	TCCCTCCGTTTCAAAATAGATGACCCAACTTTATACTAACTTTGTATTAAAGTTAGTACAAAGTTGAGTCATCTATTTTGGAACGGAGGGAGT	((((((((((((((((((((((((.(((((((.(((((((((((...))))))))))).))))))).))))))))))))))))))))))))..	-0.65	species299953_sample15_of_3DAYS_22bp (miRNA)	TCATCTATTTTGGAACGGAGGG	-	-
1137	miR1137-443-5p	species38_sample24_of_3DAYS_21bp_5'	CTCCGTTCCAAAATAGATGAC	miR1137-443	miR1137-3p.443	Chr1B:413138140-413138048	410	TCCCTCCGTTCCAAAATAGATGACCCAACTTTGTACTAACTTTGTACTGAAGTTAGTACAAAGTTGAGTCATCTATTTTGGAACGGAGGGAGT	((((((((((((((((((((((((.((((((((((((((((((.....)))))))))))))))))).))))))))))))))))))))))))..	-0.75	species299953_sample15_of_3DAYS_22bp (miRNA)	TCATCTATTTTGGAACGGAGGG	-	-
1137	miR1137-226-5p	species4443_sample24_of_3DAYS_21bp_5'	TTCCGAAATAGATGACTGAAC	miR1137-226	miR1137-3p.226	Chr5D:301579479-301579387	1	TCCCTCCGTTCCGAAATAGATGACTGAACTTTGTACTAATTGTAGTATAAAGTTAGTACAAAGTTGAGTCATCTATTTTGGAACGGAGGGAGT	(((((((((((((((((((((((((.(((((((((((((((.........))))))))))))))).)))))))))))))))))))))))))..	-0.71	Not found	TTGAGTCATCTATTTTGGAACG	-	-
1137	miR1137-26-3p	species489_sample24_of_3DAYS_21bp_3'	CATCTATTTTGGAACGGAGGG	miR1137-26	miR1137-3p.26	Chr6B:52799551-52799643	386	TCCCTCCGTTCCAAAATAGATGACCCAACTTTATACTAATTTTGTACTAAAGTTAGTACAAAGTTGAGTCATCTATTTTGGAACGGAGGGAGT	((((((((((((((((((((((((.(((((((.(((((((((((...))))))))))).))))))).))))))))))))))))))))))))..	-0.66	species573364_sample15_of_3DAYS_22bp (miRNA)	CCTCCGTTCCAAAATAGATGAC	-	-
1137	miR1137-171-5p	species4901_sample24_of_3DAYS_21bp_RC_5'	TCCCTCCGTTCCAAAATAGAT	miR1137-171	miR1137-3p.171	Chr6B:367883049-367883141	382	TCCCTCCGTTCCAAAATAGATGACCCAACTTTGTACTAACTTTGTGCTGAAGTTAGTACAAAGTTGAGTCATCTATTTTGGAACGGAGGAAGT	..((((((((((((((((((((((.((((((((((((((((((.....)))))))))))))))))).))))))))))))))))))))))....	-0.7	Not found	TCTATTTTGGAACGGAGGAAGT	-	-
1137	miR1137-491-5p	species4993_sample24_of_3DAYS_21bp_5'	TCCAAAATAGATGACTCAACT	miR1137-491	miR1137-3p.491	Chr2D:145927884-145927792	397	TCCCTCCGTTCCAAAATAGATGACTCAACTTTGTACTAACTTTACACTAAAATTAGTACAAAGTTGAGTCATCTATTTTGGAACGGAGGGAGT	(((((((((((((((((((((((((((((((((((((((.((((...)))).)))))))))))))))))))))))))))))))))))))))..	-0.74	Not found	GTTGAGTCATCTATTTTGGAAC	-	-
1137	miR1137-383-5p	species5460_sample24_of_3DAYS_21bp_5'	TAGATGACCCAACTTTGTACT	miR1137-383	miR1137-3p.383	Chr1B:76773605-76773513	147	TCCCTCCATTCCAAAATAGATGACCCAACTTTGTACTAACTTTGTCCTAAAGTTAGTACAAAGTTGAGTCATCTATTTTGGAACGGAGGGAGT	(((((((.((((((((((((((((.(((((((((((((((((((...))))))))))))))))))).)))))))))))))))).)))))))..	-0.69	Not found	GTACAAAGTTGAGTCATCTATT	-	-
1137	miR1137-310-5p	species5760_sample24_of_3DAYS_24bp_5'	AAATAGATGACCCAACTTTGTACT	miR1137-310	miR1137-3p.310	Chr3D:196006380-196006471	141	TCCCTCCATTCCAAAATAGATGACCCAACTTTGTACTAACTTAAAGTTAAGTTAGTACAAAGTTGAGTCATCTATTTTGGAACGGATGGAGT	(((.(((.((((((((((((((((.((((((((((((((((((....)))))))))))))))))).)))))))))))))))).))).)))..	-0.63	Not found	GTACAAAGTTGAGTCATCTATTTTG	-	-
1137	miR1137-81-3p	species6127_sample24_of_3DAYS_24bp_RC_3'	AGTTGAGTCATCTATTTTGGAACG	miR1137-81	miR1137-3p.81	Chr5A:32837209-32837117	291	TCCCTCCGTTTCAAAATAGATGACTCAACATTGTAGTAACTTTATACTAAAATTAGTACAAAGTTGAGTCATCTATTTTGGAACGGAGGGAGT	(((((((((((((((((((((((((((((.(((((.(((.((((...)))).))).))))).)))))))))))))))))))))))))))))..	-0.62	Not found	GTTTCAAAATAGATGACTCAACATT	-	-
1137	miR1137-264-3p	species7146_sample24_of_3DAYS_21bp_3'	AGTCATCTATTTTGAAACGGA	miR1137-264	miR1137-3p.264	Chr1B:479918824-479918738	51	TTCCTTCGTTTCAAAATAGATGACTCAACTTTATACTAACTTAAAGTTAGTACAAAGTTGAGTCATCTATTTTGAAACGGATGGAGT	.(((((((((((((((((((((((((((((((.((((((((...)))))))).)))))))))))))))))))))))))))).)))..	-0.61	Not found	TCGTTTCAAAATAGATGACTCA	-	-
1137	miR1137-438-3p	species7945_sample24_of_3DAYS_21bp_3'	TCATCTATTTTGGAACGGAGG	miR1137-438	miR1137-3p.438	Chr2D:430622202-430622106	407	TTCCTCCGTTCCAAAATAGATGACTCAACTTTGTACGACTCAACTTTGTACTAACGTTAGTACAAAGTTGAGTCATCTATTTTGGAACGGAGGGAGT	(((((((((((((((((((((((((((((((((((((((................))).))))))))))))))))))))))))))))))))))))..	-0.64	species2362_sample13_of_3DAYS_22bp (miRNA)	CTCCGTTCCAAAATAGATGACT	-	-
1137	miR1137-121-5p	species847_sample24_of_3DAYS_21bp_5'	TCCGTTCCAAAATAGATGACT	miR1137-121	miR1137-3p.121	Chr5D:265543019-265543111	277	TCCATCCGTTCCAAAATAGATGACTCAACTTTGTACTAACTTTAATACAAAATTAGTACAAAGTTGAGTCATCTATTTTGAAACGGAGGAAGT	(((.((((((.((((((((((((((((((((((((((((.(((.....))).)))))))))))))))))))))))))))).)))))))))...	-0.58	species8455418_sample21_of_3DAYS_22bp (miRNA)	GTCATCTATTTTGAAACGGAGG	-	-
1318	miR1318b-1	species2200_sample23_of_3DAYS_20bp	ATCAGGAGAGATGACACCGA	tae-miR1318b-1	miR1318b-1	Chr2A:149238554-149238440	1	TAGGGTCCTGTGATCAGGAGAGATGACACCGACGCCGATCGGATGGGTCGGCTTAACCAGGCCATGCATCCGTCTGGCCGGAGTTGGTGTCACCTCGCCTGAACATAGGGCTCAC	..((((((((((.(((((.(((.((((((((((.(((..(((((((((.(((((....)))))....)))))))))..))).)))))))))).))).))))).))))))))))..	-0.637391	species61518_sample13_of_3DAYS_20bp	GGTGTCACCTCGCCTGAACA	+	+
1318	miR1318a-1	species2946_sample23_of_3DAYS_21bp	TCAGGAGAGATGACACCGACG	tae-miR1318a-1	miR1318a-1	Chr2A:149235135-149235035	1	GGCCCTGTGCTCAGGAGAGATGACACCGACGCCGATCAGATGGGTCGGCTTAACCAGGCGTCTGTTCGGAGTTGGTGTCACCTCGCCTGAACATAGGGCTC	(((((((((.(((((.(((.((((((((((.((((.(((((..(((((.....)).)))))))).)))).)))))))))).))).))))).))))))))).	-0.624752	species15047_sample13_of_3DAYS_21bp	TTGGTGTCACCTCGCCTGAAC	+	+
1439	miR1439-2-5p	species3287_sample24_of_3DAYS_21bp_5'	TCCGTTCCAAAATAGATGACC	miR1439-2	miR1439-3p.2	Chr3D:535872234-535872361	169	TAATGTAACACAATAACGTGTACTCCCTCCGTTCCAAAATAGATGACCCAACTTTATACTAAAGTTAGTATAAAGTTGGGTCATCTATTTTGGAACGGAGTGAGTATCTACCAGCATATTGAACCATC	..........(((((..((((((((.(((((((((((((((((((((((((((((((((((....))))))))))))))))))))))))))))))))))).))))))......)).))))).......	-0.53	species9899564_sample24_of_3DAYS_22bp (miRNA)	GTCATCTATTTTGGAACGGAGT	-	-
2006	miR2006b-1	species872_sample23_of_3DAYS_21bp	TGCTTAATGACAGTCGTGGTG	tae-miR2006b-1	miR2006b-1	Chr5A:473321167-473321045	1	GTGAAGGCGATGCTTAATGACAGTCGTGGTGTCCTAGGCAAAGACGATGCTTAATGGCCAGCGTAGACATAGTCGCCTGGCTCTTCTAAGACACCACGACTGTCATTAAGCATCATCTTCACT	((((((..(((((((((((((((((((((((((.((((((.......))))))..((((((.((.(((...))))))))))).......)))))))))))))))))))))))))..)))))).	-0.594309	species433_sample13_of_3DAYS_21bp	CCACGACTGTCATTAAGCATC	+	+
2012	miR2012b-1	species165_sample23_of_3DAYS_21bp	TGGACGAGGATGTGCAACTGC	tae-miR2012b-1	miR2012b-1	Chr5D:494214850-494214922	1	TTGGACGAGGATGTGCAACTGCGGTACGGTAGGACCTTCAGCTACGACCGGCAGCTGCACATCCATGCCCAAG	((((.((.(((((((((.(((((((...((((.........)))).))).)))).))))))))).)).)))).	-0.467123	species6200703_sample15_of_3DAYS_21bp	AGCTGCACATCCATGCCCAAG	+	+
2020	miR2020b-1	species187_sample23_of_3DAYS_21bp	ATAGCATCATCCATCCTACCC	tae-miR2020b-1	miR2020b-1	Chr4B:654095604-654095513	4	GAATTTGCCCATAGCATCATCCATCCTACCCTTCAATGGCGGCTGCTGCTGCCCCACGGTGGGTAGGATGGCCGGTGCAATGGATAGCTTCA	(((.(((.((((.(((((..(((((((((((.((...((((((....))))))....)).)))))))))))..))))).)))).))).))).	-0.523913	species7356_sample13_of_3DAYS_21bp	GTAGGATGGCCGGTGCAATGG	+	+
5062	miR5062a-1	species434_sample23_of_3DAYS_23bp	TGAACCTTGGGGAAAAGCCGCAT	tae-miR5062a-1	miR5062a-1	Chr5A:652359566-652359719	1	CATAGCTTCTTGAACCTTGGGGAAAAGCCGCATAACACCATTAACTTGAAAACCATGTATTTCCTATCCCAAAACTGCTCCTAGCACAAGGGGTAAAAGATGGTTTTTAGTTGTGTGGTCATGCGGATTTTTCACCAAGATTCAAGTGGTTATC	.((((((.((((((.(((((.((((((((((((...((((((((((.(((((((((...(((..((((((.....(((.....)))...))))))))).)))))))))))))).))))).)))))).)))))).))))).)))))).)))))).	-0.386364	species3411_sample13_of_3DAYS_24bp	GCGGATTTTTCACCAAGATTCAAG	+	+
5064	miR5064a-1	species183_sample23_of_3DAYS_21bp	TGAATTTGTCCATAGCATCAG	tae-miR5064a-1	miR5064a-1	Chr6B:35633180-35633268	3	GGTTGAATTTGTCCATAGCATCAGCCAGTCCTCTGCTTTTTTTGCACGATGGGTACTACGATGGCTGGTGCTATGGATAAATTCAACCC	(((((((((((((((((((((((((((.((((((((.......))).)).)))........))))))))))))))))))))))))))).	-0.576404	species9362_sample13_of_3DAYS_21bp	GGTGCTATGGATAAATTCAAC	+	+
9662	miR9662-1.2-3p	species113_sample24_of_3DAYS_21bp_3'	TGAACATCCCAGAGCCACCGG	miR9662-1	miR9662-3p.1	Chr6D:95858457-95858576	1	CGCCGTCTGTTGGGGAGCCCGGCGGCTCTGTGGTGTTCAAGCAGGAACCTCATGCTACCGGCAGCATGTTGCGCTTGCTTGAACATCCCAGAGCCACCGGCGTGCCAAAATTCACGCAGA	...(((..(((..((.((((((.(((((((.((((((((((((((.....((((((......)))))).....)))))))))))))).))))))).)))).)).))..)))..)))....	-0.52	Not found	CGGCGGCTCTGTGGTGTTCAAG	-	-
9662	miR9662-1.3-5p	species134_sample24_of_3DAYS_21bp_5'	GCGGCTCTGTGGTGTTCAAGC	miR9662-1	miR9662-3p.1	Chr6D:95858457-95858576	1	CGCCGTCTGTTGGGGAGCCCGGCGGCTCTGTGGTGTTCAAGCAGGAACCTCATGCTACCGGCAGCATGTTGCGCTTGCTTGAACATCCCAGAGCCACCGGCGTGCCAAAATTCACGCAGA	...(((..(((..((.((((((.(((((((.((((((((((((((.....((((((......)))))).....)))))))))))))).))))))).)))).)).))..)))..)))....	-0.52	species2386307_sample21_of_3DAYS_22bp (miRNA)	CTTGAACATCCCAGAGCCACCG	-	-
9662	miR9662-1.4-3p	species2749_sample24_of_3DAYS_20bp_3'	TTGAACATCCCAGAGCCACC	miR9662-1	miR9662-3p.1	Chr6D:95858457-95858576	1	CGCCGTCTGTTGGGGAGCCCGGCGGCTCTGTGGTGTTCAAGCAGGAACCTCATGCTACCGGCAGCATGTTGCGCTTGCTTGAACATCCCAGAGCCACCGGCGTGCCAAAATTCACGCAGA	...(((..(((..((.((((((.(((((((.((((((((((((((.....((((((......)))))).....)))))))))))))).))))))).)))).)).))..)))..)))....	-0.52	species134_sample13_of_3DAYS_21bp (miRNA)	GCGGCTCTGTGGTGTTCAAGC	-	-
9662	miR9662-1.5-3p	species3478_sample24_of_3DAYS_20bp_3'	TGAACATCCCAGAGCCACCG	miR9662-1	miR9662-3p.1	Chr6D:95858457-95858576	1	CGCCGTCTGTTGGGGAGCCCGGCGGCTCTGTGGTGTTCAAGCAGGAACCTCATGCTACCGGCAGCATGTTGCGCTTGCTTGAACATCCCAGAGCCACCGGCGTGCCAAAATTCACGCAGA	...(((..(((..((.((((((.(((((((.((((((((((((((.....((((((......)))))).....)))))))))))))).))))))).)))).)).))..)))..)))....	-0.52	species65961_sample13_of_3DAYS_21bp (miRNA)	GGCGGCTCTGTGGTGTTCAAG	-	-
9662	miR9662-2.8-5p	species4168_sample24_of_3DAYS_20bp_5'	CGGCTCTGTGGTGTTCAAGC	miR9662-2	miR9662-3p.2	Chr6D:95858458-95858575	1	GCCGTCTGTTGGGGAGCCCGGCGGCTCTGTGGTGTTCAAGCAGGAACCTCATGCTACCGGCAGCATGTTGCGCTTGCTTGAACATCCCAGAGCCACCGGCGTGCCAAAATTCACGCAG	..(((..(((..((.((((((.(((((((.((((((((((((((.....((((((......)))))).....)))))))))))))).))))))).)))).)).))..)))..)))...	-0.53	species51273_sample21_of_3DAYS_21bp (miRNA)	CTTGAACATCCCAGAGCCACC	-	-
9662	miR9662-1.6-3p	species5269_sample24_of_3DAYS_19bp_3'	TGAACATCCCAGAGCCACC	miR9662-1	miR9662-3p.1	Chr6D:95858457-95858576	1	CGCCGTCTGTTGGGGAGCCCGGCGGCTCTGTGGTGTTCAAGCAGGAACCTCATGCTACCGGCAGCATGTTGCGCTTGCTTGAACATCCCAGAGCCACCGGCGTGCCAAAATTCACGCAGA	...(((..(((..((.((((((.(((((((.((((((((((((((.....((((((......)))))).....)))))))))))))).))))))).)))).)).))..)))..)))....	-0.52	species1967966_sample7_of_3DAYS_20bp (miRNA)	GCGGCTCTGTGGTGTTCAAG	-	-
9662	miR9662-2.9-3p	species6205_sample24_of_3DAYS_21bp_3'	TTGCTTGAACATCCCAGAGCC	miR9662-2	miR9662-3p.2	Chr6D:95858458-95858575	1	GCCGTCTGTTGGGGAGCCCGGCGGCTCTGTGGTGTTCAAGCAGGAACCTCATGCTACCGGCAGCATGTTGCGCTTGCTTGAACATCCCAGAGCCACCGGCGTGCCAAAATTCACGCAG	..(((..(((..((.((((((.(((((((.((((((((((((((.....((((((......)))))).....)))))))))))))).))))))).)))).)).))..)))..)))...	-0.53	Not found	GCTCTGTGGTGTTCAAGCAGGA	-	-
9662	miR9662-1.7-3p	species6243_sample24_of_3DAYS_19bp_3'	TTGAACATCCCAGAGCCAC	miR9662-1	miR9662-3p.1	Chr6D:95858457-95858576	1	CGCCGTCTGTTGGGGAGCCCGGCGGCTCTGTGGTGTTCAAGCAGGAACCTCATGCTACCGGCAGCATGTTGCGCTTGCTTGAACATCCCAGAGCCACCGGCGTGCCAAAATTCACGCAGA	...(((..(((..((.((((((.(((((((.((((((((((((((.....((((((......)))))).....)))))))))))))).))))))).)))).)).))..)))..)))....	-0.52	species4168_sample13_of_3DAYS_20bp (miRNA)	CGGCTCTGTGGTGTTCAAGC	-	-
9662	miR9662-1.1-3p	species68_sample24_of_3DAYS_21bp_3'	TTGAACATCCCAGAGCCACCG	miR9662-1	miR9662-3p.1	Chr6D:95858457-95858576	1	CGCCGTCTGTTGGGGAGCCCGGCGGCTCTGTGGTGTTCAAGCAGGAACCTCATGCTACCGGCAGCATGTTGCGCTTGCTTGAACATCCCAGAGCCACCGGCGTGCCAAAATTCACGCAGA	...(((..(((..((.((((((.(((((((.((((((((((((((.....((((((......)))))).....)))))))))))))).))))))).)))).)).))..)))..)))....	-0.52	Not found	GGCGGCTCTGTGGTGTTCAAGC	-	-
9664	miR9664-1-5p	species5343_sample24_of_3DAYS_21bp_5'	ACGGCATAGAGGCACTGCAAA	miR9664-1	miR9664-3p.1	Chr1A:309399588-309399472	3	GTTTGATGGTTAACGAAACCACGGCATAGAGGCACTGCAAACATCCGAGATGAGCAAAATTAAGCTTGTCCCAAGTTTGCAGTCCTCGATGTCGTAGTTTTGTTTTTTCCATCTATT	....(((((..((((((((.(((((((.((((.(((((((((......(((((((........)))))))....))))))))))))).))))))).))))))))....)))))....	-0.44	species465711_sample13_of_3DAYS_21bp (miRNA)	TTGCAGTCCTCGATGTCGTAG	-	-
9669	miR9669-1.2-5p	species1206_sample24_of_3DAYS_21bp_5'	TACTGTGGGCACTTATTTGAC	miR9669-1	miR9669-5p.1	Chr3D:544447592-544447484	1	GGCTATTGGTGAGATTTCCATACTGTGGGCACTTATTTGACAAGAATGAGGAGAAACATGAATTCTTGGCAAATAGTGCCCTTAGTATGAAATTCTGATCAATATCTTT	((.(((((((.(((.((.(((((((.(((((((.(((((.(((((((..............))))))).)))))))))))).))))))).)).))).))))))).))..	-0.41	species104626_sample13_of_3DAYS_21bp (miRNA)	GCAAATAGTGCCCTTAGTATG	-	-
9669	miR9669-1.1-5p	species50_sample24_of_3DAYS_22bp_5'	TACTGTGGGCACTTATTTGACA	miR9669-1	miR9669-5p.1	Chr3D:544447592-544447484	1	GGCTATTGGTGAGATTTCCATACTGTGGGCACTTATTTGACAAGAATGAGGAGAAACATGAATTCTTGGCAAATAGTGCCCTTAGTATGAAATTCTGATCAATATCTTT	((.(((((((.(((.((.(((((((.(((((((.(((((.(((((((..............))))))).)))))))))))).))))))).)).))).))))))).))..	-0.41	Not found	GGCAAATAGTGCCCTTAGTATG	-	-
9669	miR9669-1.3-5p	species7031_sample24_of_3DAYS_21bp_5'	TTTCCATACTGTGGGCACTTA	miR9669-1	miR9669-5p.1	Chr3D:544447592-544447484	1	GGCTATTGGTGAGATTTCCATACTGTGGGCACTTATTTGACAAGAATGAGGAGAAACATGAATTCTTGGCAAATAGTGCCCTTAGTATGAAATTCTGATCAATATCTTT	((.(((((((.(((.((.(((((((.(((((((.(((((.(((((((..............))))))).)))))))))))).))))))).)).))).))))))).))..	-0.41	species2709571_sample13_of_3DAYS_21bp (miRNA)	AGTGCCCTTAGTATGAAATTC	-	-
9670	miR9670-2.1-5p	species1313_sample24_of_3DAYS_21bp_5'	TTCTTCAAGTACTCCACTTTT	miR9670-2	miR9670-3p.2	Chr6D:95858605-95858703	2	AGCTGGAGTACCTGAACGTCTTCTTCAAGTACTCCACTTTTTTTTCTCGCGGAGAAAAAGGTGGAATACTTGAAGAAGATTTTCAGGTCGTCCATTAGA	...((((..(((((((.((((((((((((((.(((((((((((((((...))))))))))))))).)))))))))))))).)))))))..)))).....	-0.57	Not found	AAGGTGGAATACTTGAAGAAGA	-	-
9670	miR9670-1-5p	species2763_sample24_of_3DAYS_21bp_5'	ACCTGAACGTCTTCTTCAAGT	miR9670-1	miR9670-3p.1	Chr6A:112588796-112588697	2	AGCTGGAGTACCTGAACGTCTTCTTCAAGTACTCCACTTTTTTTTTCTTGCGGAGAAAAAGGTGGAATACTTGAAGAAGATTTTCAGGTCGTCCATTAGA	...((((..(((((((.((((((((((((((.(((((((((((((((....))))))))))))))).)))))))))))))).)))))))..)))).....	-0.56	Not found	CTTGAAGAAGATTTTCAGGTCG	-	-
9670	miR9670-2.2-5p	species4628_sample24_of_3DAYS_21bp_5'	TGAACGTCTTCTTCAAGTACT	miR9670-2	miR9670-3p.2	Chr6D:95858605-95858703	2	AGCTGGAGTACCTGAACGTCTTCTTCAAGTACTCCACTTTTTTTTCTCGCGGAGAAAAAGGTGGAATACTTGAAGAAGATTTTCAGGTCGTCCATTAGA	...((((..(((((((.((((((((((((((.(((((((((((((((...))))))))))))))).)))))))))))))).)))))))..)))).....	-0.57	Not found	ATACTTGAAGAAGATTTTCAGG	-	-
9772	miR9772-2.2-5p	species11365_sample24_of_3DAYS_21bp_5'	GTTGAGATGAGATTACCCCAT	miR9772-2	miR9772-5p.2	Chr5B:711070963-711071080	7	TTGCTCTCGGTAGCAGCTGTTGAGATGAGATTACCCCATACCCTGCAGAGAGCGTCAGCTCCGACGCCGTACACGCGTATGGGTAATCTCAACTCAACAGCCGCTCCCTGTGAGCTTT	..((((.(((.(((.(((((((((.(((((((((((.((((...((.....(((((......))))).......))))))))))))))))).))))))))).)))..))).))))...	-0.48	Not found	TGGGTAATCTCAACTCAACAG	-	-
9772	miR9772-5-5p	species1162_sample24_of_3DAYS_21bp_5'	CGTTGAGATGAGATTACCCCA	miR9772-5	miR9772-5p.5	Chr5B:705495316-705495199	5	TTGCTCTCGGTAGCAGCCGTTGAGATGAGATTACCCCATACCCTGCAGAGAGCGTCAGCCCGACGCCGCACATGCGTATAGGGTAATCTTACCTCAACAGCCGCTCCCTGTGAGCTTT	..((((.(((.(((.((.((((((.(((((((((((.((((...(((....(((((.....)))))......))))))).))))))))))).)))))).)).)))..))).))))...	-0.45	Not found	AGGGTAATCTTACCTCAACAGC	-	-
9772	miR9772-2.1-5p	species1572_sample24_of_3DAYS_21bp_5'	TTGAGATGAGATTACCCCATA	miR9772-2	miR9772-5p.2	Chr5B:711070963-711071080	7	TTGCTCTCGGTAGCAGCTGTTGAGATGAGATTACCCCATACCCTGCAGAGAGCGTCAGCTCCGACGCCGTACACGCGTATGGGTAATCTCAACTCAACAGCCGCTCCCTGTGAGCTTT	..((((.(((.(((.(((((((((.(((((((((((.((((...((.....(((((......))))).......))))))))))))))))).))))))))).)))..))).))))...	-0.48	Not found	ATGGGTAATCTCAACTCAACA	-	-
9772	miR9772-4-5p	species2599_sample24_of_3DAYS_20bp_5'	TGAGATGAGATTACCCCATA	miR9772-4	miR9772-5p.4	Chr5A:653058581-653058468	7	TTTCTCTCTGCAGCGGCCGTTGAGATGAGATTACCCCATACCCTATAGCGGCAGCTTGACTCCGTGCACGCGTAGGGGGCAATCTCACCTCAACAGCCGCTCCCAGTGAGCTTT	...(((.(((.((((((.((((((.(((((((.((((.(((......((((.((.....))))))......))).)))).))))))).)))))).))))))..))).)))....	-0.47	species740655_sample5_of_3DAYS_21bp (miRNA)	AGGGGGCAATCTCACCTCAAC	-	-
9772	miR9772-6-5p	species3032_sample24_of_3DAYS_19bp_5'	TGAGATGAGATTACCCCAT	miR9772-6	miR9772-5p.6	Chr5B:661123917-661123804	7	TTTCTCTCTGTAGCGGCCGTTGAGATGAGATTACCCCATACCCTATAGCGGCAGCTCGACTCCGCACACGCGTAGGGGGCAATCTCACCTCAACAGCTGCTCTCAGTGAGCTTT	...(((.(((.((((((.((((((.(((((((.((((.(((......((((.((.....))))))......))).)))).))))))).)))))).))))))..))).)))....	-0.46	Not found	GGGGGCAATCTCACCTCAAC	-	-
9772	miR9772-1-5p	species606_sample24_of_3DAYS_21bp_5'	TGAGATGAGATTACCCCATAC	miR9772-1	miR9772-5p.1	Chr5D:526002334-526002221	7	TTGCTCACTGTAGCGGCCGTTGAGATGAGATTACCCCATACCATATAGCGGCAGCTCGACTCCGCACACGCGTAGGGGGCAATCTCACCTCAACAGCTTCTCCGTGTGAGCTTT	..((((((((.((.(((.((((((.(((((((.((((.(((......((((.((.....))))))......))).)))).))))))).)))))).))).)).)).))))))...	-0.44	Not found	TAGGGGGCAATCTCACCTCAAC	-	-

## Sheet: Sheet1
IsomiR	Tag sequence
miR156-1.1-5p	TTGACAGAAGAGAGTGAGCAC
miR156-4-5p	TGACAGAAGAGAGTGAGCACC
miR156-3-5p	TGACAGAAGAGAGTGAGCAC
miR156-6-5p	TGACAGAAGAGAGTGAGCACA
miR156-19-5p	TGACAGAAGAGAGTGAGCA
miR156-1.2-5p	TTGACAGAAGAGAGTGAGCACC
miR159g-1	TTGGATTGAAGGGAGCTCTG
miR159f-1	CTTGGATTGAAGGGAGCTCT
miR166-4.1-3p	TTCGGACCAGGCTTCATTCCC
miR166-8.1-3p	TCGGACCAGGCTTCAATCCCT
miR166-7.1-3p	TCGGACCAGGCTTCAATCC
miR166-5.1-3p	TCGGACCAGGCTTCAATC
miR166-11-5p	GGAATGTTGTCTGGCTCGGGG
miR166-4-3p	TCGGACCAGGCTTCATTCCCCT
miR166-12.1-3p	TTTCGGACCAGGCTTCATTCC
miR166-8.2-5p	GGGTTGTTGTCTGGTTCAAGG
miR166-12.2-3p	TTCGGACCAGGCTTCATTC
miR166-5.2-3p	ATCTCGGACCAGGCTTCAATC
miR166-9-3p	TCGGACCAGGCTTCATTCCCC
miR166-13-3p	TCGGACCAGGCTTCATTC
miR166-4.2-3p	TTCGGACCAGGCTTCATTCC
miR166-1-3p	TCGGACCAGGCTTCATTCC
miR166-8.5-3p	CTCGGACCAGGCTTCAATCCC
miR166-3.1-3p	CTCGGACCAGGCTTCATTCCC
miR166-5.3-5p	TTGTTGTCTGGTTCAAGGTCT
miR166-8.6-3p	CCTCGGACCAGGCTTCAATCCC
miR166-3.2-3p	CTCGGACCAGGCTTCATTCCCC
miR166-6-3p	TCGGACCAGGCTTCATTCCC
miR166-7.2-3p	TCTCGGACCAGGCTTCAATCCC
miR166-8.2-3p	TCGGACCAGGCTTCAATCCC
miR166-8.3-3p	TCGGACCAGGCTTCAATCCCTT
miR167j-1	TGAAGCTGCCAGCATGATCTGC
miR167-18-5p	TGAAGCTGCCAGCATGATCTA
miR167-28-3p	TCATGCTGGAGTTTCATCTGC
miR167-1-5p	TGAAGCTGCCAGCATGATCTG
miR167-35-5p	TGAAGCTGCCAGCATGATCTGAT
miR167-5-3p	AGGTCATGTGGCAGCTTCATT
miR167-2-5p	TGAAGCTGCCAGCATGATCTGA
miR167-14-3p	AGGTCATGCTGGAGTTTCATC
miR169-43.2-3p	GGCGGTTACCTTGGCTAGCC
miR169-43.1-3p	GGCGGTTACCTTGGCTAGC
miR169-45-3p	TGGGCAAGTCACCCTGGCTACC
miR169-9-3p	GGTGGGTCTTCTTGGCTAGC
miR169l-1	TAGCCAAGAATGACTTGCCTG
miR169-51-3p	AGGCGGTTACCTTGGCTAGC
miR169-35-3p	AGGCGGTCACCTTGGCTAGC
miR169-34-3p	GGCGGTCACCTTGGCTAGC
miR171-2-3p	TGATTGAGCCGTGCCAATATC
miR171-7-3p	TGAGCCGAACCAATATCACTC
miR171-1-5p	TATTGGCTCGGCTCACTCAGG
miR319g-1	TTGGACTGAAGGGTGCTCCCT
miR393-6-5p	TTCCAAAGGGATCGCATTGAT
miR393-2-5p	TCCAAAGGGATCGCATTGATC
miR393-4-5p	TTCCAAAGGGATCGCATTGATC
miR393-10-3p	TCAGTGCAATCCCTCTGGAAT
miR394-3-5p	TTGGCATTCTGTCCACCTCC
miR395-7-3p	GAAGTGTTTGGGGGAACT
miR395-18-3p	TGAAGTGTTTGGGGGAACTC
miR395-41-3p	TGAAGTGTTTGGGGGAACT
miR396-5-5p	TTCCACAGCTTTCTTGAACTT
miR396-1-3p	AGAAGAGGGTCAAGAAAGCTGT
miR396-3-5p	TTCCACAGCTTTCTTGAACT
miR396-3-5p	TTCCACAGCTTTCTTGAACTG
miR398-1.1-5p	GAGTGCCTCTGAGAACACAAGC
miR398-1.2-3p	TTGTGTTCTCAGGTCACCCCT
miR399-18-3p	TGCCAAAGGAGAGTTGCCCTG
miR528-1.4-3p	TGCCTGCCTCTTCCATTCCTG
miR528-1.1-5p	GCAGCAGCGGTGGAAGGGGC
miR528-1.2-5p	TGGAAGGGGCATGCAGAGGAG
miR528-1.3-3p	CCTGTGCCTGCCTCTTCCATT
miR528-1.5-5p	GGAAGGGGCATGCAGAGGAGC
miR530-2-5p	CTGCATTTGCACCTGCACCTA
miR1118-173.3-5p	TTCGAGATCTAACTTTGACCATT
miR1118-173.1-5p	TTTCGAGATCTAACTTTGACCATT
miR1118-310-5p	TCCGTTCCATAATGTAGTGCC
miR1118-282-3p	TTGGTCAAAGTTTGTAAAGTT
miR1118-630-5p	TTTTCGAGATTCAACTTTGACCAT
miR1118-786-5p	AGGTCTAACTTTGATCATAAATTT
miR1118-2-5p	AGGTTCAACTTTGATCATAAATTT
miR1118-796-3p	ACGGTCAAACTTGAATCTCGGGAA
miR1118-75-5p	TTCCCGAGGTTCAACTTTGACCGT
miR1118-550-3p	TCAAAGTTTGTAATGTTTGACT
miR1118-173.2-5p	CCACGTTTTTCGAGATCTAACTTT
miR1118-752-5p	CCATTCCACAATGTAGTGCCT
miR1120-2337-3p	TTCTTATATTATGGGACT
miR1120-1193-3p	TTATGAGACGGAGGGAGTACC
miR1120-2099-5p	GTCCCAAAATATAAGAACGTT
miR1120-1115-3p	AACGTTCTTATATTATGGGAC
miR1120-1361.1-5p	ACTCCCTCCGCACCATAATAT
miR1120-1361.2-5p	TACTCCCTCCGCACCATAATA
miR1120-2333-5p	TCCGTCCCATAATATAAGAGC
miR1120-1455-5p	TCTGTCCCATAATATAAGAGC
miR1121-6-5p	TCTGTAAACTAATATAAGAGT
miR1121-33-5p	TCTGTAAACTAATATAAGAGC
miR1121-10-3p	GCTCTTATATTAGTTTACGGA
miR1121-50-3p	GATCTAAACGCTCTTATATTT
miR1121-51-3p	TATATTAGTTTACAGAGGGAG
miR1121-18-3p	AGTGATCTAAACGCTCTTA
miR1122-767-5p	TTACTTGTCTTAGATTTGTCT
miR1122-1297-5p	TGTCTTGGATTTGTCTAGATA
miR1122-1462-3p	TATCTAGACAAATCCAAGACAAGT
miR1122-943-3p	ATTACTTGTCTTGGATTTGTC
miR1122-1760-5p	TCTTAGATTTGTCTACATACGGAT
miR1122-1484-5p	TTGTCTAGATACGGATGTATC
miR1122-532-5p	TTACTTGTCTTGGATTTGTCT
miR1123-39-5p	TGATGGATGACATGTGGCATT
miR1131-281-5p	GGCGCTCATTAGTACCGGTTCGTG
miR1133-92-5p	CGTCCGGAAATACTTGTCATC
miR1133-72-3p	AGTACAAAGTTGGGTCAT
miR1133-111-5p	TCCGTCCGGAAATACTTGTCA
miR1133-6-3p	AAGACAAGAATTTTGGGACGGAGG
miR1135-1490-3p	TCTGCGACGAGTAATTCGGAA
miR1135-1762-5p	CTGTTCGGAATTACTTGTCTCGGA
miR1135-247-5p	CCGTTCGGAATTACTCGTCCA
miR1135-2157-5p	TTCCGAATTACTTGTCGCAGA
miR1135-836-5p	CCGAATTACTTGTCTTGGATT
miR1135-1920-5p	GGAATTACTTGTCACGGAAAT
miR1135-1673-5p	TCCGTTCGGAATTACTTGTCTCGG
miR1135-1458-3p	TGCGACAAGTAATTCCGAACG
miR1135-1001-5p	GAATTACTTGTCACGGAAATG
miR1135-1190-3p	TTTCTGCGACAAGTAATTCCG
miR1135-2251-5p	CTCCGTCCGGAAATACTTGTC
miR1135-416-5p	CTCCCTCCGTCCAAAATTACT
miR1135-757-5p	CCGTTCGGAATTACTTGTCTCGGA
miR1135-2369-3p	TCCATTTCTGCGACGAGTAAT
miR1135-1924-5p	TCCGTTCGGAATTACTTGTCTCGA
miR1135-1575-3p	TGTATCTAGAACTAAAATACGTCT
miR1135-1515-5p	TCCGTTCGGAATTACTCGTCCAAA
miR1135-1616-5p	AAATTACTTGTCTTGGATTTGTCT
miR1135-272-5p	GTTCCAAATTACTCGTCGCAGAAA
miR1135-987-3p	TTTCTGCGACAAGTAATTCCGAAC
miR1135-1969-5p	GAATTACTTGTCTTGGATTTGTCT
miR1135-1765-5p	GGAATTACTTGTCGCGGAAAT
miR1135-1184-5p	GTTCGGAATTACTTGTCTCGGAAA
miR1135-1403-5p	TTCGGAATTACTTGTCTCGGAAAT
miR1135-1502-3p	TACATCCATTTCTGCGACAAG
miR1135-2439-5p	GTTCGGAATTATCTGTCTCGGAAA
miR1135-514-3p	ATTTCTGCGACAAGTAATTCG
miR1136-703-5p	CCGTTCCGAATTACTTGTCGC
miR1136-1752-3p	CCGAGACAAGTAATTCCGAAC
miR1136-1007-3p	CCGAGACAAGTAATTTCGAAC
miR1136-228-3p	TCCATTTCCGAGACAAGTAAT
miR1136-597-3p	CGAGACAAGTAATTCCGAACGGAG
miR1136-591-3p	CATTTCCGAGACAAGTAATTC
miR1136-235-3p	AGTTCTAGATACATCCATT
miR1136-1111-3p	CCGAGACAAGTAATTCCGAACGAA
miR1136-1339-3p	TATTTCCGAGACAAGTAATTC
miR1136-755-3p	TCTGTGACGAGTAATTTGGAA
miR1136-830-3p	TCTGCGACGAGTAATTTGGAA
miR1136-1373-5p	TTCGGAATTACTTGTCGCAGA
miR1136-390-5p	ACTTGTCGCAGGTATGGATGTATC
miR1136-1037-5p	ACTTGTCGCAGGTATGAATGTATC
miR1136-1070-5p	TTCGGAATTACTTGTCGCAG
miR1136-1601-3p	GCGACAAGTAATTCCGAACGG
miR1137-332-5p	TGACCCAACTTTGTACTAACT
miR1137-385-5p	TCCGTTCCAAAATAGATGAC
miR1137-280-5p	CTCCGTTCCAAAATAGATGACT
miR1137-504-5p	CTCCGTTCTAAAATAGATGAC
miR1137-229-3p	GTCATCTATTTTGAAACGGAA
miR1137-217-3p	TTGAGTCATCTATTTTGGAAC
miR1137-137-5p	CTCCGTTTCAAAATAGATGAC
miR1137-443-5p	CTCCGTTCCAAAATAGATGAC
miR1137-226-5p	TTCCGAAATAGATGACTGAAC
miR1137-26-3p	CATCTATTTTGGAACGGAGGG
miR1137-171-5p	TCCCTCCGTTCCAAAATAGAT
miR1137-491-5p	TCCAAAATAGATGACTCAACT
miR1137-383-5p	TAGATGACCCAACTTTGTACT
miR1137-310-5p	AAATAGATGACCCAACTTTGTACT
miR1137-81-3p	AGTTGAGTCATCTATTTTGGAACG
miR1137-264-3p	AGTCATCTATTTTGAAACGGA
miR1137-438-3p	TCATCTATTTTGGAACGGAGG
miR1137-121-5p	TCCGTTCCAAAATAGATGACT
miR1318b-1	ATCAGGAGAGATGACACCGA
miR1318a-1	TCAGGAGAGATGACACCGACG
miR1439-2-5p	TCCGTTCCAAAATAGATGACC
miR2006b-1	TGCTTAATGACAGTCGTGGTG
miR2012b-1	TGGACGAGGATGTGCAACTGC
miR2020b-1	ATAGCATCATCCATCCTACCC
miR5062a-1	TGAACCTTGGGGAAAAGCCGCAT
miR5064a-1	TGAATTTGTCCATAGCATCAG
miR9662-1.2-3p	TGAACATCCCAGAGCCACCGG
miR9662-1.3-5p	GCGGCTCTGTGGTGTTCAAGC
miR9662-1.4-3p	TTGAACATCCCAGAGCCACC
miR9662-1.5-3p	TGAACATCCCAGAGCCACCG
miR9662-2.8-5p	CGGCTCTGTGGTGTTCAAGC
miR9662-1.6-3p	TGAACATCCCAGAGCCACC
miR9662-2.9-3p	TTGCTTGAACATCCCAGAGCC
miR9662-1.7-3p	TTGAACATCCCAGAGCCAC
miR9662-1.1-3p	TTGAACATCCCAGAGCCACCG
miR9664-1-5p	ACGGCATAGAGGCACTGCAAA
miR9669-1.2-5p	TACTGTGGGCACTTATTTGAC
miR9669-1.1-5p	TACTGTGGGCACTTATTTGACA
miR9669-1.3-5p	TTTCCATACTGTGGGCACTTA
miR9670-2.1-5p	TTCTTCAAGTACTCCACTTTT
miR9670-1-5p	ACCTGAACGTCTTCTTCAAGT
miR9670-2.2-5p	TGAACGTCTTCTTCAAGTACT
miR9772-2.2-5p	GTTGAGATGAGATTACCCCAT
miR9772-5-5p	CGTTGAGATGAGATTACCCCA
miR9772-2.1-5p	TTGAGATGAGATTACCCCATA
miR9772-4-5p	TGAGATGAGATTACCCCATA
miR9772-6-5p	TGAGATGAGATTACCCCAT
miR9772-1-5p	TGAGATGAGATTACCCCATAC
