# Supplementary material for: MicroRNA-guided regulation of heat stress response in wheat
Source: BMC Genomics. 2019 Jun 13;20:488. doi: 10.1186/s12864-019-5799-6 (PMC6567507; doi:10.1186/s12864-019-5799-6)
Supplement: Supplementary file 8 — Table S3. Normalized read counts of annotated miRNAs for each of 24 small RNA libraries corresponding to two treatments (control and heat), four replicates and three sampling time points (0, 1 and 4 days after treatment). (XLSX 71 kb) [file 12864_2019_5799_MOESM8_ESM.xlsx]

## Sheet: Table_S3
Additional file 8 (.xlsx) Table S3 Normalized read counts of annotated miRNAs for each of 24 small RNA libraries corresponding to two treatments (control and heat), four replicates and three sampling time points (0, 1 and 4 days after treatment).
miRNA	0_DAT_Control_1	0_DAT_Control_2	0_DAT_Control_3	0_DAT_Control_4	0_DAT_Heat_1	0_DAT_Heat_2	0_DAT_Heat_3	0_DAT_Heat_4	1_DAT_Control_1	1_DAT_Control_2	1_DAT_Control_3	1_DAT_Control_4	1_DAT_Heat_1	1_DAT_Heat_2	1_DAT_Heat_3	1_DAT_Heat_4	4_DAT_Control_1	4_DAT_Control_2	4_DAT_Control_3	4_DAT_Control_4	4_DAT_Heat_1	4_DAT_Heat_2	4_DAT_Heat_3	4_DAT_Heat_4
miR1118-173.2-5p_CCACGTTTTTCGAGATCTAACTTT	73.3694	57.5137	75.3726	117.865	66.9287	145.227	44.7223	43.6822	87.7786	79.3909	97.8275	72.5381	83.488	84.5058	31.2658	71.9136	110.475	149.232	95.0513	119.645	102.866	135.675	57.5308	78.8801
miR1118-2-5p_AGGTTCAACTTTGATCATAAATTT	153.409	121.418	226.118	151.541	133.857	136.15	134.167	152.888	148.126	134.964	117.393	112.837	151.796	97.8488	93.7975	119.856	135.025	124.36	136.378	184.453	150.343	50.878	95.8846	93.9048
miR1118-75-5p_TTCCCGAGGTTCAACTTTGACCGT	120.059	127.808	256.267	106.64	66.9287	208.764	74.5372	87.3644	98.7509	166.721	225.003	64.4783	91.0778	124.535	101.614	55.9328	122.75	41.4534	128.113	224.335	118.692	101.756	105.473	71.3677
miR1118-786-5p_AGGTCTAACTTTGATCATAAATTT	173.419	153.37	195.969	179.604	66.9287	217.84	216.158	207.49	104.237	190.538	322.831	96.7174	98.6677	164.564	109.43	103.875	184.125	91.1976	152.909	229.32	158.256	59.3577	182.181	142.735
miR1120-1361.1-5p_ACTCCCTCCGCACCATAATAT	186.758	159.76	150.745	72.9642	66.9287	81.6901	208.704	87.3644	120.696	134.964	107.61	80.5978	98.6677	186.802	85.9811	87.8944	98.1998	82.9069	157.041	149.557	110.779	135.675	95.8846	75.1239
miR1120-1361.2-5p_TACTCCCTCCGCACCATAATA	133.399	172.541	226.118	89.802	0	27.23	37.2686	43.6822	202.988	111.147	156.524	137.016	60.7186	84.5058	15.6329	31.9616	122.75	24.8721	185.97	249.261	142.431	93.2764	47.9423	48.8305
miR1120-2099-5p_GTCCCAAAATATAAGAACGTT	346.837	217.274	286.416	246.956	267.715	290.454	231.065	447.743	279.794	174.66	215.22	112.837	204.925	311.337	117.247	239.712	220.949	174.104	210.766	199.409	189.907	144.154	326.008	281.715
miR1121-10-3p_GCTCTTATATTAGTTTACGGA	226.778	140.589	301.491	173.991	167.322	181.534	201.25	152.888	115.209	142.904	88.0447	169.255	189.746	195.698	109.43	143.827	122.75	174.104	235.562	219.35	189.907	152.634	143.827	120.198
miR1121-18-3p_AGTGATCTAAACGCTCTTA	6.66995	12.7808	0	5.61263	301.179	217.84	208.704	109.206	10.9723	15.8782	0	0	182.156	128.983	140.696	127.846	0	8.29069	16.5307	0	23.7384	16.9593	67.1192	82.6363
miR1121-50-3p_GATCTAAACGCTCTTATATTT	133.399	121.418	165.82	134.703	66.9287	45.3834	119.259	32.7617	60.3478	158.782	68.4792	169.255	68.3084	97.8488	23.4494	151.818	135.025	174.104	119.847	94.7192	110.779	127.195	163.004	37.5619
miR1122-1462-3p_TATCTAGACAAATCCAAGACAAGT	313.487	325.911	542.683	437.785	100.393	208.764	141.621	98.285	257.85	523.98	635.879	177.315	83.488	191.25	132.88	79.904	454.174	331.627	367.807	673.005	174.082	93.2764	258.888	277.958
miR1122-1760-5p_TCTTAGATTTGTCTACATACGGAT	140.069	76.6849	90.4472	123.478	133.857	54.4601	111.806	98.285	38.4031	87.3299	166.307	104.777	75.8982	84.5058	46.8988	127.846	208.675	124.36	82.6533	94.7192	181.995	93.2764	105.473	67.6115
miR1131-281-5p_GGCGCTCATTAGTACCGGTTCGTG	260.128	153.37	361.789	168.379	184.054	326.76	171.435	305.775	208.474	325.503	410.875	72.5381	151.796	213.488	125.063	159.808	98.1998	232.139	247.96	358.936	269.035	211.992	86.2961	274.202
miR1133-72-3p_AGTACAAAGTTGGGTCAT	20.0098	38.3425	60.2981	11.2253	184.054	117.997	171.435	43.6822	32.917	15.8782	9.78275	32.2391	98.6677	102.297	101.614	111.866	0	8.29069	24.796	14.9557	63.3024	16.9593	19.1769	26.2934
miR1135-1001-5p_GAATTACTTGTCACGGAAATG	333.497	249.226	165.82	303.082	184.054	172.457	149.074	152.888	268.822	317.563	322.831	137.016	106.257	169.012	171.962	135.837	245.499	248.721	210.766	264.217	79.1281	152.634	239.712	191.566
miR1135-1184-5p_GTTCGGAATTACTTGTCTCGGAAA	993.822	645.431	1190.89	1403.16	200.786	726.134	633.566	797.2	685.77	1143.23	1878.29	443.288	174.566	898.43	453.355	575.309	957.448	538.895	884.39	1505.54	451.03	178.073	604.073	1074.27
miR1135-1403-5p_TTCGGAATTACTTGTCTCGGAAAT	100.049	95.8562	120.596	101.027	200.786	72.6134	89.4446	65.5233	60.3478	111.147	176.089	80.5978	15.1796	57.8198	23.4494	31.9616	85.9248	58.0348	161.174	154.542	55.3896	25.439	57.5308	75.1239
miR1135-1490-3p_TCTGCGACGAGTAATTCGGAA	66.6995	89.4657	60.2981	50.5137	150.59	163.38	171.435	98.285	76.8063	119.086	39.131	64.4783	113.847	88.9535	109.43	127.846	122.75	91.1976	86.7859	64.8079	71.2153	110.236	163.004	71.3677
miR1135-1515-5p_TCCGTTCGGAATTACTCGTCCAAA	160.079	95.8562	211.043	101.027	16.7322	90.7668	104.352	98.285	137.154	166.721	195.655	72.5381	68.3084	106.744	101.614	119.856	110.475	116.07	119.847	149.557	102.866	76.317	47.9423	82.6363
miR1135-1673-5p_TCCGTTCGGAATTACTTGTCTCGG	393.527	255.616	376.863	353.596	100.393	108.92	156.528	152.888	224.933	412.832	538.051	185.375	22.7695	204.593	54.7152	111.866	319.149	232.139	355.409	334.01	87.0409	84.7967	134.238	217.859
miR1135-1762-5p_CTGTTCGGAATTACTTGTCTCGGA	60.0295	51.1233	45.2236	123.478	0	18.1534	7.45372	43.6822	38.4031	31.7563	205.438	24.1794	7.58982	40.0291	23.4494	23.9712	49.0999	66.3255	61.9899	79.7635	39.564	42.3983	9.58846	56.3429
miR1135-1765-5p_GGAATTACTTGTCGCGGAAAT	1087.2	862.705	708.503	1330.19	284.447	363.067	685.742	207.49	822.924	666.883	371.744	443.288	341.542	622.674	320.475	423.491	392.799	970.01	764.543	448.67	443.117	805.569	949.258	386.888
miR1135-1920-5p_GGAATTACTTGTCACGGAAAT	493.576	383.425	331.64	583.713	200.786	335.837	201.25	229.332	389.517	381.076	361.962	282.092	220.105	217.936	304.842	199.76	478.724	281.883	305.817	413.773	205.733	228.951	230.123	379.376
miR1135-1924-5p_TCCGTTCGGAATTACTTGTCTCGA	186.758	159.76	165.82	112.253	16.7322	72.6134	156.528	120.126	208.474	166.721	332.613	104.777	83.488	142.326	62.5317	87.8944	98.1998	99.4882	157.041	204.394	94.9537	67.8373	115.062	142.735
miR1135-2369-3p_TCCATTTCTGCGACGAGTAAT	213.438	178.931	150.745	213.28	200.786	154.304	208.704	109.206	175.557	190.538	107.61	145.076	129.027	106.744	54.7152	175.789	196.4	207.267	123.98	99.7044	118.692	195.032	124.65	116.442
miR1135-2439-5p_GTTCGGAATTATCTGTCTCGGAAA	93.3792	57.5137	211.043	218.892	0	99.8434	119.259	109.206	131.668	142.904	215.22	56.4185	53.1287	124.535	78.1646	79.904	171.85	116.07	165.307	224.335	110.779	59.3577	115.062	157.76
miR1135-247-5p_CCGTTCGGAATTACTCGTCCA	526.926	460.11	271.341	572.488	200.786	399.374	365.232	447.743	312.711	611.31	626.096	249.853	341.542	253.517	304.842	391.53	675.123	497.441	438.062	623.153	221.559	296.788	393.127	480.793
miR1135-416-5p_CTCCCTCCGTCCAAAATTACT	233.448	217.274	331.64	241.343	150.59	181.534	186.343	262.093	274.308	214.355	215.22	298.212	242.874	173.459	203.228	207.75	98.1998	149.232	314.082	289.143	245.297	305.268	153.415	131.467
miR1135-757-5p_CCGTTCGGAATTACTTGTCTCGGA	220.108	134.199	271.341	258.181	50.1965	45.3834	52.176	65.5233	164.585	254.051	410.875	64.4783	53.1287	106.744	39.0823	47.9424	122.75	149.232	190.103	299.113	110.779	50.878	105.473	191.566
miR1136-228-3p_TCCATTTCCGAGACAAGTAAT	306.817	204.493	271.341	213.28	234.25	190.61	320.51	196.57	202.988	182.599	176.089	185.375	258.054	133.43	265.76	287.655	208.675	257.011	157.041	184.453	102.866	228.951	143.827	169.029
miR1136-235-3p_AGTTCTAGATACATCCATT	6.66995	6.39041	15.0745	33.6758	117.125	36.3067	67.0834	76.4439	0	7.93909	0	16.1196	60.7186	17.7907	31.2658	175.789	12.275	0	4.13266	4.98522	7.91281	25.439	76.7077	33.8057
miR1136-830-3p_TCTGCGACGAGTAATTTGGAA	140.069	102.247	120.596	78.5768	50.1965	117.997	96.8983	43.6822	93.2648	15.8782	29.3482	32.2391	53.1287	71.1628	62.5317	47.9424	85.9248	149.232	41.3266	39.8818	102.866	203.512	105.473	52.5867
miR1137-171-5p_TCCCTCCGTTCCAAAATAGAT	140.069	223.664	165.82	112.253	150.59	326.76	134.167	174.729	181.043	174.66	176.089	48.3587	212.515	146.773	211.044	191.77	184.125	124.36	140.511	134.601	134.518	237.431	124.65	90.1486
miR1137-229-3p_GTCATCTATTTTGAAACGGAA	26.6798	63.9041	30.1491	50.5137	50.1965	154.304	141.621	109.206	21.9446	63.5127	19.5655	16.1196	60.7186	146.773	117.247	63.9232	0	41.4534	49.592	29.9113	55.3896	50.878	134.238	82.6363
miR1137-81-3p_AGTTGAGTCATCTATTTTGGAACG	106.719	57.5137	30.1491	56.1263	66.9287	18.1534	44.7223	10.9206	43.8893	87.3299	48.9137	112.837	60.7186	48.9244	54.7152	95.8848	110.475	140.942	70.2553	54.8374	142.431	76.317	86.2961	67.6115
miR1118-173.1-5p_TTTCGAGATCTAACTTTGACCATT	326.827	204.493	271.341	252.568	100.393	190.61	171.435	152.888	279.794	198.477	342.396	56.4185	106.257	133.43	62.5317	135.837	306.874	215.558	210.766	279.172	142.431	118.715	172.592	187.81
miR1118-173.3-5p_TTCGAGATCTAACTTTGACCATT	66.6995	63.9041	60.2981	56.1263	33.4643	18.1534	14.9074	21.8411	43.8893	63.5127	185.872	56.4185	37.9491	44.4767	70.3481	39.952	36.8249	74.6162	74.3879	94.7192	71.2153	25.439	57.5308	63.8553
miR1118-282-3p_TTGGTCAAAGTTTGTAAAGTT	246.788	95.8562	165.82	168.379	267.715	145.227	253.426	262.093	208.474	166.721	156.524	185.375	311.183	235.727	132.88	215.741	147.3	207.267	202.5	129.616	229.471	356.146	239.712	108.93
miR1118-310-5p_TCCGTTCCATAATGTAGTGCC	33.3497	25.5616	45.2236	33.6758	117.125	72.6134	96.8983	109.206	49.3755	23.8173	9.78275	40.2989	60.7186	62.2674	101.614	55.9328	0	16.5814	24.796	29.9113	158.256	25.439	115.062	67.6115
miR1118-550-3p_TCAAAGTTTGTAATGTTTGACT	80.0393	76.6849	105.522	89.802	33.4643	36.3067	44.7223	32.7617	87.7786	103.208	215.22	40.2989	45.5389	48.9244	39.0823	15.9808	110.475	41.4534	53.7246	59.8226	23.7384	16.9593	38.3538	45.0743
miR1118-630-5p_TTTTCGAGATTCAACTTTGACCAT	186.758	89.4657	195.969	246.956	150.59	136.15	96.8983	240.252	170.071	158.782	176.089	201.495	159.386	115.64	156.329	175.789	184.125	99.4882	206.633	299.113	102.866	178.073	163.004	202.834
miR1118-752-5p_CCATTCCACAATGTAGTGCCT	73.3694	44.7329	45.2236	44.901	83.6609	154.304	201.25	141.967	60.3478	63.5127	78.262	32.2391	106.257	124.535	117.247	79.904	61.3749	58.0348	49.592	24.9261	71.2153	76.317	182.181	75.1239
miR1118-796-3p_ACGGTCAAACTTGAATCTCGGGAA	140.069	83.0753	105.522	168.379	133.857	117.997	126.713	109.206	115.209	127.025	244.569	112.837	159.386	93.4012	62.5317	143.827	171.85	124.36	152.909	199.409	102.866	101.756	95.8846	120.198
miR1120-1115-3p_AACGTTCTTATATTATGGGAC	346.837	262.007	165.82	297.469	184.054	281.377	178.889	262.093	213.96	365.198	361.962	201.495	91.0778	293.547	156.329	135.837	233.224	198.976	219.031	254.246	205.733	110.236	182.181	187.81
miR1120-1193-3p_TTATGAGACGGAGGGAGTACC	40.0197	31.9521	15.0745	22.4505	50.1965	90.7668	67.0834	54.6028	87.7786	23.8173	58.6965	40.2989	159.386	35.5814	62.5317	55.9328	49.0999	16.5814	70.2553	54.8374	71.2153	93.2764	76.7077	63.8553
miR1120-1455-5p_TCTGTCCCATAATATAAGAGC	86.7093	121.418	195.969	106.64	50.1965	54.4601	74.5372	54.6028	170.071	79.3909	39.131	120.897	144.207	137.878	46.8988	111.866	122.75	124.36	90.9186	104.69	126.605	152.634	67.1192	93.9048
miR1120-2333-5p_TCCGTCCCATAATATAAGAGC	113.389	166.151	165.82	190.829	150.59	154.304	111.806	229.332	202.988	111.147	107.61	209.554	129.027	111.192	85.9811	119.856	85.9248	165.814	157.041	129.616	118.692	110.236	47.9423	120.198
miR1120-2337-3p_TTCTTATATTATGGGACT	46.6896	19.1712	30.1491	112.253	250.983	317.684	156.528	229.332	87.7786	87.3299	48.9137	48.3587	37.9491	106.744	117.247	87.8944	49.0999	66.3255	49.592	74.7783	79.1281	16.9593	47.9423	67.6115
miR1121-33-5p_TCTGTAAACTAATATAAGAGC	2281.12	2358.06	3165.65	2306.79	987.198	1633.8	1170.23	1517.96	2512.66	2397.6	2709.82	1160.61	751.392	1730.15	1305.35	942.868	1841.25	1500.61	2045.67	2602.29	1376.83	966.682	1351.97	1588.87
miR1121-51-3p_TATATTAGTTTACAGAGGGAG	113.389	89.4657	75.3726	95.4147	117.125	99.8434	149.074	131.047	76.8063	103.208	97.8275	88.6576	129.027	133.43	109.43	175.789	61.3749	33.1627	123.98	129.616	166.169	76.317	124.65	131.467
miR1121-6-5p_TCTGTAAACTAATATAAGAGT	473.566	741.288	708.503	482.686	217.518	753.364	320.51	622.471	833.897	563.675	753.272	411.049	394.671	667.151	297.025	199.76	478.724	331.627	578.573	747.783	506.42	237.431	345.185	311.764
miR1122-1297-5p_TGTCTTGGATTTGTCTAGATA	60.0295	95.8562	135.671	89.802	100.393	99.8434	96.8983	65.5233	71.3201	134.964	146.741	88.6576	15.1796	146.773	93.7975	103.875	171.85	33.1627	103.317	124.631	102.866	8.47967	67.1192	120.198
miR1122-1484-5p_TTGTCTAGATACGGATGTATC	100.049	127.808	105.522	151.541	250.983	217.84	238.519	240.252	65.8339	127.025	78.262	112.837	197.335	191.25	171.962	143.827	49.0999	149.232	161.174	99.7044	142.431	203.512	249.3	150.248
miR1122-532-5p_TTACTTGTCTTGGATTTGTCT	73.3694	83.0753	30.1491	101.027	133.857	235.994	141.621	240.252	104.237	158.782	107.61	40.2989	121.437	124.535	164.146	151.818	85.9248	66.3255	90.9186	134.601	158.256	110.236	143.827	116.442
miR1122-767-5p_TTACTTGTCTTAGATTTGTCT	66.6995	108.637	105.522	101.027	133.857	81.6901	149.074	98.285	71.3201	127.025	127.176	40.2989	60.7186	146.773	109.43	143.827	135.025	41.4534	78.5206	129.616	55.3896	67.8373	115.062	101.417
miR1122-943-3p_ATTACTTGTCTTGGATTTGTC	293.478	293.959	286.416	297.469	351.376	290.454	350.325	305.775	290.767	254.051	254.351	169.255	599.596	413.634	492.437	335.597	159.575	290.174	359.542	254.246	237.384	228.951	345.185	368.107
miR1123-39-5p_TGATGGATGACATGTGGCATT	0	12.7808	0	28.0631	66.9287	9.07668	29.8149	43.6822	5.48616	15.8782	0	16.1196	68.3084	17.7907	23.4494	175.789	0	16.5814	20.6633	9.97044	31.6512	33.9187	153.415	7.51239
miR1133-111-5p_TCCGTCCGGAAATACTTGTCA	93.3792	102.247	180.894	129.09	100.393	190.61	223.611	207.49	131.668	95.269	78.262	128.957	113.847	142.326	148.513	151.818	36.8249	82.9069	136.378	134.601	189.907	169.593	86.2961	82.6363
miR1133-6-3p_AAGACAAGAATTTTGGGACGGAGG	93.3792	63.9041	165.82	162.766	16.7322	127.073	52.176	240.252	153.613	87.3299	146.741	88.6576	166.976	84.5058	93.7975	63.9232	85.9248	107.779	115.715	234.305	134.518	110.236	67.1192	71.3677
miR1133-92-5p_CGTCCGGAAATACTTGTCATC	160.079	102.247	256.267	89.802	200.786	172.457	201.25	152.888	126.182	158.782	88.0447	169.255	189.746	97.8488	148.513	71.9136	147.3	165.814	119.847	104.69	79.1281	169.593	115.062	131.467
miR1135-1190-3p_TTTCTGCGACAAGTAATTCCG	306.817	204.493	331.64	303.082	217.518	208.764	260.88	207.49	257.85	190.538	156.524	282.092	242.874	266.86	242.31	423.491	208.675	315.046	276.888	174.483	538.071	313.748	297.242	184.053
miR1135-1458-3p_TGCGACAAGTAATTCCGAACG	380.187	498.452	241.192	477.073	33.4643	117.997	52.176	32.7617	219.446	579.553	176.089	249.853	30.3593	404.738	171.962	399.52	208.675	207.267	190.103	169.498	134.518	25.439	210.946	146.492
miR1135-1502-3p_TACATCCATTTCTGCGACAAG	93.3792	70.2945	30.1491	72.9642	167.322	63.5367	81.9909	109.206	120.696	63.5127	88.0447	80.5978	83.488	62.2674	140.696	143.827	49.0999	33.1627	78.5206	69.7931	94.9537	110.236	105.473	90.1486
miR1135-1575-3p_TGTATCTAGAACTAAAATACGTCT	186.758	166.151	437.161	168.379	200.786	254.147	290.695	305.775	153.613	317.563	391.31	128.957	151.796	257.965	85.9811	183.779	220.949	174.104	231.429	334.01	221.559	169.593	163.004	225.372
miR1135-1616-5p_AAATTACTTGTCTTGGATTTGTCT	160.079	153.37	180.894	134.703	150.59	127.073	104.352	207.49	192.016	166.721	127.176	120.897	136.617	120.087	85.9811	95.8848	171.85	140.942	99.1839	229.32	118.692	118.715	153.415	142.735
miR1135-1969-5p_GAATTACTTGTCTTGGATTTGTCT	126.729	89.4657	165.82	117.865	33.4643	117.997	171.435	109.206	71.3201	150.843	176.089	56.4185	151.796	66.7151	62.5317	87.8944	85.9248	82.9069	144.643	189.438	31.6512	93.2764	153.415	116.442
miR1135-2157-5p_TTCCGAATTACTTGTCGCAGA	53.3596	115.027	75.3726	106.64	100.393	163.38	201.25	32.7617	38.4031	166.721	97.8275	64.4783	60.7186	151.221	117.247	95.8848	98.1998	99.4882	61.9899	89.734	158.256	101.756	57.5308	90.1486
miR1135-2251-5p_CTCCGTCCGGAAATACTTGTC	233.448	115.027	165.82	179.604	234.25	127.073	89.4446	131.047	274.308	150.843	215.22	169.255	174.566	169.012	156.329	135.837	159.575	149.232	169.439	204.394	94.9537	118.715	115.062	150.248
miR1135-272-5p_GTTCCAAATTACTCGTCGCAGAAA	153.409	89.4657	105.522	134.703	50.1965	90.7668	119.259	98.285	120.696	111.147	215.22	88.6576	98.6677	57.8198	31.2658	55.9328	135.025	207.267	161.174	129.616	55.3896	110.236	115.062	90.1486
miR1135-514-3p_ATTTCTGCGACAAGTAATTCG	80.0393	108.637	120.596	140.316	167.322	154.304	216.158	163.808	98.7509	39.6954	107.61	112.837	83.488	137.878	85.9811	183.779	159.575	132.651	74.3879	89.734	118.692	67.8373	210.946	105.173
miR1135-836-5p_CCGAATTACTTGTCTTGGATT	520.256	383.425	301.491	432.172	267.715	145.227	260.88	141.967	340.142	460.467	127.176	556.125	136.617	244.622	179.779	431.482	552.374	688.127	590.971	179.468	292.774	525.739	719.135	244.153
miR1135-987-3p_TTTCTGCGACAAGTAATTCCGAAC	126.729	70.2945	60.2981	67.3515	0	81.6901	59.6297	54.6028	71.3201	119.086	107.61	72.5381	53.1287	66.7151	62.5317	103.875	85.9248	116.07	177.705	119.645	31.6512	101.756	143.827	97.661
miR1136-1007-3p_CCGAGACAAGTAATTTCGAAC	360.177	300.349	286.416	454.623	83.6609	254.147	313.056	425.901	362.087	452.528	459.789	241.794	60.7186	542.616	289.209	311.626	257.774	132.651	281.021	363.921	300.687	25.439	393.127	281.715
miR1136-1037-5p_ACTTGTCGCAGGTATGAATGTATC	133.399	76.6849	105.522	112.253	33.4643	90.7668	74.5372	174.729	87.7786	119.086	166.307	72.5381	75.8982	53.3721	39.0823	63.9232	98.1998	157.523	95.0513	114.66	71.2153	84.7967	28.7654	101.417
miR1136-1070-5p_TTCGGAATTACTTGTCGCAG	86.7093	76.6849	30.1491	134.703	217.518	154.304	59.6297	32.7617	87.7786	119.086	88.0447	96.7174	68.3084	102.297	109.43	199.76	49.0999	182.395	99.1839	54.8374	47.4768	169.593	134.238	78.8801
miR1136-1111-3p_CCGAGACAAGTAATTCCGAACGAA	180.089	70.2945	150.745	117.865	83.6609	54.4601	74.5372	10.9206	65.8339	119.086	176.089	64.4783	22.7695	53.3721	23.4494	39.952	36.8249	99.4882	119.847	74.7783	94.9537	59.3577	201.358	90.1486
miR1136-1339-3p_TATTTCCGAGACAAGTAATTC	146.739	121.418	45.2236	95.4147	83.6609	63.5367	111.806	185.649	159.099	142.904	127.176	112.837	113.847	111.192	85.9811	119.856	110.475	58.0348	45.4593	104.69	79.1281	67.8373	153.415	150.248
miR1136-1373-5p_TTCGGAATTACTTGTCGCAGA	140.069	102.247	90.4472	129.09	184.054	136.15	163.982	32.7617	120.696	95.269	215.22	56.4185	106.257	62.2674	156.329	135.837	110.475	190.686	86.7859	54.8374	118.692	305.268	287.654	150.248
miR1136-1601-3p_GCGACAAGTAATTCCGAACGG	86.7093	70.2945	105.522	129.09	66.9287	90.7668	134.167	65.5233	131.668	127.025	48.9137	56.4185	37.9491	128.983	15.6329	87.8944	36.8249	74.6162	165.307	74.7783	102.866	59.3577	28.7654	33.8057
miR1136-1752-3p_CCGAGACAAGTAATTCCGAAC	373.517	268.397	437.161	415.334	267.715	535.524	767.733	393.14	181.043	531.919	371.744	185.375	182.156	613.779	218.861	655.213	417.349	331.627	314.082	294.128	363.989	152.634	882.138	405.669
miR1136-390-5p_ACTTGTCGCAGGTATGGATGTATC	133.399	121.418	165.82	196.442	83.6609	190.61	163.982	141.967	93.2648	158.782	215.22	120.897	182.156	128.983	132.88	103.875	196.4	165.814	173.572	234.305	142.431	254.39	172.592	116.442
miR1136-591-3p_CATTTCCGAGACAAGTAATTC	266.798	204.493	195.969	415.334	167.322	199.687	313.056	174.729	252.363	150.843	185.872	161.196	341.542	266.86	375.19	247.703	208.675	273.593	161.174	189.438	261.123	271.349	364.362	266.69
miR1136-597-3p_CGAGACAAGTAATTCCGAACGGAG	300.148	249.226	271.341	202.055	167.322	127.073	275.788	120.126	252.363	198.477	332.613	137.016	106.257	151.221	140.696	199.76	184.125	232.139	264.49	334.01	158.256	195.032	172.592	232.884
miR1136-703-5p_CCGTTCCGAATTACTTGTCGC	53.3596	57.5137	105.522	112.253	16.7322	18.1534	29.8149	32.7617	93.2648	31.7563	48.9137	193.435	53.1287	40.0291	78.1646	7.9904	110.475	91.1976	132.245	99.7044	87.0409	50.878	76.7077	97.661
miR1136-755-3p_TCTGTGACGAGTAATTTGGAA	146.739	357.863	422.087	145.928	301.179	580.907	559.029	218.411	126.182	365.198	215.22	145.076	273.234	693.837	351.741	231.722	208.675	190.686	243.827	254.246	474.768	305.268	297.242	236.64
miR1137-121-5p_TCCGTTCCAAAATAGATGACT	740.364	632.651	753.726	690.353	803.144	889.514	737.918	753.518	954.592	730.396	547.834	644.783	660.314	827.267	656.583	663.203	883.798	779.325	921.584	697.931	894.147	534.219	901.315	616.016
miR1137-137-5p_CTCCGTTTCAAAATAGATGAC	213.438	140.589	211.043	129.09	117.125	190.61	178.889	141.967	153.613	214.355	225.003	120.897	151.796	160.116	140.696	95.8848	122.75	174.104	111.582	229.32	118.692	84.7967	172.592	165.273
miR1137-217-3p_TTGAGTCATCTATTTTGGAAC	226.778	319.521	180.894	291.857	317.911	290.454	283.241	393.14	230.419	166.721	146.741	386.87	379.491	306.89	312.658	351.578	270.049	248.721	264.49	229.32	340.251	339.187	306.831	217.859
miR1137-226-5p_TTCCGAAATAGATGACTGAAC	153.409	102.247	75.3726	89.802	100.393	145.227	81.9909	141.967	170.071	47.6345	136.958	153.136	159.386	88.9535	101.614	111.866	110.475	74.6162	111.582	139.586	71.2153	84.7967	95.8846	101.417
miR1137-26-3p_CATCTATTTTGGAACGGAGGG	1247.28	1297.25	2155.66	1492.96	903.537	1552.11	1408.75	1616.24	1651.33	2119.74	1966.33	878.516	1472.43	1690.12	930.159	1054.73	1239.77	1484.03	1074.49	2019.01	838.757	1034.52	709.546	972.854
miR1137-264-3p_AGTCATCTATTTTGAAACGGA	93.3792	115.027	60.2981	72.9642	133.857	163.38	186.343	163.808	27.4308	31.7563	88.0447	24.1794	174.566	133.43	93.7975	119.856	49.0999	58.0348	86.7859	59.8226	150.343	67.8373	95.8846	33.8057
miR1137-280-5p_CTCCGTTCCAAAATAGATGACT	286.808	159.76	211.043	190.829	334.643	127.073	275.788	316.696	301.739	285.807	185.872	104.777	197.335	195.698	187.595	175.789	233.224	190.686	210.766	194.424	229.471	101.756	182.181	217.859
miR1137-310-5p_AAATAGATGACCCAACTTTGTACT	120.059	57.5137	150.745	112.253	50.1965	145.227	223.611	196.57	170.071	95.269	185.872	120.897	136.617	111.192	85.9811	191.77	135.025	132.651	173.572	104.69	269.035	152.634	143.827	202.834
miR1137-332-5p_TGACCCAACTTTGTACTAACT	40.0197	38.3425	135.671	123.478	83.6609	154.304	111.806	54.6028	93.2648	63.5127	29.3482	88.6576	106.257	26.686	101.614	47.9424	85.9248	58.0348	45.4593	39.8818	79.1281	101.756	163.004	120.198
miR1137-383-5p_TAGATGACCCAACTTTGTACT	126.729	134.199	90.4472	106.64	267.715	90.7668	171.435	109.206	202.988	63.5127	29.3482	169.255	166.976	71.1628	297.025	231.722	110.475	207.267	136.378	69.7931	181.995	169.593	115.062	127.711
miR1137-385-5p_TCCGTTCCAAAATAGATGAC	33.3497	57.5137	75.3726	39.2884	167.322	190.61	141.621	174.729	98.7509	47.6345	19.5655	32.2391	129.027	209.041	148.513	127.846	85.9248	24.8721	41.3266	94.7192	110.779	50.878	153.415	146.492
miR1137-438-3p_TCATCTATTTTGGAACGGAGG	86.7093	153.37	256.267	157.154	150.59	308.607	193.797	218.411	142.64	119.086	205.438	64.4783	258.054	302.442	187.595	231.722	85.9248	107.779	74.3879	214.364	189.907	118.715	115.062	138.979
miR1137-443-5p_CTCCGTTCCAAAATAGATGAC	16214.6	13796.9	16823.2	14935.2	14255.8	15829.7	16383.3	20683.5	19810.5	17370.7	19076.4	9873.23	15877.9	16305.2	17055.5	10091.9	14791.3	13082.7	13984.9	17582.9	13475.5	9997.53	12685.5	13311.9
miR1137-491-5p_TCCAAAATAGATGACTCAACT	133.399	89.4657	30.1491	84.1894	117.125	154.304	149.074	152.888	142.64	95.269	58.6965	72.5381	136.617	124.535	148.513	167.798	110.475	99.4882	82.6533	69.7931	158.256	135.675	172.592	86.3925
miR1137-504-5p_CTCCGTTCTAAAATAGATGAC	273.468	293.959	407.012	263.794	200.786	299.53	208.704	273.014	197.502	420.772	391.31	104.777	220.105	395.843	203.228	207.75	270.049	190.686	144.643	304.098	356.076	203.512	249.3	217.859
miR1318a-1_TCAGGAGAGATGACACCGACG	226.778	108.637	331.64	101.027	184.054	27.23	59.6297	98.285	65.8339	150.843	88.0447	290.152	136.617	395.843	171.962	23.9712	245.499	165.814	504.185	194.424	205.733	110.236	431.481	150.248
miR1318b-1_ATCAGGAGAGATGACACCGA	306.817	191.712	226.118	347.983	234.25	145.227	283.241	196.57	312.711	230.234	97.8275	354.63	371.901	329.128	164.146	223.731	319.149	422.825	648.828	159.527	245.297	585.097	354.773	108.93
miR1439-2-5p_TCCGTTCCAAAATAGATGACC	206.768	166.151	105.522	117.865	83.6609	163.38	126.713	141.967	268.822	127.025	156.524	128.957	242.874	128.983	140.696	111.866	233.224	223.849	152.909	154.542	197.82	169.593	182.181	135.223
miR156-1.1-5p_TTGACAGAAGAGAGTGAGCAC	25285.8	20935	10657.7	27215.6	26955.5	11817.8	14363.3	20061.1	38255	11122.7	7092.49	55128.9	24826.3	13512	14132.2	44962	17491.8	34530.7	47765.3	9845.81	46978.3	40973.8	35707.4	11798.2
miR156-1.2-5p_TTGACAGAAGAGAGTGAGCACC	93.3792	63.9041	45.2236	241.343	334.643	145.227	104.352	273.014	142.64	63.5127	48.9137	265.973	204.925	97.8488	70.3481	415.501	110.475	232.139	128.113	34.8965	284.861	279.829	182.181	105.173
miR156-19-5p_TGACAGAAGAGAGTGAGCA	120.059	31.9521	45.2236	117.865	50.1965	45.3834	0	32.7617	115.209	47.6345	29.3482	120.897	91.0778	53.3721	46.8988	127.846	61.3749	107.779	181.837	39.8818	87.0409	101.756	105.473	67.6115
miR156-3-5p_TGACAGAAGAGAGTGAGCAC	22684.5	19062.6	10944.1	24813.4	16899.5	8232.55	10658.8	11717.8	32505.5	14441.2	8325.12	44772.1	17889.2	9758.2	10786.7	25721.1	19185.8	32068.4	38718.9	9636.43	33985.5	26431.1	28353.1	10288.2
miR156-4-5p_TGACAGAAGAGAGTGAGCACC	273.468	262.007	135.671	347.983	552.162	208.764	283.241	251.173	274.308	182.599	88.0447	386.87	235.284	169.012	179.779	719.136	208.675	439.406	355.409	84.7488	443.117	254.39	460.246	146.492
miR156-6-5p_TGACAGAAGAGAGTGAGCACA	253.458	255.616	105.522	151.541	267.715	217.84	171.435	185.649	235.905	166.721	29.3482	741.5	174.566	128.983	85.9811	447.463	135.025	232.139	338.878	79.7635	356.076	271.349	393.127	63.8553
miR159f-1_CTTGGATTGAAGGGAGCTCT	1047.18	1016.08	452.236	802.606	987.198	844.131	715.557	1659.92	691.256	754.213	498.92	2288.98	1244.73	836.163	922.342	2245.3	2049.92	1517.2	2388.68	857.458	2919.83	2238.63	2550.53	1085.54
miR159g-1_TTGGATTGAAGGGAGCTCTG	286.808	313.13	301.491	224.505	150.59	317.684	163.982	207.49	312.711	293.746	273.917	483.587	440.21	373.605	343.924	447.463	540.099	464.278	938.115	289.143	522.245	432.463	450.658	251.665
miR166-11-5p_GGAATGTTGTCTGGCTCGGGG	466.896	639.041	407.012	409.722	133.857	54.4601	134.167	54.6028	554.102	269.929	665.227	265.973	212.515	244.622	351.741	455.453	405.074	514.023	256.225	408.788	356.076	330.707	220.535	240.396
miR166-12.1-3p_TTTCGGACCAGGCTTCATTCC	3695.15	3041.84	2638.04	3900.78	5237.17	4738.03	4621.3	3177.88	3911.63	3620.22	2475.04	3586.6	5191.44	4100.76	4877.47	5137.83	5032.74	4468.68	3376.39	3230.42	4668.56	7351.87	5446.25	5070.86
miR166-12.2-3p_TTCGGACCAGGCTTCATTC	400.197	408.986	407.012	482.686	1572.82	1470.42	1200.05	1124.82	680.284	635.127	254.351	499.707	1092.93	1169.74	648.766	1813.82	380.524	804.197	586.838	433.714	1115.71	983.642	1054.73	754.995
miR166-13-3p_TCGGACCAGGCTTCATTC	33.3497	63.9041	30.1491	56.1263	384.84	254.147	260.88	327.617	71.3201	111.147	185.872	56.4185	129.027	160.116	257.943	319.616	98.1998	41.4534	37.194	74.7783	15.8256	76.317	105.473	93.9048
miR166-1-3p_TCGGACCAGGCTTCATTCC	213.438	172.541	195.969	314.307	518.697	308.607	290.695	414.981	389.517	198.477	518.486	338.511	417.44	226.831	461.171	455.453	306.874	215.558	305.817	284.158	261.123	178.073	335.596	694.896
miR166-3.1-3p_CTCGGACCAGGCTTCATTCCC	153.409	153.37	226.118	145.928	167.322	90.7668	104.352	32.7617	186.53	119.086	58.6965	193.435	98.6677	84.5058	132.88	143.827	184.125	140.942	181.837	119.645	174.082	195.032	143.827	127.711
miR166-3.2-3p_CTCGGACCAGGCTTCATTCCCC	126.729	166.151	105.522	230.118	217.518	81.6901	149.074	141.967	219.446	95.269	107.61	290.152	151.796	93.4012	187.595	143.827	171.85	190.686	202.5	189.438	166.169	178.073	134.238	247.909
miR166-4.1-3p_TTCGGACCAGGCTTCATTCCC	397782	365755	343217	499883	565079	362032	410826	285747	404401	315785	199539	450139	385608	308535	412959	450882	458888	522753	383333	332539	528813	785116	538958	508803
miR166-4.2-3p_TTCGGACCAGGCTTCATTCC	306.817	319.521	497.459	538.812	501.965	526.447	491.945	316.696	411.462	444.589	361.962	290.152	432.62	409.186	476.804	311.626	552.374	505.732	400.868	518.463	403.553	720.772	604.073	717.433
miR166-4-3p_TCGGACCAGGCTTCATTCCCCT	3841.89	2505.04	2668.19	5107.49	4266.7	2051.33	2556.62	2337	4904.63	2969.22	2856.56	4303.92	3916.35	2019.24	4603.89	3619.65	3645.67	5115.35	4483.94	3080.87	2365.93	4180.48	3020.37	5221.11
miR166-5.1-3p_TCGGACCAGGCTTCAATC	526.926	421.767	467.31	645.452	1455.7	1452.27	1505.65	1638.08	746.118	1000.32	1017.41	370.75	895.599	1111.92	820.728	990.81	662.848	547.185	433.93	1191.47	593.46	542.699	862.961	912.755
miR166-5.2-3p_ATCTCGGACCAGGCTTCAATC	353.507	217.274	422.087	521.974	284.447	172.457	163.982	273.014	279.794	698.64	538.051	282.092	273.234	458.11	179.779	335.597	724.223	522.313	524.848	488.552	324.425	415.504	498.6	383.132
miR166-5.3-5p_TTGTTGTCTGGTTCAAGGTCT	140.069	108.637	180.894	112.253	234.25	81.6901	74.5372	131.047	87.7786	134.964	185.872	120.897	83.488	84.5058	109.43	151.818	61.3749	124.36	148.776	129.616	150.343	144.154	182.181	116.442
miR166-6-3p_TCGGACCAGGCTTCATTCCC	1020.5	632.651	678.354	965.372	1087.59	471.987	670.834	600.63	943.62	1000.32	616.313	1015.53	774.162	555.959	953.608	815.021	1067.92	1135.82	834.798	872.414	854.583	1043	872.55	1085.54
miR166-7.1-3p_TCGGACCAGGCTTCAATCC	553.605	370.644	708.503	617.389	301.179	372.144	402.501	273.014	822.924	722.457	733.706	523.886	356.722	395.843	336.108	247.703	589.199	580.348	512.45	1007.01	625.112	610.536	776.665	732.458
miR166-7.2-3p_TCTCGGACCAGGCTTCAATCCC	73.3694	89.4657	60.2981	72.9642	66.9287	99.8434	111.806	43.6822	104.237	95.269	68.4792	88.6576	98.6677	102.297	132.88	119.856	85.9248	107.779	70.2553	79.7635	126.605	152.634	95.8846	108.93
miR166-8.1-3p_TCGGACCAGGCTTCAATCCCT	51265.2	42406.8	54765.8	47864.5	44725.1	40672.6	46213	41105	62377.7	45022.6	41557.1	45731.2	45083.5	41390.1	50642.8	51498.2	47172.7	54809.7	58183.8	62813.8	66910.7	75019.6	61164.8	49792.1
miR166-8.2-3p_TCGGACCAGGCTTCAATCCC	6283.09	3323.01	5095.19	7268.35	6994.05	2650.39	5746.82	3745.75	5974.43	7208.69	5703.34	4046.01	4265.48	3642.65	6597.09	5992.8	6211.14	8108.29	4554.19	5528.61	5641.83	5630.5	7325.58	7121.74
miR166-8.2-5p_GGGTTGTTGTCTGGTTCAAGG	406.867	447.329	587.906	460.236	217.518	190.61	305.602	229.332	373.059	309.624	342.396	322.391	508.518	293.547	492.437	247.703	417.349	339.918	409.134	568.315	387.727	423.983	354.773	420.694
miR166-8.3-3p_TCGGACCAGGCTTCAATCCCTT	673.664	479.281	693.428	718.416	736.216	499.217	469.584	458.663	751.604	770.091	518.486	572.245	592.006	449.215	672.216	623.251	785.598	771.034	871.992	742.798	498.507	941.243	815.019	792.557
miR166-8.5-3p_CTCGGACCAGGCTTCAATCCC	193.428	146.979	286.416	241.343	66.9287	308.607	290.695	174.729	279.794	333.442	254.351	104.777	212.515	338.023	367.374	111.866	147.3	165.814	177.705	314.069	150.343	347.666	239.712	236.64
miR166-8.6-3p_CCTCGGACCAGGCTTCAATCCC	133.399	89.4657	45.2236	72.9642	16.7322	181.534	141.621	54.6028	98.7509	63.5127	127.176	48.3587	98.6677	80.0581	132.88	63.9232	220.949	107.779	53.7246	139.586	126.605	110.236	86.2961	142.735
miR166-9-3p_TCGGACCAGGCTTCATTCCCC	321078	244337	270678	394006	319451	200086	247210	265151	441241	225915	245606	360780	313346	174078	424786	297275	300246	418937	392958	307807	287623	398324	289859	390036
miR167-14-3p_AGGTCATGCTGGAGTTTCATC	947.132	913.829	798.95	999.048	4049.19	889.514	1088.24	1769.13	548.616	523.98	205.438	3240.03	925.958	902.878	773.83	1342.39	896.073	712.999	896.788	458.64	1321.44	746.211	776.665	540.892
miR167-1-5p_TGAAGCTGCCAGCATGATCTG	220.108	293.959	180.894	173.991	1104.32	535.524	1013.71	414.981	246.877	396.954	185.872	1160.61	250.464	311.337	336.108	527.367	220.949	298.465	239.694	189.438	482.681	279.829	210.946	206.591
miR167-18-5p_TGAAGCTGCCAGCATGATCTA	26.6798	115.027	165.82	11.2253	50.1965	190.61	96.8983	43.6822	5.48616	166.721	107.61	16.1196	45.5389	124.535	78.1646	7.9904	49.0999	0	33.0613	84.7488	110.779	16.9593	9.58846	71.3677
miR167-2-5p_TGAAGCTGCCAGCATGATCTGA	11705.8	16979.3	12783.2	11416.1	21132.7	12780	20385.9	10745.8	12793.7	18275.8	9049.04	30852.9	9859.18	13134	10982.1	24402.7	17909.2	14633.1	14377.5	10733.2	28043	13109.6	12810.2	11298.6
miR167-28-3p_TCATGCTGGAGTTTCATCTGC	220.108	249.226	165.82	241.343	686.019	208.764	275.788	229.332	192.016	293.746	68.4792	668.962	212.515	306.89	226.677	575.309	282.324	215.558	243.827	159.527	451.03	322.227	450.658	281.715
miR167-35-5p_TGAAGCTGCCAGCATGATCTGAT	200.098	236.445	105.522	218.892	284.447	154.304	275.788	152.888	142.64	349.32	156.524	564.185	220.105	182.355	242.31	303.635	208.675	331.627	169.439	189.438	316.512	228.951	220.535	240.396
miR167-5-3p_AGGTCATGTGGCAGCTTCATT	180.089	274.788	241.192	280.631	200.786	108.92	290.695	185.649	345.628	166.721	185.872	217.614	197.335	160.116	171.962	247.703	245.499	223.849	210.766	189.438	213.646	195.032	268.477	191.566
miR167j-1_TGAAGCTGCCAGCATGATCTGC	5135.86	5930.3	8773.37	5679.98	6291.3	6889.2	6887.23	6617.85	6380.41	5049.26	7297.93	5698.27	6815.66	5230.47	9465.73	3579.7	6333.89	4319.45	7467.72	10783	7461.78	5435.47	4621.64	6539.53
miR169-34-3p_GGCGGTCACCTTGGCTAGC	73.3694	383.425	211.043	56.1263	317.911	635.367	372.686	524.186	224.933	95.269	176.089	64.4783	296.003	186.802	195.411	87.8944	73.6498	82.9069	119.847	34.8965	118.692	59.3577	67.1192	26.2934
miR169-35-3p_AGGCGGTCACCTTGGCTAGC	0	51.1233	0	22.4505	200.786	136.15	111.806	32.7617	21.9446	63.5127	19.5655	32.2391	75.8982	48.9244	62.5317	23.9712	12.275	41.4534	41.3266	4.98522	55.3896	25.439	9.58846	11.2686
miR169-43.1-3p_GGCGGTTACCTTGGCTAGC	60.0295	281.178	211.043	33.6758	16.7322	117.997	119.259	141.967	181.043	142.904	156.524	153.136	91.0778	0	62.5317	7.9904	171.85	140.942	144.643	109.675	126.605	42.3983	67.1192	37.5619
miR169-43.2-3p_GGCGGTTACCTTGGCTAGCC	13.3399	178.931	105.522	5.61263	66.9287	172.457	141.621	163.808	142.64	47.6345	185.872	0	75.8982	66.7151	78.1646	39.952	36.8249	66.3255	61.9899	49.8522	47.4768	16.9593	28.7654	26.2934
miR169-45-3p_TGGGCAAGTCACCCTGGCTACC	520.256	907.438	663.279	409.722	552.162	1724.57	1557.83	731.677	543.13	1389.34	1878.29	241.794	326.362	587.093	906.709	647.223	785.598	1110.95	508.318	533.419	269.035	390.065	1006.79	510.842
miR169-51-3p_AGGCGGTTACCTTGGCTAGC	113.389	217.274	60.2981	112.253	184.054	163.38	141.621	131.047	87.7786	79.3909	176.089	145.076	182.156	57.8198	70.3481	63.9232	85.9248	91.1976	74.3879	104.69	110.779	101.756	105.473	33.8057
miR169-9-3p_GGTGGGTCTTCTTGGCTAGC	346.837	1559.26	1311.48	639.84	384.84	707.981	760.279	382.219	740.632	1047.96	997.84	274.033	394.671	191.25	930.159	143.827	601.474	696.418	442.195	523.448	134.518	364.626	498.6	822.606
miR169l-1_TAGCCAAGAATGACTTGCCTG	240.118	977.733	2487.3	213.28	284.447	344.914	96.8983	1561.64	115.209	611.31	176.089	975.234	614.775	1347.65	656.583	71.9136	85.9248	16.5814	2285.36	668.02	1281.87	59.3577	546.542	78.8801
miR171-1-5p_TATTGGCTCGGCTCACTCAGG	133.399	198.103	211.043	101.027	50.1965	127.073	119.259	185.649	263.336	95.269	215.22	161.196	144.207	75.6105	171.962	55.9328	73.6498	99.4882	173.572	284.158	134.518	101.756	19.1769	101.417
miR171-2-3p_TGATTGAGCCGTGCCAATATC	393.527	262.007	422.087	252.568	334.643	226.917	253.426	316.696	202.988	261.99	567.399	241.794	258.054	284.651	250.127	207.75	405.074	182.395	417.399	269.202	269.035	228.951	172.592	232.884
miR171-7-3p_TGAGCCGAACCAATATCACTC	1534.09	1124.71	1100.44	1246	635.823	735.211	708.103	600.63	998.481	801.848	1721.76	805.978	371.901	907.326	500.253	511.386	969.723	472.569	843.063	653.064	427.292	279.829	383.538	364.351
miR2006b-1_TGCTTAATGACAGTCGTGGTG	727.024	1092.76	844.173	398.497	619.09	535.524	581.39	305.775	746.118	444.589	900.013	515.826	607.186	453.663	906.709	551.338	761.048	613.511	570.308	787.665	561.809	941.243	345.185	608.503
miR2012b-1_TGGACGAGGATGTGCAACTGC	3214.91	2575.34	3075.2	3053.27	4919.26	2423.47	3302	3308.93	3247.81	3016.85	3707.66	2385.7	2709.57	2005.9	3001.52	3419.89	3473.82	2876.87	2492	2607.27	2081.07	1924.88	2425.88	2618.07
miR2020b-1_ATAGCATCATCCATCCTACCC	2948.12	2070.49	2728.49	1796.04	2543.29	1661.03	2042.32	3374.45	2139.6	1381.4	1173.93	4997.07	3347.11	2383.95	1868.13	2181.38	1288.87	1193.86	2339.09	1814.62	4771.42	2323.43	2061.52	1769.17
miR319g-1_TTGGACTGAAGGGTGCTCCCT	120.059	83.0753	135.671	129.09	150.59	163.38	178.889	196.57	164.585	134.964	136.958	153.136	227.695	186.802	304.842	271.674	122.75	116.07	144.643	249.261	158.256	322.227	239.712	210.347
miR393-10-3p_TCAGTGCAATCCCTCTGGAAT	933.792	1105.54	1733.57	1128.14	1104.32	1098.28	1207.5	1015.61	1014.94	1460.79	1839.16	677.022	1032.22	1018.52	1618.01	607.271	1288.87	862.231	1004.24	1704.95	981.188	678.373	843.785	1401.06
miR393-2-5p_TCCAAAGGGATCGCATTGATC	2988.14	3099.35	4507.28	3238.49	3647.61	4020.97	4054.82	4488.35	3022.88	4557.04	5732.69	1773.15	2671.62	3860.58	4369.4	1438.27	3351.07	1848.82	2892.86	5663.21	2706.18	1466.98	2502.59	2967.39
miR393-4-5p_TTCCAAAGGGATCGCATTGATC	213.438	319.521	391.938	275.019	200.786	326.76	387.593	327.617	323.684	309.624	352.179	241.794	296.003	217.936	453.355	167.798	355.974	165.814	252.092	528.433	221.559	203.512	182.181	214.103
miR393-6-5p_TTCCAAAGGGATCGCATTGAT	3841.89	6371.24	5758.47	3462.99	5237.17	5854.46	4934.36	3844.03	4202.4	5200.1	7385.98	3586.6	4386.92	3291.28	8543.39	3579.7	5032.74	3921.49	3727.66	7148.81	4075.09	4307.67	3969.62	5375.11
miR394-3-5p_TTGGCATTCTGTCCACCTCC	93.3792	146.979	120.596	117.865	284.447	108.92	186.343	141.967	54.8616	111.147	88.0447	161.196	174.566	142.326	156.329	127.846	171.85	66.3255	314.082	174.483	174.082	42.3983	239.712	142.735
miR395-18-3p_TGAAGTGTTTGGGGGAACTC	140.069	472.89	361.789	28.0631	83.6609	435.68	37.2686	10.9206	21.9446	95.269	753.272	8.05978	159.386	293.547	70.3481	23.9712	61.3749	24.8721	53.7246	199.409	102.866	50.878	28.7654	431.962
miR395-41-3p_TGAAGTGTTTGGGGGAACT	6.66995	25.5616	150.745	5.61263	33.4643	99.8434	0	0	0	23.8173	195.655	0	7.58982	44.4767	7.81646	0	0	0	0	14.9557	7.91281	8.47967	0	33.8057
miR395-7-3p_GAAGTGTTTGGGGGAACT	0	6.39041	0	0	0	9.07668	0	0	0	0	215.22	0	0	0	0	7.9904	0	0	0	4.98522	0	0	0	7.51239
miR396-1-3p_AGAAGAGGGTCAAGAAAGCTGT	53.3596	63.9041	75.3726	67.3515	100.393	81.6901	59.6297	120.126	241.391	31.7563	88.0447	80.5978	121.437	44.4767	46.8988	71.9136	49.0999	49.7441	86.7859	119.645	71.2153	144.154	38.3538	67.6115
miR396-3-5p_TTCCACAGCTTTCTTGAACT	260.128	89.4657	120.596	269.406	301.179	272.3	447.223	305.775	400.49	174.66	410.875	209.554	402.26	191.25	492.437	191.77	98.1998	132.651	181.837	204.394	79.1281	93.2764	143.827	199.078
miR396-3-5p_TTCCACAGCTTTCTTGAACTG	233.448	134.199	241.192	207.667	250.983	136.15	156.528	174.729	252.363	198.477	303.265	161.196	220.105	106.744	336.108	183.779	306.874	248.721	272.756	139.586	134.518	161.114	239.712	169.029
miR396-5-5p_TTCCACAGCTTTCTTGAACTT	48403.8	22251.4	32952.9	41191.1	32125.8	35680.4	44744.7	40198.5	100040	28874.5	60985.7	25751	40582.8	21099.8	43256.3	25297.6	23138.3	35044.7	43591.3	42922.7	22464.5	41592.8	24258.8	25140.2
miR398-1.1-5p_GAGTGCCTCTGAGAACACAAGC	6.66995	185.322	15.0745	5.61263	0	9.07668	22.3611	0	0	15.8782	0	16.1196	75.8982	200.145	23.4494	7.9904	0	8.29069	4.13266	24.9261	15.8256	8.47967	0	45.0743
miR398-1.2-3p_TTGTGTTCTCAGGTCACCCCT	0	204.493	90.4472	16.8379	83.6609	0	44.7223	0	0	111.147	0	48.3587	37.9491	177.907	46.8988	23.9712	49.0999	8.29069	16.5307	74.7783	221.559	67.8373	115.062	202.834
miR399-18-3p_TGCCAAAGGAGAGTTGCCCTG	226.778	223.664	422.087	218.892	184.054	190.61	231.065	163.808	186.53	198.477	166.307	459.408	842.47	355.814	656.583	535.357	159.575	198.976	177.705	259.231	466.856	483.341	412.304	473.28
miR5062a-1_TGAACCTTGGGGAAAAGCCGCAT	1367.34	2779.83	2246.1	1043.95	552.162	971.204	797.548	1572.56	2880.23	1119.41	1222.84	2796.74	1593.86	1294.27	836.361	1070.71	1166.12	1409.42	2760.62	2223.41	2247.24	1806.17	997.2	908.999
miR5064a-1_TGAATTTGTCCATAGCATCAG	2974.8	2901.25	2427	1947.58	2944.86	2423.47	2444.82	2500.81	1953.07	2175.31	2690.26	2772.57	2132.74	2339.48	2548.17	2876.55	2369.07	1923.44	2405.21	2253.32	2334.28	1602.66	2799.83	2002.05
miR528-1.1-5p_GCAGCAGCGGTGGAAGGGGC	486.906	1399.5	1492.38	667.903	16.7322	0	14.9074	21.8411	1305.71	571.614	538.051	507.766	1032.22	658.256	594.051	519.376	540.099	671.546	632.297	827.547	1004.93	1170.19	690.369	619.772
miR528-1.2-5p_TGGAAGGGGCATGCAGAGGAG	386.857	338.692	316.565	308.695	184.054	163.38	156.528	174.729	153.613	285.807	303.265	298.212	341.542	364.709	257.943	495.405	257.774	116.07	223.164	363.921	498.507	373.105	421.892	289.227
miR528-1.3-3p_CCTGTGCCTGCCTCTTCCATT	200.098	345.082	482.385	196.442	50.1965	108.92	119.259	76.4439	109.723	158.782	283.7	24.1794	470.569	520.378	226.677	495.405	159.575	24.8721	90.9186	279.172	197.82	101.756	86.2961	127.711
miR528-1.4-3p_TGCCTGCCTCTTCCATTCCTG	60.0295	38.3425	90.4472	56.1263	0	117.997	89.4446	10.9206	115.209	23.8173	29.3482	72.5381	121.437	40.0291	93.7975	87.8944	12.275	41.4534	41.3266	94.7192	150.343	135.675	47.9423	90.1486
miR528-1.5-5p_GGAAGGGGCATGCAGAGGAGC	20.0098	31.9521	15.0745	16.8379	33.4643	54.4601	89.4446	43.6822	10.9723	0	19.5655	8.05978	166.976	66.7151	39.0823	7.9904	0	0	16.5307	19.9409	47.4768	8.47967	9.58846	22.5372
miR530-2-5p_CTGCATTTGCACCTGCACCTA	73.3694	319.521	45.2236	252.568	301.179	90.7668	163.982	196.57	274.308	134.964	88.0447	402.989	204.925	84.5058	62.5317	287.655	233.224	207.267	115.715	104.69	213.646	67.8373	115.062	48.8305
miR9662-1.1-3p_TTGAACATCCCAGAGCCACCG	8730.96	7872.99	9587.4	7706.14	7847.39	4692.64	9548.21	9915.86	9584.32	8272.53	6906.62	13250.3	9479.69	9580.29	10732	8509.78	7254.51	6151.69	10649.9	9297.44	13412.2	7046.6	8620.03	7827.91
miR9662-1.2-3p_TGAACATCCCAGAGCCACCGG	4749	6511.83	8547.26	4209.47	3681.08	3076.99	3592.69	6672.46	10335.9	2969.22	5214.21	6117.38	5214.21	4403.2	4447.57	3355.97	3166.94	3647.9	5591.49	6595.45	6353.98	5511.78	2866.95	3177.74
miR9662-1.3-5p_GCGGCTCTGTGGTGTTCAAGC	3955.28	3795.9	5562.5	4355.4	1807.07	1779.03	2265.93	1965.7	4164	3223.27	3306.57	3610.78	4181.99	2472.91	2665.41	3739.51	3694.77	3929.79	3793.78	5578.46	2856.52	3578.42	2684.77	3418.14
miR9662-1.4-3p_TTGAACATCCCAGAGCCACC	246.788	313.13	286.416	308.695	368.108	208.764	439.769	436.822	384.031	325.503	401.093	338.511	394.671	320.233	476.804	407.511	392.799	248.721	363.674	343.98	490.594	245.91	450.658	416.937
miR9662-1.5-3p_TGAACATCCCAGAGCCACCG	193.428	223.664	301.491	117.865	301.179	190.61	275.788	262.093	449.865	150.843	303.265	314.332	265.644	244.622	343.924	159.808	159.575	157.523	235.562	219.35	356.076	161.114	134.238	138.979
miR9662-1.6-3p_TGAACATCCCAGAGCCACC	126.729	146.979	105.522	101.027	368.108	272.3	260.88	294.855	175.557	47.6345	117.393	145.076	250.464	151.221	390.823	207.75	98.1998	91.1976	140.511	169.498	253.21	152.634	191.769	172.785
miR9662-1.7-3p_TTGAACATCCCAGAGCCAC	106.719	12.7808	60.2981	95.4147	33.4643	27.23	156.528	98.285	120.696	103.208	78.262	40.2989	37.9491	53.3721	140.696	79.904	73.6498	74.6162	45.4593	89.734	94.9537	118.715	86.2961	108.93
miR9662-2.8-5p_CGGCTCTGTGGTGTTCAAGC	160.079	95.8562	120.596	112.253	66.9287	36.3067	22.3611	87.3644	186.53	127.025	48.9137	193.435	129.027	97.8488	70.3481	71.9136	85.9248	132.651	202.5	169.498	118.692	101.756	76.7077	105.173
miR9662-2.9-3p_TTGCTTGAACATCCCAGAGCC	106.719	70.2945	60.2981	72.9642	50.1965	90.7668	67.0834	152.888	38.4031	55.5736	68.4792	104.777	136.617	71.1628	93.7975	111.866	98.1998	91.1976	86.7859	54.8374	63.3024	84.7967	143.827	60.0991
miR9664-1-5p_ACGGCATAGAGGCACTGCAAA	126.729	121.418	180.894	230.118	351.376	99.8434	372.686	196.57	235.905	119.086	78.262	217.614	250.464	231.279	164.146	231.722	159.575	348.209	462.858	64.8079	348.163	356.146	326.008	244.153
miR9669-1.1-5p_TACTGTGGGCACTTATTTGACA	12659.6	9368.34	12903.8	9535.86	11545.2	12861.7	11180.6	14764.6	16403.6	9296.67	11005.6	11364.3	17851.3	10047.3	15625.1	11666	9488.55	12552.1	13348.5	11351.3	12193.6	17332.4	11928	11632.9
miR9669-1.2-5p_TACTGTGGGCACTTATTTGAC	546.936	421.767	814.024	275.019	819.876	762.441	618.658	709.836	779.035	301.685	469.572	628.663	925.958	622.674	836.361	455.453	417.349	431.116	822.4	623.153	815.019	966.682	469.835	435.718
miR9669-1.3-5p_TTTCCATACTGTGGGCACTTA	93.3792	76.6849	75.3726	50.5137	50.1965	36.3067	59.6297	43.6822	93.2648	79.3909	88.0447	96.7174	53.1287	62.2674	140.696	103.875	61.3749	66.3255	78.5206	99.7044	134.518	84.7967	67.1192	67.6115
miR9670-1-5p_ACCTGAACGTCTTCTTCAAGT	246.788	249.226	241.192	258.181	167.322	127.073	231.065	131.047	153.613	230.234	215.22	161.196	91.0778	204.593	109.43	119.856	122.75	157.523	148.776	199.409	150.343	144.154	163.004	191.566
miR9670-2.1-5p_TTCTTCAAGTACTCCACTTTT	500.246	281.178	211.043	460.236	568.894	217.84	566.482	349.458	433.407	182.599	156.524	588.364	462.979	311.337	578.418	455.453	380.524	281.883	380.205	219.35	530.158	423.983	489.011	386.888
miR9670-2.2-5p_TGAACGTCTTCTTCAAGTACT	146.739	249.226	120.596	123.478	217.518	235.994	126.713	240.252	224.933	269.929	185.872	225.674	182.156	226.831	164.146	87.8944	196.4	116.07	268.623	184.453	221.559	178.073	182.181	135.223
miR9772-1-5p_TGAGATGAGATTACCCCATAC	1013.83	709.336	708.503	1038.34	451.769	798.748	849.724	1255.86	521.185	690.701	851.099	459.408	645.135	1178.63	601.867	607.271	638.299	331.627	483.522	732.827	846.67	356.146	527.365	739.97
miR9772-2.1-5p_TTGAGATGAGATTACCCCATA	426.877	281.178	452.236	353.596	568.894	726.134	961.529	753.518	389.517	396.954	508.703	225.674	356.722	929.564	805.095	407.511	233.224	182.395	227.296	468.611	522.245	288.309	536.954	495.818
miR9772-2.2-5p_GTTGAGATGAGATTACCCCAT	60.0295	44.7329	75.3726	0	33.4643	127.073	186.343	207.49	82.2924	63.5127	29.3482	32.2391	144.207	151.221	109.43	71.9136	49.0999	33.1627	53.7246	49.8522	79.1281	110.236	47.9423	48.8305
miR9772-4-5p_TGAGATGAGATTACCCCATA	260.128	262.007	211.043	353.596	184.054	344.914	402.501	273.014	318.197	365.198	401.093	249.853	166.976	320.233	336.108	191.77	233.224	223.849	214.898	264.217	213.646	76.317	172.592	172.785
miR9772-5-5p_CGTTGAGATGAGATTACCCCA	560.275	370.644	467.31	477.073	736.216	934.898	1296.95	928.247	713.201	389.015	352.179	475.527	850.06	831.715	961.425	862.964	405.074	480.86	727.349	593.241	815.019	780.13	767.077	687.383
miR9772-6-5p_TGAGATGAGATTACCCCAT	226.778	242.836	316.565	275.019	117.125	154.304	141.621	98.285	263.336	222.294	283.7	185.375	136.617	280.204	195.411	271.674	220.949	207.267	219.031	368.906	158.256	135.675	172.592	195.322
