# Supplementary material for: MicroRNA-guided regulation of heat stress response in wheat
Source: BMC Genomics. 2019 Jun 13;20:488. doi: 10.1186/s12864-019-5799-6 (PMC6567507; doi:10.1186/s12864-019-5799-6)
Supplement: Supplementary file 11 — Table S4. List of miRNA differentially expressed after heat stress. (XLSX 17 kb) [file 12864_2019_5799_MOESM11_ESM.xlsx]

## Sheet: Table_S4
Additional file 11 (.xlsx) Table S4 List of miRNA differentially expressed after heat stress.
miRNA	log_Fold_Change_Treatment_Heat_0_DAT_Vs_Control_0_DAT	log_Fold_Change_Treatment_Heat_1_DAT_Vs_Control_1_DAT	log_Fold_Change_Treatment_Heat_4_DAT_Vs_Control_4_DAT	FDR
miR528-1.1-5p_GCAGCAGCGGTGGAAGGGGC	-6.20593	5.68759	5.99807	1.11555e-22
miR1121-18-3p_AGTGATCTAAACGCTCTTA	4.67832	-0.510986	-2.00458	6.49872e-12
miR166-13-3p_TCGGACCAGGCTTCATTC	2.63457	-0.495218	-2.02255	8.64309e-09
miR166-11-5p_GGAATGTTGTCTGGCTCGGGG	-2.36338	1.74403	1.6091	1.07561e-05
miR1120-2337-3p_TTCTTATATTATGGGACT	2.07446	-1.41508	-2.09583	1.18155e-05
miR171-7-3p_TGAGCCGAACCAATATCACTC	-0.89986	-0.216852	-0.882518	1.18155e-05
miR1133-72-3p_AGTACAAAGTTGGGTCAT	2.13912	-0.306241	-2.00414	0.000104324
miR166-12.2-3p_TTCGGACCAGGCTTCATTC	1.65101	-0.181166	-0.458272	0.000118601
miR169-34-3p_GGCGGTCACCTTGGCTAGC	1.36812	-1.27276	-2.8063	0.000118601
miR399-18-3p_TGCCAAAGGAGAGTTGCCCTG	-0.439281	1.60978	1.23986	0.000118601
miR1135-1458-3p_TGCGACAAGTAATTCCGAACG	-2.70121	2.03496	1.07038	0.000275701
miR166-5.1-3p_TCGGACCAGGCTTCAATC	1.5462	-0.661849	-1.05021	0.000364265
miR528-1.3-3p_CCTGTGCCTGCCTCTTCCATT	-1.7066	2.21772	0.490278	0.000564146
miR1135-757-5p_CCGTTCGGAATTACTTGTCTCGGA	-2.02074	0.268587	1.14553	0.000758696
miR1122-1462-3p_TATCTAGACAAATCCAAGACAAGT	-1.5104	-0.168716	0.534968	0.00140526
miR1135-1673-5p_TCCGTTCGGAATTACTTGTCTCGG	-1.38107	-0.351924	0.0387822	0.00140526
miR9662-1.3-5p_GCGGCTCTGTGGTGTTCAAGC	-1.17082	0.736343	0.679913	0.001736
miR167-1-5p_TGAAGCTGCCAGCATGATCTG	1.80205	-1.10266	-1.37645	0.00253404
miR166-7.1-3p_TCGGACCAGGCTTCAATCC	-0.705091	-0.0203163	1.00819	0.00328524
miR1120-1361.2-5p_TACTCCCTCCGCACCATAATA	-2.32991	0.757712	1.44926	0.00453482
miR1137-385-5p_TCCGTTCCAAAATAGATGAC	1.77784	-0.108557	-0.517913	0.00471159
miR169-35-3p_AGGCGGTCACCTTGGCTAGC	2.46245	-1.14751	-2.2267	0.00523884
miR1121-33-5p_TCTGTAAACTAATATAAGAGC	-0.921562	-0.165683	-0.00795231	0.0072933
miR1136-1111-3p_CCGAGACAAGTAATTCCGAACGAA	-1.19771	-0.593417	0.969121	0.00783203
miR1135-1765-5p_GGAATTACTTGTCGCGGAAAT	-1.3535	0.133636	0.711286	0.010222
miR9772-5-5p_CGTTGAGATGAGATTACCCCA	1.06586	-0.165242	-0.368225	0.0105759
miR1118-752-5p_CCATTCCACAATGTAGTGCCT	1.51182	-0.482982	-0.643371	0.0191794
miR9662-1.6-3p_TGAACATCCCAGAGCCACC	1.27689	-0.25737	-0.618811	0.0191794
miR319g-1_TTGGACTGAAGGGTGCTCCCT	0.590322	0.492976	0.406415	0.0200639
miR528-1.2-5p_TGGAAGGGGCATGCAGAGGAG	-1.00451	1.11151	1.21655	0.0200639
miR9772-2.2-5p_GTTGAGATGAGATTACCCCAT	1.79716	-0.253462	-1.02581	0.0200639
miR1135-1403-5p_TTCGGAATTACTTGTCTCGGAAAT	-0.0314523	-1.52485	-0.844685	0.0212509
miR1135-1920-5p_GGAATTACTTGTCACGGAAAT	-0.896471	-0.0531683	0.132012	0.0212509
miR396-3-5p_TTCCACAGCTTTCTTGAACT	0.818106	-0.0723178	-1.33143	0.0256254
miR1122-532-5p_TTACTTGTCTTGGATTTGTCT	1.27741	-0.442421	-0.534356	0.0314684
miR1118-173.1-5p_TTTCGAGATCTAACTTTGACCATT	-0.734273	-0.506798	-0.00558844	0.0384395
Negative log fold change indicate down regulation of miRNA in response to heat stress
Positive log fold change indicate upregulation of miRNA in response to heat stress
