# Supplementary material for: MicroRNA-guided regulation of heat stress response in wheat
Source: BMC Genomics. 2019 Jun 13;20:488. doi: 10.1186/s12864-019-5799-6 (PMC6567507; doi:10.1186/s12864-019-5799-6)
Supplement: Supplementary file 12 — Table S5. List of miRNA targets identified by degradome sequencing. (XLSX 598 kb) [file 12864_2019_5799_MOESM12_ESM.xlsx]

## Sheet: Table_S5
Additional file 12 (.xlsx) Table S5 List of miRNA targets identified by degradome sequencing.
miRNA	Transcript_v_1.0	Annotation	BindSite	cleavagePosition	category	CIGAR	miRseq	tarSeq	Mismatch	p.value	corrected.p.value	PARE.reads.window.abundance	PAREAbundance	Score
miR1137-229-3p	TraesCS4B01G086400.1	Pectin lyase-like superfamily protein	1504-1524	1515	3	21M	AAGGCAAAGTTTTATCTACTG	TTCCGTTTCAAAATAGATGAC	0	5.9e-05	0.0001	0.4	2	0
miR1118-796-3p	TraesCS6A01G099000.1	DUF1645 family protein	1237-1260	1249	3	24M	AAGGGCTCTAAGTTCAAACTGGCA	TTCCCGAGGTTCAACTTTGACCGT	8G5C9	0.00015	0.0001	1	2	1.5
miR1318b-1	TraesCS1A01G435200.1	Calcium-binding protein	100-119	110	0	20M	AGCCACAGTAGAGAGGACTA	TTGGTGTCATCTCTCCTGAT	0	0.000218	0.0002	1	2	0.5
miR1318b-1	TraesCS5B01G480300.1	Calmodulin, putative	150-169	160	0	20M	AGCCACAGTAGAGAGGACTA	TCGGTGTCATCTCTCCTGAT	0	0.000326	0.0003	1	6	0
miR1318b-1	TraesCS3B01G108200.1	Tryptophan aminotransferase	811-830	821	0	20M	AGCCACAGTAGAGAGGACTA	CCGGTGTCGTCTCTCCTGAT	0C7G11	0.000316	0.0003	1	2	1.5
miR166-12.1-3p	TraesCS5A01G043400.1	Homeobox leucine-zipper protein	780-800	789	1	21M	CCTTACTTCGGACCAGGCTTT	GGAATGAAGCCTGGTCCGGAT	18G1T0	0.000289	0.0003	1	2	1.5
miR166-13-3p	TraesCS5A01G043400.1	Homeobox leucine-zipper protein	781-798	789	1	18M	CTTACTTCGGACCAGGCT	GAATGAAGCCTGGTCCGG	0	0.000289	0.0003	1	2	0.5
miR166-4.1-3p	TraesCS5A01G043400.1	Homeobox leucine-zipper protein	779-799	789	1	21M	CCCTTACTTCGGACCAGGCTT	GGGAATGAAGCCTGGTCCGGA	0	0.000289	0.0003	1	2	0.5
miR166-3.2-3p	TraesCS5A01G043400.1	Homeobox leucine-zipper protein	778-799	789	1	22M	CCCCTTACTTCGGACCAGGCTC	TGGGAATGAAGCCTGGTCCGGA	0T19G0A0	0.000289	0.0003	1	2	3.5
miR166-12.2-3p	TraesCS5A01G043400.1	Homeobox leucine-zipper protein	781-799	789	1	19M	CTTACTTCGGACCAGGCTT	GAATGAAGCCTGGTCCGGA	0	0.000289	0.0003	1	2	0.5
miR166-4-3p	TraesCS5A01G043400.1	Homeobox leucine-zipper protein	777-798	789	1	22M	TCCCCTTACTTCGGACCAGGCT	ATGGGAATGAAGCCTGGTCCGG	1T19G0	0.000289	0.0003	1	2	1.5
miR166-1-3p	TraesCS5A01G043400.1	Homeobox leucine-zipper protein	780-798	789	1	19M	CCTTACTTCGGACCAGGCT	GGAATGAAGCCTGGTCCGG	0	0.000289	0.0003	1	2	0.5
miR166-4.2-3p	TraesCS5A01G043400.1	Homeobox leucine-zipper protein	780-799	789	1	20M	CCTTACTTCGGACCAGGCTT	GGAATGAAGCCTGGTCCGGA	0	0.000289	0.0003	1	2	0.5
miR166-8.1-3p	TraesCS5A01G043400.1	Homeobox leucine-zipper protein	778-798	789	1	21M	TCCCTAACTTCGGACCAGGCT	TGGGAATGAAGCCTGGTCCGG	0T4A14G0	0.000289	0.0003	1	2	2.5
miR166-7.1-3p	TraesCS5A01G043400.1	Homeobox leucine-zipper protein	780-798	789	1	19M	CCTAACTTCGGACCAGGCT	GGAATGAAGCCTGGTCCGG	3A14G0	0.000289	0.0003	1	2	1.5
miR166-8.2-3p	TraesCS5A01G043400.1	Homeobox leucine-zipper protein	779-798	789	1	20M	CCCTAACTTCGGACCAGGCT	GGGAATGAAGCCTGGTCCGG	4A14G0	0.000289	0.0003	1	2	1.5
miR166-8.3-3p	TraesCS5A01G043400.1	Homeobox leucine-zipper protein	777-798	789	1	22M	TTCCCTAACTTCGGACCAGGCT	ATGGGAATGAAGCCTGGTCCGG	1T4A14G0	0.000289	0.0003	1	2	2.5
miR166-9-3p	TraesCS5A01G043400.1	Homeobox leucine-zipper protein	778-798	789	1	21M	CCCCTTACTTCGGACCAGGCT	TGGGAATGAAGCCTGGTCCGG	0T19G0	0.000289	0.0003	1	2	1.5
miR166-5.1-3p	TraesCS5A01G043400.1	Homeobox leucine-zipper protein	781-798	789	1	18M	CTAACTTCGGACCAGGCT	GAATGAAGCCTGGTCCGG	2A14G0	0.000289	0.0003	1	2	1.5
miR166-6-3p	TraesCS5A01G043400.1	Homeobox leucine-zipper protein	779-798	789	1	20M	CCCTTACTTCGGACCAGGCT	GGGAATGAAGCCTGGTCCGG	0	0.000289	0.0003	1	2	0.5
miR169l-1	TraesCS5A01G373500.1	Nuclear transcription factor Y subunit	1220-1240	1231	1	21M	GTCCGTTCAGTAAGAACCGAT	CAGGCAAATCATTCTTGGCTC	7A12C0	0.000322	0.0003	1	2	2
miR166-9-3p	TraesCS5B01G047200.1	Homeobox leucine-zipper protein	766-786	777	1	21M	CCCCTTACTTCGGACCAGGCT	TGGGAATGAAGCCTGGTCCGG	0T19G0	0.000289	0.0003	1	2	1.5
miR166-6-3p	TraesCS5B01G047200.1	Homeobox leucine-zipper protein	767-786	777	1	20M	CCCTTACTTCGGACCAGGCT	GGGAATGAAGCCTGGTCCGG	0	0.000289	0.0003	1	2	0.5
miR166-8.3-3p	TraesCS5B01G047200.1	Homeobox leucine-zipper protein	765-786	777	1	22M	TTCCCTAACTTCGGACCAGGCT	ATGGGAATGAAGCCTGGTCCGG	1T4A14G0	0.000289	0.0003	1	2	2.5
miR166-8.2-3p	TraesCS5B01G047200.1	Homeobox leucine-zipper protein	767-786	777	1	20M	CCCTAACTTCGGACCAGGCT	GGGAATGAAGCCTGGTCCGG	4A14G0	0.000289	0.0003	1	2	1.5
miR166-13-3p	TraesCS5B01G047200.1	Homeobox leucine-zipper protein	769-786	777	1	18M	CTTACTTCGGACCAGGCT	GAATGAAGCCTGGTCCGG	0	0.000289	0.0003	1	2	0.5
miR166-1-3p	TraesCS5B01G047200.1	Homeobox leucine-zipper protein	768-786	777	1	19M	CCTTACTTCGGACCAGGCT	GGAATGAAGCCTGGTCCGG	0	0.000289	0.0003	1	2	0.5
miR166-12.2-3p	TraesCS5B01G047200.1	Homeobox leucine-zipper protein	769-787	777	1	19M	CTTACTTCGGACCAGGCTT	GAATGAAGCCTGGTCCGGA	0	0.000289	0.0003	1	2	0.5
miR166-12.1-3p	TraesCS5B01G047200.1	Homeobox leucine-zipper protein	768-788	777	1	21M	CCTTACTTCGGACCAGGCTTT	GGAATGAAGCCTGGTCCGGAT	18G1T0	0.000289	0.0003	1	2	1.5
miR166-3.2-3p	TraesCS5B01G047200.1	Homeobox leucine-zipper protein	766-787	777	1	22M	CCCCTTACTTCGGACCAGGCTC	TGGGAATGAAGCCTGGTCCGGA	0T19G0A0	0.000289	0.0003	1	2	3.5
miR166-7.1-3p	TraesCS5B01G047200.1	Homeobox leucine-zipper protein	768-786	777	1	19M	CCTAACTTCGGACCAGGCT	GGAATGAAGCCTGGTCCGG	3A14G0	0.000289	0.0003	1	2	1.5
miR166-4-3p	TraesCS5B01G047200.1	Homeobox leucine-zipper protein	765-786	777	1	22M	TCCCCTTACTTCGGACCAGGCT	ATGGGAATGAAGCCTGGTCCGG	1T19G0	0.000289	0.0003	1	2	1.5
miR166-8.1-3p	TraesCS5B01G047200.1	Homeobox leucine-zipper protein	766-786	777	1	21M	TCCCTAACTTCGGACCAGGCT	TGGGAATGAAGCCTGGTCCGG	0T4A14G0	0.000289	0.0003	1	2	2.5
miR166-5.1-3p	TraesCS5B01G047200.1	Homeobox leucine-zipper protein	769-786	777	1	18M	CTAACTTCGGACCAGGCT	GAATGAAGCCTGGTCCGG	2A14G0	0.000289	0.0003	1	2	1.5
miR166-4.2-3p	TraesCS5B01G047200.1	Homeobox leucine-zipper protein	768-787	777	1	20M	CCTTACTTCGGACCAGGCTT	GGAATGAAGCCTGGTCCGGA	0	0.000289	0.0003	1	2	0.5
miR166-4.1-3p	TraesCS5B01G047200.1	Homeobox leucine-zipper protein	767-787	777	1	21M	CCCTTACTTCGGACCAGGCTT	GGGAATGAAGCCTGGTCCGGA	0	0.000289	0.0003	1	2	0.5
miR169l-1	TraesCS5D01G383000.1	Nuclear transcription factor Y subunit	1093-1113	1104	1	21M	GTCCGTTCAGTAAGAACCGAT	CAGGCAAATCATTCTTGGCTC	7A12C0	0.000322	0.0003	1	2	2
miR166-3.1-3p	TraesCS5A01G043400.1	Homeobox leucine-zipper protein	779-799	789	1	21M	CCCTTACTTCGGACCAGGCTC	GGGAATGAAGCCTGGTCCGGA	19G0A0	0.000385	0.0004	1	2	2.5
miR395-18-3p	TraesCS5A01G382900.1	ATP sulfurylase (Sulfate adenylyltransferase)	561-580	571	0	20M	CTCAAGGGGGTTTGTGAAGT	GAGTTCCTCCAAGCACTTCA	0	0.000361	0.0004	1	2	1
miR395-41-3p	TraesCS5A01G382900.1	ATP sulfurylase (Sulfate adenylyltransferase)	562-580	571	0	19M	TCAAGGGGGTTTGTGAAGT	AGTTCCTCCAAGCACTTCA	0	0.000361	0.0004	1	2	1
miR166-3.1-3p	TraesCS5B01G047200.1	Homeobox leucine-zipper protein	767-787	777	1	21M	CCCTTACTTCGGACCAGGCTC	GGGAATGAAGCCTGGTCCGGA	19G0A0	0.000385	0.0004	1	2	2.5
miR395-41-3p	TraesCS5B01G387300.1	ATP sulfurylase (Sulfate adenylyltransferase)	604-622	613	1	19M	TCAAGGGGGTTTGTGAAGT	AGTTCCTCCAAGCACTTCA	0	0.00045	0.0004	1	2	1
miR395-18-3p	TraesCS5B01G387300.1	ATP sulfurylase (Sulfate adenylyltransferase)	603-622	613	1	20M	CTCAAGGGGGTTTGTGAAGT	GAGTTCCTCCAAGCACTTCA	0	0.00045	0.0004	1	2	1
miR1118-75-5p	TraesCS6B01G035900.1	NBS-LRR-like resistance protein	463-486	476	0	24M	TGCCAGTTTCAACTTGGAGCCCTT	ACGGTCAAAGTTGAAGCACGGGGA	15G1A4G1	0.000377	0.0004	1	2	2.5
miR159f-1	TraesCS3A01G336500.1	MYB transcription factor	1124-1143	1134	0	20M	TCTCGAGGGAAGTTAGGTTC	GGAGCTCCCTTCACTCCAAG	0G12C6	0.000508	0.0005	1	7	1.5
miR1135-247-5p	TraesCS1D01G409900.1	Beta-adaptin-like protein	666-686	677	0	21M	ACCTGCTCATTAAGGCTTGCC	CGAACGAGTAATTCCGAACGG	0C1A18	0.000481	0.0005	1	2	2
miR1135-1616-5p	TraesCS3A01G024200.1	PAP fibrillin domain containing protein,expressed	1059-1082	1070	0	24M	TCTGTTTAGGTTCTGTTCATTAAA	AGACAAATCTAAGACAAGTAATTT	0	0.000363	0.0005	0.667	2	0.5
miR169l-1	TraesCS5B01G375500.1	Nuclear transcription factor Y subunit	1198-1218	1209	0	21M	GTCCGTTCAGTAAGAACCGAT	TAGGCAAATCATTCTTGGCTC	0T6A12C0	0.000621	0.0006	1	5	2.5
miR169l-1	TraesCS4A01G277300.1	Nuclear transcription factor Y subunit	1849-1869	1860	0	21M	GTCCGTTCAGTAAGAACCGAT	CAGGCAATTCATTCTTGGCTT	7T12T0	0.000479	0.0006	0.8	4	2
miR167-18-5p	TraesCS2D01G548900.1	Auxin response factor	2593-2613	2604	3	21M	ATCTAGTACGACCGTCGAAGT	TAGATCAGGCTGGCAGCTTGT	7G11G0T0	0.000551	0.0006	1	2	3
miR395-41-3p	TraesCS5D01G392300.1	ATP sulfurylase (Sulfate adenylyltransferase)	376-394	385	0	19M	TCAAGGGGGTTTGTGAAGT	AGTTCCTCCAAGCACTTCA	0	0.000648	0.0006	1	2	1
miR395-18-3p	TraesCS5D01G392300.1	ATP sulfurylase (Sulfate adenylyltransferase)	375-394	385	0	20M	CTCAAGGGGGTTTGTGAAGT	GAGTTCCTCCAAGCACTTCA	0	0.000648	0.0006	1	2	1
miR1135-1673-5p	TraesCS6B01G391300.1	Pentatricopeptide repeat-containing protein	2007-2030	2020	0	24M	GGCTCTGTTCATTAAGGCTTGCCT	CCGAGACAAGTAATTCCGAACGGA	0	0.000621	0.0006	1	2	0
miR1135-272-5p	TraesCS7A01G463300.1	DNA replication and repair protein RecF	1347-1370	1358	3	24M	AAAGACGCTGCTCATTAAACCTTG	TTTCCGCGACAAGTAATTTGGAAC	4C5A13	0.000618	0.0006	1	2	2
miR169l-1	TraesCS4D01G033700.1	Nuclear transcription factor Y subunit	1105-1125	1116	0	21M	GTCCGTTCAGTAAGAACCGAT	CAGGCAATTCATTCTTGGCTT	7T12T0	0.000553	0.0007	0.818	9	2
miR1318b-1	TraesCS5A01G467800.1	Calcium-binding family protein	145-164	155	0	20M	AGCCACAGTAGAGAGGACTA	TCGGTTTCATCTCTCCTGAT	5T14	0.000652	0.0007	1	6	1
miR1135-1001-5p	TraesCS2A01G082000.1	Sporulation protein RMD1	1631-1651	1641	0	21M	GTAAAGGCACTGTTCATTAAG	CATTTCTGTGACAAGTAATTC	0	0.000716	0.0007	1	3	0.5
miR156-6-5p	TraesCS6A01G155300.1	Squamosa promoter-binding-like protein	824-844	835	0	21M	ACACGAGTGAGAGAAGACAGT	CGTGCTCTCTCTCTTCTGTCA	0C6T13	0.000653	0.0007	1	3	2
miR156-6-5p	TraesCS6B01G183400.1	Squamosa promoter-binding-like protein	899-919	910	0	21M	ACACGAGTGAGAGAAGACAGT	CGTGCTCTCTCTCTTCTGTCA	0C6T13	0.000653	0.0007	1	3	2
miR156-6-5p	TraesCS6D01G145200.1	Squamosa promoter-binding-like protein	834-854	845	0	21M	ACACGAGTGAGAGAAGACAGT	CATGCTCTCTCTCTTCTGTCA	0C0A5T13	0.000726	0.0007	1	3	3
miR9772-2.2-5p	TraesCSU01G123200.1	IPR001810: F-box domain	579-599	588	3	21M	TACCCCATTAGAGTAGAGTTG	ATGGGGTAATCTTGTCTCAAC	0	0.000681	0.0007	1	3	1
miR1118-2-5p	TraesCS1A01G263800.2	IPR001680: WD40 repeat; IPR001841: Zinc finger, RING-type; IPR011009: Protein kinase-like domain; IPR013083: Zinc finger, RING/FYVE/PHD-type; IPR015943: WD40/YVTN repeat-like-containing domain; IPR017907: Zinc finger, RING-type, conserved site; IPR017986: WD40-repeat-containing domain	2627-2650	2641	1	24M	TTTAAATACTAGTTTCAACTTGGA	AAATTTATGGTCAAAGTTGGACCT	0	0.000732	0.0007	1	2	1
miR1118-786-5p	TraesCS1A01G263800.2	IPR001680: WD40 repeat; IPR001841: Zinc finger, RING-type; IPR011009: Protein kinase-like domain; IPR013083: Zinc finger, RING/FYVE/PHD-type; IPR015943: WD40/YVTN repeat-like-containing domain; IPR017907: Zinc finger, RING-type, conserved site; IPR017986: WD40-repeat-containing domain	2627-2650	2641	1	24M	TTTAAATACTAGTTTCAATCTGGA	AAATTTATGGTCAAAGTTGGACCT	0	0.000732	0.0007	1	2	1
miR1122-1297-5p	TraesCS1B01G434600.1	RADIALIS-like transcription factor	490-510	499	0	21M	ATAGATCTGTTTAGGTTCTGT	TATCTAGACAAATCCAAGACA	0	0.000403	0.0008	0.5	2	0
miR1135-1515-5p	TraesCS2D01G563100.1	Dof zinc finger protein	203-226	216	3	24M	AAACCTGCTCATTAAGGCTTGCCT	TTAAGACAAGTAATTCCGAACGGA	2A0A3A16	0.000849	0.0008	1	2	3
miR1137-229-3p	TraesCS4B01G086400.1	Pectin lyase-like superfamily protein	1504-1524	1513	3	21M	AAGGCAAAGTTTTATCTACTG	TTCCGTTTCAAAATAGATGAC	0	0.000391	0.0008	0.5	2	0
miR166-8.5-3p	TraesCS5A01G043400.1	Homeobox leucine-zipper protein	779-799	789	1	21M	CCCTAACTTCGGACCAGGCTC	GGGAATGAAGCCTGGTCCGGA	4A14G0A0	0.000769	0.0008	1	2	3.5
miR166-8.5-3p	TraesCS5B01G047200.1	Homeobox leucine-zipper protein	767-787	777	1	21M	CCCTAACTTCGGACCAGGCTC	GGGAATGAAGCCTGGTCCGGA	4A14G0A0	0.000769	0.0008	1	2	3.5
miR9772-2.1-5p	TraesCS6B01G086000.1	IPR001810: F-box domain	737-757	747	0	21M	ATACCCCATTAGAGTAGAGTT	TATGGGGTGATCTCGTCTCAA	0	0.000809	0.0008	1	2	1
miR9772-4-5p	TraesCS6B01G086000.1	IPR001810: F-box domain	737-756	747	0	20M	ATACCCCATTAGAGTAGAGT	TATGGGGTGATCTCGTCTCA	0	0.000809	0.0008	1	2	1
miR1122-1462-3p	TraesCS7B01G317300.1		1246-1269	1260	3	24M	TGAACAGAACCTAAACAGATCTAT	AGTTGTCTTAGATTTGTCTAGATA	1G7A14	0.000751	0.0008	1	2	2
miR9772-4-5p	TraesCSU01G118200.1	IPR001810: F-box domain; IPR011043: Galactose oxidase/kelch, beta-propeller	693-712	703	0	20M	ATACCCCATTAGAGTAGAGT	TATGGGGTGATCTCGTCTCA	0	0.000809	0.0008	1	2	1
miR9772-2.1-5p	TraesCSU01G118200.1	IPR001810: F-box domain; IPR011043: Galactose oxidase/kelch, beta-propeller	693-713	703	0	21M	ATACCCCATTAGAGTAGAGTT	TATGGGGTGATCTCGTCTCAA	0	0.000809	0.0008	1	2	1
miR1135-1969-5p	TraesCS6A01G330500.1	Ethylene-responsive transcription factor	1344-1367	1357	0	24M	TCTGTTTAGGTTCTGTTCATTAAG	AGACAAATCCAAGACAAGTAATTC	0	0.000269	0.0009	0.286	4	0
miR1122-1760-5p	TraesCS7B01G288900.1	Pentatricopeptide repeat-containing protein	3825-3848	3839	0	24M	TAGGCATACATCTGTTTAGATTCT	TTCCGTATTTAAAAAAATCTAAGA	0T7T2A1A10	0.000943	0.0009	1	3	4
miR1122-1297-5p	TraesCS1B01G434600.1	RADIALIS-like transcription factor	490-510	500	0	21M	ATAGATCTGTTTAGGTTCTGT	TATCTAGACAAATCCAAGACA	0	0.00044	0.0009	0.5	2	0
miR1122-1297-5p	TraesCS3A01G045600.1	Bowman birk trypsin inhibitor	652-672	661	3	21M	ATAGATCTGTTTAGGTTCTGT	TATCTAGTCAAATTTAAGACA	7T5T0T6	0.000943	0.0009	1	2	2
miR1136-390-5p	TraesCS6B01G118800.1	Cytochrome P450 family protein, expressed	1838-1861	1852	0	24M	CTATGTAGGTATGGACGCTGTTCA	GATACATCCATTCCTTCGACAAGT	11T3T8	0.000868	0.0009	1	2	2
miR1135-272-5p	TraesCS4A01G186700.1	Serine/threonine-protein kinase	2858-2881	2869	0	24M	AAAGACGCTGCTCATTAAACCTTG	TTTCTGCGACGAGTAATTTGGAAC	0	0.000807	0.001	0.8	4	0
miR1122-1297-5p	TraesCS2D01G298900.1	Guanine nucleotide-binding protein G(s) subunit alpha	1932-1952	1941	0	5M1I15M	ATAGATCTGTTTAGGTTCTGT	TATCT-GACAAATCTAAGACA	6G6T6	0.001016	0.001	1	3	2
miR9772-6-5p	TraesCSU01G123200.1	IPR001810: F-box domain	579-597	588	3	19M	TACCCCATTAGAGTAGAGT	ATGGGGTAATCTTGTCTCA	0	0.000972	0.001	1	3	1
miR1122-767-5p	TraesCS3A01G024200.1	PAP fibrillin domain containing protein,expressed	1059-1079	1070	0	21M	TCTGTTTAGATTCTGTTCATT	AGACAAATCTAAGACAAGTAA	0	0.000653	0.001	0.667	2	0
miR1135-1616-5p	TraesCS4A01G162700.1	1-phosphatidylinositol-3-phosphate 5-kinase	6000-6023	6013	1	24M	TCTGTTTAGGTTCTGTTCATTAAA	AGACAAATCCAAGACAAGTAATTT	0	0.000675	0.001	0.667	2	0
miR1120-2099-5p	TraesCS4B01G149900.1	Lipase	738-758	747	0	21M	TTGCAAGAATATAAAACCCTG	AACGTTCTTATATTTTGGGAC	0	0.001026	0.001	1	2	0
miR1135-272-5p	TraesCS5B01G048900.1	Glutaredoxin family protein	654-677	665	0	24M	AAAGACGCTGCTCATTAAACCTTG	TTTCAACGACGAGTAATTTGGAAC	4A0A18	0.000957	0.001	1	2	2
miR1120-2099-5p	TraesCS5D01G160500.1	RING/U-box superfamily protein	1836-1856	1845	0	21M	TTGCAAGAATATAAAACCCTG	AACGTTCTTATATTTTGGGAC	0	0.001026	0.001	1	2	0
miR9772-2.2-5p	TraesCS6B01G099000.1	IPR001810: F-box domain	615-635	624	0	21M	TACCCCATTAGAGTAGAGTTG	ATGGGGTAATCTTGTCTCAAC	0	0.001026	0.001	1	2	1
miR1133-6-3p	TraesCS5B01G482500.1	Alpha-ketoglutarate-dependent dioxygenase alkB	1528-1551	1539	0	24M	GGAGGCAGGGTTTTAAGAACAGAA	CATCCGTCTGGAAATACTTGTCAT	1A6T0G0G4A6A1	0.001089	0.0011	1	5	7
miR1122-532-5p	TraesCS1B01G434600.1	RADIALIS-like transcription factor	495-515	505	0	21M	TCTGTTTAGGTTCTGTTCATT	AGACAAATCCAAGACAAGTAA	0	0.000553	0.0011	0.5	3	0
miR1137-310-5p	TraesCS4A01G051900.2	Methionine--tRNA ligase	2150-2173	2164	0	24M	TCATGTTTCAACCCAGTAGATAAA	AATACAAAGTTAAGTCATCTATTT	1A9A0A11	0.00111	0.0011	1	3	3
miR1135-836-5p	TraesCS6A01G330500.1	Ethylene-responsive transcription factor	1349-1369	1360	0	21M	TTAGGTTCTGTTCATTAAGCC	AATCCAAGACAAGTAATTCGG	0	0.000538	0.0011	0.5	3	0
miR156-1.1-5p	TraesCS6D01G145200.1	Squamosa promoter-binding-like protein	835-855	845	0	21M	CACGAGTGAGAGAAGACAGTT	ATGCTCTCTCTCTTCTGTCAG	0A5T13G0	0.001089	0.0011	1	3	2.5
miR1135-1969-5p	TraesCS3A01G024200.1	PAP fibrillin domain containing protein,expressed	1059-1082	1070	0	24M	TCTGTTTAGGTTCTGTTCATTAAG	AGACAAATCTAAGACAAGTAATTT	0	0.000726	0.0011	0.667	2	1
miR1118-796-3p	TraesCS6B01G002600.1	DNA topoisomerase	473-496	485	0	24M	AAGGGCTCTAAGTTCAAACTGGCA	TCTACGTGCTTCAACTTTGACCGT	1C0T0A2T1C5C9	0.001105	0.0011	1	2	6.5
miR1122-1760-5p	TraesCS6B01G255000.1	Histone-lysine N-methyltransferase	2579-2602	2593	0	24M	TAGGCATACATCTGTTTAGATTCT	TCCCGTGTGTAGACAAATTTAAGA	0T0C4G11T5	0.001106	0.0011	1	2	3
miR1135-757-5p	TraesCS6B01G391300.1	Pentatricopeptide repeat-containing protein	2006-2029	2020	0	24M	AGGCTCTGTTCATTAAGGCTTGCC	TCCGAGACAAGTAATTCCGAACGG	0	0.001064	0.0011	1	2	0
miR169l-1	TraesCS5A01G029900.1	Nuclear transcription factor Y subunit	1336-1356	1347	0	21M	GTCCGTTCAGTAAGAACCGAT	TGGGCAATTCATTCTTGGCTC	0T0G5T12C0	0.001161	0.0012	1	6	3
miR156-1.2-5p	TraesCS2B01G250900.1	Squamosa promoter-binding protein	749-770	760	0	22M	CCACGAGTGAGAGAAGACAGTT	CATGCTCCCTCTCTTCTGTCAT	0C0A5C13T0	0.000968	0.0012	0.8	4	4
miR156-1.2-5p	TraesCS2D01G232800.1	Squamosa promoter-binding protein	708-729	719	0	22M	CCACGAGTGAGAGAAGACAGTT	CATGCTCCCTCTCTTCTGTCAT	0C0A5C13T0	0.000968	0.0012	0.8	4	4
miR156-3-5p	TraesCS6D01G145200.1	Squamosa promoter-binding-like protein	835-854	845	0	20M	CACGAGTGAGAGAAGACAGT	ATGCTCTCTCTCTTCTGTCA	0A5T13	0.001161	0.0012	1	3	2
miR1135-757-5p	TraesCS2D01G563100.1	Dof zinc finger protein	202-225	216	3	24M	AGGCTCTGTTCATTAAGGCTTGCC	TTTAAGACAAGTAATTCCGAACGG	1T0T0A20	0.001158	0.0012	1	2	3
miR1137-264-3p	TraesCS4B01G086400.1	Pectin lyase-like superfamily protein	1505-1525	1515	3	21M	AGGCAAAGTTTTATCTACTGA	TCCGTTTCAAAATAGATGACT	0	0.000469	0.0012	0.4	2	0
miR1135-1762-5p	TraesCS6B01G391300.1	Pentatricopeptide repeat-containing protein	2006-2029	2020	0	24M	AGGCTCTGTTCATTAAGGCTTGTC	TCCGAGACAAGTAATTCCGAACGG	0	0.001241	0.0012	1	2	0.5
miR393-6-5p	TraesCS1A01G091300.1	Transport inhibitor response 1	1668-1688	1679	0	21M	TAGTTACGCTAGGGAAACCTT	GACAATGCGATCCCTTTGGAT	0G0A18T0	0.001161	0.0013	0.875	7	3.5
miR393-6-5p	TraesCS1B01G119100.1	Transport inhibitor response 1	1548-1568	1559	0	21M	TAGTTACGCTAGGGAAACCTT	GACAATGCGATCCCTTTGGAT	0G0A18T0	0.001161	0.0013	0.875	7	3.5
miR393-6-5p	TraesCS1D01G099900.1	Transport inhibitor response 1	1718-1738	1729	0	21M	TAGTTACGCTAGGGAAACCTT	GACAATGCGATCCCTTTGGAT	0G0A18T0	0.001161	0.0013	0.875	7	3.5
miR169l-1	TraesCS6A01G335400.1	Nuclear transcription factor Y subunit A7	933-953	944	0	21M	GTCCGTTCAGTAAGAACCGAT	CAGGCAACTCATCCTTGGCTT	7C4C7T0	0.001262	0.0013	1	5	3
miR1122-1760-5p	TraesCS2D01G298900.1	Guanine nucleotide-binding protein G(s) subunit alpha	1927-1950	1941	0	10M1I13M	TAGGCATACATCTGTTTAGATTCT	AGCCGTATCT-GACAAATCTAAGA	0G7C2G11	0.001306	0.0013	1	3	3.5
miR1137-310-5p	TraesCS4A01G472800.1	Aspartic proteinase nepenthesin-1	1559-1582	1572	0	24M	TCATGTTTCAACCCAGTAGATAAA	AGTACAAAGTTGGGTCATCTATTT	0	0.000947	0.0013	0.75	3	0
miR1137-229-3p	TraesCS6D01G100100.2	CRS2-associated factor 1	1261-1281	1272	0	21M	AAGGCAAAGTTTTATCTACTG	CTCCGTTCCTAAATAGATGAC	0C6C1T11	0.000943	0.0013	0.75	3	3
miR166-12.2-3p	TraesCS1A01G157500.1	Homeobox leucine-zipper protein	1107-1125	1115	0	19M	CTTACTTCGGACCAGGCTT	GGATGAAGCCTGGTCCGGA	0	0.001306	0.0013	1	2	1
miR166-13-3p	TraesCS1A01G157500.1	Homeobox leucine-zipper protein	1107-1124	1115	0	18M	CTTACTTCGGACCAGGCT	GGATGAAGCCTGGTCCGG	0	0.001306	0.0013	1	2	1
miR166-4.2-3p	TraesCS1A01G157500.1	Homeobox leucine-zipper protein	1106-1125	1115	0	20M	CCTTACTTCGGACCAGGCTT	GGGATGAAGCCTGGTCCGGA	0	0.001306	0.0013	1	2	1
miR166-1-3p	TraesCS1A01G157500.1	Homeobox leucine-zipper protein	1106-1124	1115	0	19M	CCTTACTTCGGACCAGGCT	GGGATGAAGCCTGGTCCGG	0	0.001306	0.0013	1	2	1
miR166-4.1-3p	TraesCS1A01G157500.1	Homeobox leucine-zipper protein	1105-1125	1115	0	21M	CCCTTACTTCGGACCAGGCTT	TGGGATGAAGCCTGGTCCGGA	0T2G15G1	0.001306	0.0013	1	2	2
miR166-4.2-3p	TraesCS1B01G173900.1	Homeobox leucine-zipper protein	1140-1159	1149	0	20M	CCTTACTTCGGACCAGGCTT	GGGATGAAGCCTGGTCCGGA	0	0.001306	0.0013	1	2	1
miR166-1-3p	TraesCS1B01G173900.1	Homeobox leucine-zipper protein	1140-1158	1149	0	19M	CCTTACTTCGGACCAGGCT	GGGATGAAGCCTGGTCCGG	0	0.001306	0.0013	1	2	1
miR166-4.1-3p	TraesCS1B01G173900.1	Homeobox leucine-zipper protein	1139-1159	1149	0	21M	CCCTTACTTCGGACCAGGCTT	TGGGATGAAGCCTGGTCCGGA	0T2G15G1	0.001306	0.0013	1	2	2
miR166-12.2-3p	TraesCS1B01G173900.1	Homeobox leucine-zipper protein	1141-1159	1149	0	19M	CTTACTTCGGACCAGGCTT	GGATGAAGCCTGGTCCGGA	0	0.001306	0.0013	1	2	1
miR166-13-3p	TraesCS1B01G173900.1	Homeobox leucine-zipper protein	1141-1158	1149	0	18M	CTTACTTCGGACCAGGCT	GGATGAAGCCTGGTCCGG	0	0.001306	0.0013	1	2	1
miR1135-1515-5p	TraesCS1D01G409900.1	Beta-adaptin-like protein	664-687	677	0	24M	AAACCTGCTCATTAAGGCTTGCCT	CTCGAACGAGTAATTCCGAACGGA	0C1C1A19	0.001321	0.0013	1	2	3
miR1135-1924-5p	TraesCS6B01G391300.1	Pentatricopeptide repeat-containing protein	2007-2030	2020	0	24M	AGCTCTGTTCATTAAGGCTTGCCT	CCGAGACAAGTAATTCCGAACGGA	0C23	0.00133	0.0013	1	2	1
miR1137-310-5p	TraesCS7B01G223400.1	IPR009003: Peptidase S1, PA clan	1683-1706	1696	0	24M	TCATGTTTCAACCCAGTAGATAAA	AATACAAAGTTGGTTCATCTATTT	1A11T10	0.001262	0.0013	1	2	2
miR1135-1765-5p	TraesCS4A01G391700.1	Early nodulin 93	505-525	514	0	21M	TAAAGGCGCTGTTCATTAAGG	GTTTTCGTGACAAGTATTTTC	0G3T2T8T2T1	0.001183	0.0014	0.875	21	3
miR1122-1484-5p	TraesCS1B01G366400.1	Phosphotransferase	1946-1966	1956	0	21M	CTATGTAGGCATAGATCTGTT	GATACATCCGTATCTAGACAA	0	0.001431	0.0014	1	5	0
miR1135-1920-5p	TraesCS1B01G220600.1	Metallo-beta-lactamase-like	1327-1347	1336	0	21M	TAAAGGCACTGTTCATTAAGG	ATTTTTATGACAAGTAATTCC	4T0T0A14	0.001089	0.0014	0.8	4	3
miR1135-1969-5p	TraesCS6A01G330500.1	Ethylene-responsive transcription factor	1344-1367	1355	0	24M	TCTGTTTAGGTTCTGTTCATTAAG	AGACAAATCCAAGACAAGTAATTC	0	0.000478	0.0014	0.333	4	0
miR1135-1616-5p	TraesCS6A01G330500.1	Ethylene-responsive transcription factor	1344-1367	1357	0	24M	TCTGTTTAGGTTCTGTTCATTAAA	AGACAAATCCAAGACAAGTAATTC	23C0	0.000359	0.0014	0.25	4	1
miR1122-943-3p	TraesCS1B01G434600.1	RADIALIS-like transcription factor	496-516	505	0	21M	CTGTTTAGGTTCTGTTCATTA	GACAAATCCAAGACAAGTAAT	0	0.000692	0.0014	0.5	3	0
miR1137-264-3p	TraesCS2A01G561600.1	IPR000330: SNF2-related, N-terminal domain; IPR001650: Helicase, C-terminal; IPR014001: Helicase superfamily 1/2, ATP-binding domain; IPR027417: P-loop containing nucleoside triphosphate hydrolase	3397-3417	3407	3	21M	AGGCAAAGTTTTATCTACTGA	TCCGTTCCAAAATAGATGACT	6C14	0.001437	0.0014	1	3	1
miR166-12.2-3p	TraesCS5A01G043400.1	Homeobox leucine-zipper protein	781-799	790	0	19M	CTTACTTCGGACCAGGCTT	GAATGAAGCCTGGTCCGGA	0	0.001079	0.0014	0.75	3	0.5
miR166-4.1-3p	TraesCS5A01G043400.1	Homeobox leucine-zipper protein	779-799	790	0	21M	CCCTTACTTCGGACCAGGCTT	GGGAATGAAGCCTGGTCCGGA	0	0.001079	0.0014	0.75	3	0.5
miR166-4.2-3p	TraesCS5A01G043400.1	Homeobox leucine-zipper protein	780-799	790	0	20M	CCTTACTTCGGACCAGGCTT	GGAATGAAGCCTGGTCCGGA	0	0.001079	0.0014	0.75	3	0.5
miR166-12.1-3p	TraesCS5A01G043400.1	Homeobox leucine-zipper protein	780-800	790	0	21M	CCTTACTTCGGACCAGGCTTT	GGAATGAAGCCTGGTCCGGAT	18G1T0	0.001079	0.0014	0.75	3	1.5
miR166-3.2-3p	TraesCS5A01G043400.1	Homeobox leucine-zipper protein	778-799	790	0	22M	CCCCTTACTTCGGACCAGGCTC	TGGGAATGAAGCCTGGTCCGGA	0T19G0A0	0.001079	0.0014	0.75	3	3.5
miR166-4.2-3p	TraesCS5B01G047200.1	Homeobox leucine-zipper protein	768-787	778	0	20M	CCTTACTTCGGACCAGGCTT	GGAATGAAGCCTGGTCCGGA	0	0.001079	0.0014	0.75	3	0.5
miR166-12.2-3p	TraesCS5B01G047200.1	Homeobox leucine-zipper protein	769-787	778	0	19M	CTTACTTCGGACCAGGCTT	GAATGAAGCCTGGTCCGGA	0	0.001079	0.0014	0.75	3	0.5
miR166-3.2-3p	TraesCS5B01G047200.1	Homeobox leucine-zipper protein	766-787	778	0	22M	CCCCTTACTTCGGACCAGGCTC	TGGGAATGAAGCCTGGTCCGGA	0T19G0A0	0.001079	0.0014	0.75	3	3.5
miR166-12.1-3p	TraesCS5B01G047200.1	Homeobox leucine-zipper protein	768-788	778	0	21M	CCTTACTTCGGACCAGGCTTT	GGAATGAAGCCTGGTCCGGAT	18G1T0	0.001079	0.0014	0.75	3	1.5
miR166-4.1-3p	TraesCS5B01G047200.1	Homeobox leucine-zipper protein	767-787	778	0	21M	CCCTTACTTCGGACCAGGCTT	GGGAATGAAGCCTGGTCCGGA	0	0.001079	0.0014	0.75	3	0.5
miR1136-1601-3p	TraesCS5B01G482500.1	Alpha-ketoglutarate-dependent dioxygenase alkB	1531-1551	1541	3	21M	GGCAAGCCTTAATGAACAGCG	CCGTCTGGAAATACTTGTCAT	4C0T4A8A0T0	0.000601	0.0014	0.429	3	6
miR156-1.1-5p	TraesCS6A01G155300.1	Squamosa promoter-binding-like protein	825-845	835	0	21M	CACGAGTGAGAGAAGACAGTT	GTGCTCTCTCTCTTCTGTCAG	6T13G0	0.001379	0.0014	1	3	1.5
miR156-1.1-5p	TraesCS6B01G183400.1	Squamosa promoter-binding-like protein	900-920	910	0	21M	CACGAGTGAGAGAAGACAGTT	GTGCTCTCTCTCTTCTGTCAG	6T13G0	0.001379	0.0014	1	3	1.5
miR166-12.1-3p	TraesCS1A01G157500.1	Homeobox leucine-zipper protein	1106-1126	1115	0	21M	CCTTACTTCGGACCAGGCTTT	GGGATGAAGCCTGGTCCGGAT	2G15G1T0	0.001379	0.0014	1	2	2
miR166-6-3p	TraesCS1A01G157500.1	Homeobox leucine-zipper protein	1105-1124	1115	0	20M	CCCTTACTTCGGACCAGGCT	TGGGATGAAGCCTGGTCCGG	0T2G15G0	0.001379	0.0014	1	2	2
miR166-12.1-3p	TraesCS1B01G173900.1	Homeobox leucine-zipper protein	1140-1160	1149	0	21M	CCTTACTTCGGACCAGGCTTT	GGGATGAAGCCTGGTCCGGAT	2G15G1T0	0.001379	0.0014	1	2	2
miR166-6-3p	TraesCS1B01G173900.1	Homeobox leucine-zipper protein	1139-1158	1149	0	20M	CCCTTACTTCGGACCAGGCT	TGGGATGAAGCCTGGTCCGG	0T2G15G0	0.001379	0.0014	1	2	2
miR166-5.3-5p	TraesCS1B01G260800.1	Endo-1,31,4-beta-D-glucanase	665-685	675	1	14M1D7M	TCTGGAACTTGGTC-TGTTGTT	AGACCTTGGATCAGAACAACAA	8G1T3A7	0.001354	0.0014	1	2	2.5
miR1135-1673-5p	TraesCS7B01G316400.1	Protein MID1-COMPLEMENTING ACTIVITY 1	975-998	986	0	24M	GGCTCTGTTCATTAAGGCTTGCCT	CCGAGACAAGTAATTCCGAACGGA	0	0.000941	0.0014	0.667	2	0
miR1122-1760-5p	TraesCS4B01G079200.1	Serpin family protein	1555-1578	1569	0	24M	TAGGCATACATCTGTTTAGATTCT	ATCCATATGTAGACAAATCTAAGA	4A19	0.001161	0.0015	0.75	3	1
miR1122-1760-5p	TraesCS5B01G494500.1	Scarecrow transcription factor family protein	2546-2569	2560	0	24M	TAGGCATACATCTGTTTAGATTCT	ATCCGTATCTAGACAAATCTAAGA	8C15	0.001161	0.0015	0.75	3	1
miR1122-1760-5p	TraesCS6D01G178000.1		1404-1427	1418	0	24M	TAGGCATACATCTGTTTAGATTCT	ATCCGTATTTAGACAAATCTAAGA	8T15	0.001161	0.0015	0.75	3	1
miR9772-1-5p	TraesCSU01G123200.1	IPR001810: F-box domain	577-597	588	3	21M	CATACCCCATTAGAGTAGAGT	GAATGGGGTAATCTTGTCTCA	1A12T0G5	0.001458	0.0015	1	3	2
miR2020b-1	TraesCS1A01G057300.1	Pentatricopeptide repeat-containing protein	966-986	977	3	21M	CCCATCCTACCTACTACGATA	GGGTAGGCTGGCCGATGCTAT	7C3C0C8	0.001501	0.0015	1	2	3
miR2020b-1	TraesCS1B01G074600.1	Pentatricopeptide repeat-containing protein	1480-1500	1491	3	21M	CCCATCCTACCTACTACGATA	GGGTAGGCTGGCCGATGCTAT	7C3C0C8	0.001501	0.0015	1	2	3
miR1135-1616-5p	TraesCS4D01G160300.1	1-phosphatidylinositol-3-phosphate 5-kinase	6339-6362	6352	1	24M	TCTGTTTAGGTTCTGTTCATTAAA	AGATAAATCTAAGACAAGTAATTT	0	0.001012	0.0015	0.667	2	1
miR171-2-3p	TraesCS4D01G360200.1	Scarecrow transcription factor family protein	1157-1177	1168	0	21M	CTATAACCGTGCCGAGTTAGT	GATATTGGCACGGCTCAATCA	0	0.001506	0.0015	1	2	0
miR1122-1462-3p	TraesCS5B01G453800.1	Kinase, putative	1921-1944	1935	0	24M	TGAACAGAACCTAAACAGATCTAT	ACTTGTCTTTGATTTGTCTAGATA	9T14	0.001466	0.0015	1	2	1
miR9772-5-5p	TraesCS6B01G086000.1	IPR001810: F-box domain	739-759	750	0	21M	ACCCCATTAGAGTAGAGTTGC	TGGGGTGATCTCGTCTCAACA	6G5G7A0	0.001016	0.0015	0.667	2	2
miR9772-6-5p	TraesCS6B01G099000.1	IPR001810: F-box domain	615-633	624	0	19M	TACCCCATTAGAGTAGAGT	ATGGGGTAATCTTGTCTCA	0	0.001466	0.0015	1	2	1
miR1135-1673-5p	TraesCS7B01G316400.1	Protein MID1-COMPLEMENTING ACTIVITY 1	975-998	987	0	24M	GGCTCTGTTCATTAAGGCTTGCCT	CCGAGACAAGTAATTCCGAACGGA	0	0.001512	0.0015	1	2	0
miR9772-5-5p	TraesCSU01G118200.1	IPR001810: F-box domain; IPR011043: Galactose oxidase/kelch, beta-propeller	695-715	706	0	21M	ACCCCATTAGAGTAGAGTTGC	TGGGGTGATCTCGTCTCAACA	6G5G7A0	0.001016	0.0015	0.667	2	2
miR1135-836-5p	TraesCS6A01G330500.1	Ethylene-responsive transcription factor	1349-1369	1359	0	21M	TTAGGTTCTGTTCATTAAGCC	AATCCAAGACAAGTAATTCGG	0	0.000586	0.0016	0.375	3	0
miR1118-786-5p	TraesCS2A01G166300.1	Calmodulin	602-625	613	1	24M	TTTAAATACTAGTTTCAATCTGGA	AAATTTATAGTCAAAGTTGGACCT	8A0G8G5	0.001627	0.0016	1	2	3
miR1122-943-3p	TraesCS3A01G024200.1	PAP fibrillin domain containing protein,expressed	1060-1080	1070	0	21M	CTGTTTAGGTTCTGTTCATTA	GACAAATCTAAGACAAGTAAT	0	0.001089	0.0016	0.667	2	0.5
miR1137-229-3p	TraesCS3D01G002200.1	Protein kinase, putative	1419-1439	1429	0	21M	AAGGCAAAGTTTTATCTACTG	ATCCGTTTCAAAATAGATGAC	0A20	0.001613	0.0016	1	2	1
miR166-4.2-3p	TraesCS5A01G375800.1	Homeobox leucine-zipper protein	922-941	931	0	20M	CCTTACTTCGGACCAGGCTT	GGGATGAAGCCTGGTCCGGA	0	0.001595	0.0016	1	2	1
miR166-1-3p	TraesCS5A01G375800.1	Homeobox leucine-zipper protein	922-940	931	0	19M	CCTTACTTCGGACCAGGCT	GGGATGAAGCCTGGTCCGG	0	0.001595	0.0016	1	2	1
miR166-12.2-3p	TraesCS5A01G375800.1	Homeobox leucine-zipper protein	923-941	931	0	19M	CTTACTTCGGACCAGGCTT	GGATGAAGCCTGGTCCGGA	0	0.001595	0.0016	1	2	1
miR166-13-3p	TraesCS5A01G375800.1	Homeobox leucine-zipper protein	923-940	931	0	18M	CTTACTTCGGACCAGGCT	GGATGAAGCCTGGTCCGG	0	0.001595	0.0016	1	2	1
miR166-4.1-3p	TraesCS5A01G375800.1	Homeobox leucine-zipper protein	921-941	931	0	21M	CCCTTACTTCGGACCAGGCTT	TGGGATGAAGCCTGGTCCGGA	0T2G15G1	0.001595	0.0016	1	2	2
miR1122-1484-5p	TraesCS2B01G453100.1	Ubiquitin-specific protease family C19 protein	1827-1847	1837	0	21M	CTATGTAGGCATAGATCTGTT	GATACATCCGTATCTAGACAA	0	0.001431	0.0017	0.833	5	0
miR156-6-5p	TraesCS2B01G250900.1	Squamosa promoter-binding protein	749-769	760	0	21M	ACACGAGTGAGAGAAGACAGT	CATGCTCCCTCTCTTCTGTCA	0C0A5C13	0.001383	0.0017	0.8	4	3
miR156-6-5p	TraesCS2D01G232800.1	Squamosa promoter-binding protein	708-728	719	0	21M	ACACGAGTGAGAGAAGACAGT	CATGCTCCCTCTCTTCTGTCA	0C0A5C13	0.001383	0.0017	0.8	4	3
miR1137-229-3p	TraesCS3D01G002200.1	Protein kinase, putative	1419-1439	1430	0	21M	AAGGCAAAGTTTTATCTACTG	ATCCGTTTCAAAATAGATGAC	0A20	0.001659	0.0017	1	4	1
miR156-4-5p	TraesCS6D01G145200.1	Squamosa promoter-binding-like protein	834-854	845	0	21M	CCACGAGTGAGAGAAGACAGT	CATGCTCTCTCTCTTCTGTCA	0C0A5T13	0.001669	0.0017	1	3	3
miR1122-1297-5p	TraesCS7B01G288900.1	Pentatricopeptide repeat-containing protein	3830-3850	3839	0	21M	ATAGATCTGTTTAGGTTCTGT	TATTTAAAAAAATCTAAGACA	3T2A1A5T6	0.001669	0.0017	1	3	3
miR9772-2.1-5p	TraesCSU01G123200.1	IPR001810: F-box domain	578-598	588	3	21M	ATACCCCATTAGAGTAGAGTT	AATGGGGTAATCTTGTCTCAA	0A12T0G6	0.001653	0.0017	1	3	2
miR166-8.5-3p	TraesCS1A01G157500.1	Homeobox leucine-zipper protein	1105-1125	1115	0	21M	CCCTAACTTCGGACCAGGCTC	TGGGATGAAGCCTGGTCCGGA	0T2G0A14G0A0	0.001741	0.0017	1	2	6
miR166-8.5-3p	TraesCS1B01G173900.1	Homeobox leucine-zipper protein	1139-1159	1149	0	21M	CCCTAACTTCGGACCAGGCTC	TGGGATGAAGCCTGGTCCGGA	0T2G0A14G0A0	0.001741	0.0017	1	2	6
miR1137-310-5p	TraesCS2B01G246800.1		1119-1142	1132	0	11M1I12M	TCATGTTTCAACCCAGTAGATAAA	AGTATAAAGTT-GGTCATCTATTT	4T18	0.001161	0.0017	0.667	2	2
miR1118-550-3p	TraesCS2B01G512400.1	Serine/threonine-protein kinase	2740-2761	2751	0	22M	TCAGTTTGTAATGTTTGAAACT	AGTCAAACTTTACAAAGTTTGA	8T7G5	0.001673	0.0017	1	2	2
miR167-1-5p	TraesCS2D01G548900.1	Auxin response factor	2593-2613	2604	3	21M	GTCTAGTACGACCGTCGAAGT	TAGATCAGGCTGGCAGCTTGT	0T6G11G0T0	0.001651	0.0017	1	2	3.5
miR1122-532-5p	TraesCS3A01G024200.1	PAP fibrillin domain containing protein,expressed	1059-1079	1070	0	21M	TCTGTTTAGGTTCTGTTCATT	AGACAAATCTAAGACAAGTAA	0	0.001161	0.0017	0.667	2	0.5
miR166-7.2-3p	TraesCS5A01G043400.1	Homeobox leucine-zipper protein	779-800	789	1	22M	CCCTAACTTCGGACCAGGCTCT	GGGAATGAAGCCTGGTCCGGAT	4A14G0A0T0	0.00173	0.0017	1	2	4.5
miR166-6-3p	TraesCS5A01G375800.1	Homeobox leucine-zipper protein	921-940	931	0	20M	CCCTTACTTCGGACCAGGCT	TGGGATGAAGCCTGGTCCGG	0T2G15G0	0.001684	0.0017	1	2	2
miR166-12.1-3p	TraesCS5A01G375800.1	Homeobox leucine-zipper protein	922-942	931	0	21M	CCTTACTTCGGACCAGGCTTT	GGGATGAAGCCTGGTCCGGAT	2G15G1T0	0.001684	0.0017	1	2	2
miR166-7.2-3p	TraesCS5B01G047200.1	Homeobox leucine-zipper protein	767-788	777	1	22M	CCCTAACTTCGGACCAGGCTCT	GGGAATGAAGCCTGGTCCGGAT	4A14G0A0T0	0.00173	0.0017	1	2	4.5
miR166-1-3p	TraesCS5B01G378000.1	Homeobox leucine-zipper protein	781-799	790	1	19M	CCTTACTTCGGACCAGGCT	GGGATGAAGCCTGGTCCGG	0	0.00173	0.0017	1	2	1
miR166-12.2-3p	TraesCS5B01G378000.1	Homeobox leucine-zipper protein	782-800	790	1	19M	CTTACTTCGGACCAGGCTT	GGATGAAGCCTGGTCCGGA	0	0.00173	0.0017	1	2	1
miR166-4.1-3p	TraesCS5B01G378000.1	Homeobox leucine-zipper protein	780-800	790	1	21M	CCCTTACTTCGGACCAGGCTT	TGGGATGAAGCCTGGTCCGGA	0T2G15G1	0.00173	0.0017	1	2	2
miR166-4.2-3p	TraesCS5B01G378000.1	Homeobox leucine-zipper protein	781-800	790	1	20M	CCTTACTTCGGACCAGGCTT	GGGATGAAGCCTGGTCCGGA	0	0.00173	0.0017	1	2	1
miR166-13-3p	TraesCS5B01G378000.1	Homeobox leucine-zipper protein	782-799	790	1	18M	CTTACTTCGGACCAGGCT	GGATGAAGCCTGGTCCGG	0	0.00173	0.0017	1	2	1
miR1136-1037-5p	TraesCS6B01G118800.1	Cytochrome P450 family protein, expressed	1838-1861	1852	0	24M	CTATGTAAGTATGGACGCTGTTCA	GATACATCCATTCCTTCGACAAGT	7C3T3T8	0.001734	0.0017	1	2	3
miR1135-2439-5p	TraesCS7A01G463300.1	DNA replication and repair protein RecF	1347-1370	1358	3	24M	AAAGGCTCTGTCTATTAAGGCTTG	TTTCCGCGACAAGTAATTTGGAAC	6C4A0G5T0G4	0.001698	0.0017	1	2	6
miR1135-1969-5p	TraesCS6A01G330500.1	Ethylene-responsive transcription factor	1344-1367	1356	0	24M	TCTGTTTAGGTTCTGTTCATTAAG	AGACAAATCCAAGACAAGTAATTC	0	0.000699	0.0018	0.393	11	0
miR1135-1765-5p	TraesCS4A01G391700.1	Early nodulin 93	505-525	515	0	21M	TAAAGGCGCTGTTCATTAAGG	GTTTTCGTGACAAGTATTTTC	0G3T2T8T2T1	0.001089	0.0018	0.6	3	3
miR156-1.2-5p	TraesCS6A01G155300.1	Squamosa promoter-binding-like protein	824-845	835	0	22M	CCACGAGTGAGAGAAGACAGTT	CGTGCTCTCTCTCTTCTGTCAG	0C6T13G0	0.001814	0.0018	1	3	2.5
miR156-1.2-5p	TraesCS6B01G183400.1	Squamosa promoter-binding-like protein	899-920	910	0	22M	CCACGAGTGAGAGAAGACAGTT	CGTGCTCTCTCTCTTCTGTCAG	0C6T13G0	0.001814	0.0018	1	3	2.5
miR1122-532-5p	TraesCS4D01G107000.1	Receptor-kinase, putative	3755-3775	3764	0	21M	TCTGTTTAGGTTCTGTTCATT	AGACAAATTTAAGACAAGTAA	0	0.001849	0.0018	1	2	1
miR1135-1616-5p	TraesCS5A01G355000.1	Protein PLASTID MOVEMENT IMPAIRED 1	2797-2820	2808	0	24M	TCTGTTTAGGTTCTGTTCATTAAA	GAACAGATACAATACAAGTATTTT	0G0A3G2A3T7T3	0.001814	0.0018	1	2	6
miR166-12.1-3p	TraesCS5B01G378000.1	Homeobox leucine-zipper protein	781-801	790	1	21M	CCTTACTTCGGACCAGGCTTT	GGGATGAAGCCTGGTCCGGAT	2G15G1T0	0.001826	0.0018	1	2	2
miR166-6-3p	TraesCS5B01G378000.1	Homeobox leucine-zipper protein	780-799	790	1	20M	CCCTTACTTCGGACCAGGCT	TGGGATGAAGCCTGGTCCGG	0T2G15G0	0.001826	0.0018	1	2	2
miR9772-4-5p	TraesCS6B01G084600.1	IPR001810: F-box domain	662-681	672	0	20M	ATACCCCATTAGAGTAGAGT	TATGGGGTGATGTCATCTCA	8G2G8	0.001758	0.0018	1	2	1.5
miR2020b-1	TraesCS6D01G017700.1	Pentatricopeptide repeat-containing protein	696-716	707	3	21M	CCCATCCTACCTACTACGATA	GGGCCGAATGGATGATGCTAT	3C0C1A14	0.001758	0.0018	1	2	3
miR1122-943-3p	TraesCS7B01G129900.1	G-patch domain-containing protein	3325-3345	3336	0	21M	CTGTTTAGGTTCTGTTCATTA	GACAAATCGAAGACAAGTAAT	8G12	0.001173	0.0018	0.667	2	1
miR528-1.2-5p	TraesCS6A01G158900.1	Copper-transporting ATPase	247-267	257	0	10M1I10M	GAGGAGACGTACGGGGAAGGT	CTCCTCTGCA-GCCCCTTCCG	19G0	0.001907	0.0019	1	4	2
miR1137-264-3p	TraesCS2A01G529000.1	Pentatricopeptide repeat-containing protein	2605-2625	2615	0	21M	AGGCAAAGTTTTATCTACTGA	TCCGTTCCAAAATAGATGACT	6C14	0.001451	0.0019	0.75	3	1
miR1137-264-3p	TraesCS3D01G318100.1	Sulfite exporter TauE/SafE family protein	1766-1786	1776	0	21M	AGGCAAAGTTTTATCTACTGA	TCCGTTTCAAAATAGATGACT	0	0.000961	0.0019	0.5	3	0
miR166-3.1-3p	TraesCS5A01G043400.1	Homeobox leucine-zipper protein	779-799	790	0	21M	CCCTTACTTCGGACCAGGCTC	GGGAATGAAGCCTGGTCCGGA	19G0A0	0.001439	0.0019	0.75	3	2.5
miR166-3.1-3p	TraesCS5B01G047200.1	Homeobox leucine-zipper protein	767-787	778	0	21M	CCCTTACTTCGGACCAGGCTC	GGGAATGAAGCCTGGTCCGGA	19G0A0	0.001439	0.0019	0.75	3	2.5
miR2020b-1	TraesCS6A01G101100.1	Pentatricopeptide repeat-containing protein	1281-1301	1292	3	21M	CCCATCCTACCTACTACGATA	GGGCATGATGGATGATGCTAT	3C1T15	0.001901	0.0019	1	3	2
miR1135-1673-5p	TraesCS2D01G563100.1	Dof zinc finger protein	203-226	216	3	24M	GGCTCTGTTCATTAAGGCTTGCCT	TTAAGACAAGTAATTCCGAACGGA	0T0T0A21	0.001929	0.0019	1	2	3
miR1121-6-5p	TraesCS3B01G422000.1	Transcription initiation factor TFIID subunit 9	886-906	895	1	21M	TGAGAATATAATCAAATGTCT	ACTCTTATATTAGTTTACAGA	0	0.00096	0.0019	0.5	2	0
miR1118-796-3p	TraesCS4A01G265000.1	Expansin-like protein	944-967	958	0	24M	AAGGGCTCTAAGTTCAAACTGGCA	TTTCCGAGGTCCAACTTTGACCAT	2T5G1C3C7A1	0.001857	0.0019	1	2	4
miR166-8.6-3p	TraesCS5A01G043400.1	Homeobox leucine-zipper protein	779-800	789	1	22M	CCCTAACTTCGGACCAGGCTCC	GGGAATGAAGCCTGGTCCGGAT	4A14G0A0T0	0.001922	0.0019	1	2	4.5
miR166-8.6-3p	TraesCS5B01G047200.1	Homeobox leucine-zipper protein	767-788	777	1	22M	CCCTAACTTCGGACCAGGCTCC	GGGAATGAAGCCTGGTCCGGAT	4A14G0A0T0	0.001922	0.0019	1	2	4.5
miR171-2-3p	TraesCS6A01G247200.1	GRAS transcription factor	1433-1453	1444	1	21M	CTATAACCGTGCCGAGTTAGT	GATATTGGCGCGGCTCAATCA	0	0.000962	0.0019	0.5	2	0.5
miR9772-2.2-5p	TraesCS6B01G086000.1	IPR001810: F-box domain	738-758	747	0	21M	TACCCCATTAGAGTAGAGTTG	ATGGGGTGATCTCGTCTCAAC	0	0.001887	0.0019	1	2	1
miR171-2-3p	TraesCS6B01G277400.1	GRAS transcription factor	1083-1103	1094	1	21M	CTATAACCGTGCCGAGTTAGT	GATATTGGCGCGGCTCAATCA	0	0.000962	0.0019	0.5	2	0.5
miR171-2-3p	TraesCS6D01G229400.1	GRAS transcription factor	1426-1446	1437	1	21M	CTATAACCGTGCCGAGTTAGT	GATATTGGCGCGGCTCAATCA	0	0.000962	0.0019	0.5	2	0.5
miR1135-1575-3p	TraesCS7A01G444800.1		919-942	932	3	24M	TCTGCATAAAATCAAGATCTATGT	AGATGTATTTTAATTTTAGATACA	3T8A2T8	0.00191	0.0019	1	2	2
miR1137-310-5p	TraesCS7D01G055800.1	Short-chain dehydrogenase/reductase family protein	1233-1256	1245	0	24M	TCATGTTTCAACCCAGTAGATAAA	AGTGCAAAGTTGAGTCACTTATTT	3G8A4C0T5	0.000947	0.0019	0.5	2	4
miR9772-2.2-5p	TraesCSU01G118200.1	IPR001810: F-box domain; IPR011043: Galactose oxidase/kelch, beta-propeller	694-714	703	0	21M	TACCCCATTAGAGTAGAGTTG	ATGGGGTGATCTCGTCTCAAC	0	0.001887	0.0019	1	2	1
miR1122-1484-5p	TraesCS5A01G292200.1	NBS-LRR disease resistance protein	3933-3953	3943	0	21M	CTATGTAGGCATAGATCTGTT	GATACATCCGTATCTAGACAA	0	0.001431	0.002	0.714	5	0
miR167-18-5p	TraesCS2A01G547800.1	Auxin response factor	2448-2468	2459	0	21M	ATCTAGTACGACCGTCGAAGT	TAGATCAGGCTGGCAGCTTGT	7G11G0T0	0.002034	0.002	1	4	3
miR167-18-5p	TraesCS2B01G578500.1	Auxin response factor	2499-2519	2510	0	21M	ATCTAGTACGACCGTCGAAGT	TAGATCAGGCTGGCAGCTTGT	7G11G0T0	0.002034	0.002	1	4	3
miR156-3-5p	TraesCS6A01G155300.1	Squamosa promoter-binding-like protein	825-844	835	0	20M	CACGAGTGAGAGAAGACAGT	GTGCTCTCTCTCTTCTGTCA	6T13	0.001958	0.002	1	3	1
miR156-4-5p	TraesCS6A01G155300.1	Squamosa promoter-binding-like protein	824-844	835	0	21M	CCACGAGTGAGAGAAGACAGT	CGTGCTCTCTCTCTTCTGTCA	0C6T13	0.001958	0.002	1	3	2
miR1135-1969-5p	TraesCS6A01G330500.1	Ethylene-responsive transcription factor	1344-1367	1358	1	24M	TCTGTTTAGGTTCTGTTCATTAAG	AGACAAATCCAAGACAAGTAATTC	0	0.000554	0.002	0.273	3	0
miR156-3-5p	TraesCS6B01G183400.1	Squamosa promoter-binding-like protein	900-919	910	0	20M	CACGAGTGAGAGAAGACAGT	GTGCTCTCTCTCTTCTGTCA	6T13	0.001958	0.002	1	3	1
miR156-4-5p	TraesCS6B01G183400.1	Squamosa promoter-binding-like protein	899-919	910	0	21M	CCACGAGTGAGAGAAGACAGT	CGTGCTCTCTCTCTTCTGTCA	0C6T13	0.001958	0.002	1	3	2
miR166-9-3p	TraesCS1A01G157500.1	Homeobox leucine-zipper protein	1104-1124	1115	0	21M	CCCCTTACTTCGGACCAGGCT	CTGGGATGAAGCCTGGTCCGG	0C0T2G15G0	0.001958	0.002	1	2	3
miR166-9-3p	TraesCS1B01G173900.1	Homeobox leucine-zipper protein	1138-1158	1149	0	21M	CCCCTTACTTCGGACCAGGCT	CTGGGATGAAGCCTGGTCCGG	0C0T2G15G0	0.001958	0.002	1	2	3
miR1136-390-5p	TraesCS1D01G160700.1	Ubiquitin carboxyl-terminal hydrolase-like protein	1113-1136	1127	1	24M	CTATGTAGGTATGGACGCTGTTCA	GATACATCCATACCTGCGACAAGT	0	0.000816	0.002	0.4	2	0
miR156-1.2-5p	TraesCS2B01G250900.1	Squamosa promoter-binding protein	749-770	761	0	22M	CCACGAGTGAGAGAAGACAGTT	CATGCTCCCTCTCTTCTGTCAT	0C0A5C13T0	0.001322	0.002	0.667	2	4
miR156-1.2-5p	TraesCS2D01G232800.1	Squamosa promoter-binding protein	708-729	720	0	22M	CCACGAGTGAGAGAAGACAGTT	CATGCTCCCTCTCTTCTGTCAT	0C0A5C13T0	0.001322	0.002	0.667	2	4
miR1122-1462-3p	TraesCS4D01G124600.1	DUF309 domain protein	916-939	930	1	24M	TGAACAGAACCTAAACAGATCTAT	ACTTGTCTTAGATTTGTCTAGATA	9A14	0.002027	0.002	1	2	1
miR1135-1575-3p	TraesCS6B01G221500.1	NADH dehydrogenase [ubiquinone] 1 beta subcomplex subunit 3-B	542-565	553	1	24M	TCTGCATAAAATCAAGATCTATGT	AGACATAATTTAGTTCTAGATACA	4A2A16	0.002018	0.002	1	2	2
miR1118-282-3p	TraesCS6B01G431900.1	Protein PLASTID MOVEMENT IMPAIRED 1	1388-1408	1397	3	21M	TTGAAATGTTTGAAACTGGTT	AACTTTGTAAAGTTTGACCAA	6G0T3G9	0.001301	0.002	0.667	2	2
miR9772-1-5p	TraesCS6D01G061100.1	IPR001810: F-box domain	671-691	682	0	21M	CATACCCCATTAGAGTAGAGT	GTATGGGGAAGTCTCATCTCG	8A1G9G0	0.002016	0.002	1	2	2
miR1135-1616-5p	TraesCS7B01G129900.1	G-patch domain-containing protein	3324-3347	3336	0	24M	TCTGTTTAGGTTCTGTTCATTAAA	AGACAAATCGAAGACAAGTAATTC	9G13C0	0.001319	0.002	0.667	2	2
miR1137-491-5p	TraesCS7D01G055800.1	Short-chain dehydrogenase/reductase family protein	1240-1260	1251	0	21M	TCAACTCAGTAGATAAAACCT	AGTTGAGTCACTTATTTTGGG	10C0T8G0	0.002016	0.002	1	2	3
miR1135-757-5p	TraesCS7D01G091000.1	IPR001810: F-box domain; IPR005174: Domain unknown function DUF295	2452-2475	2466	1	24M	AGGCTCTGTTCATTAAGGCTTGCC	TCCAAGACAAGTAATTCCGAACGG	3A20	0.002027	0.002	1	2	1
miR1135-1673-5p	TraesCS7D01G091000.1	IPR001810: F-box domain; IPR005174: Domain unknown function DUF295	2453-2476	2466	1	24M	GGCTCTGTTCATTAAGGCTTGCCT	CCAAGACAAGTAATTCCGAACGGA	2A21	0.002027	0.002	1	2	1
miR1135-1575-3p	TraesCS7D01G091000.1	IPR001810: F-box domain; IPR005174: Domain unknown function DUF295	2422-2445	2433	1	24M	TCTGCATAAAATCAAGATCTATGT	AGACGTATTTTAGTTCTAGATACA	0	0.001346	0.002	0.667	2	0
miR1136-1111-3p	TraesCS7D01G293800.1	65-kDa microtubule-associated-like protein	656-679	668	0	24M	AAGCAAGCCTTAATGAACAGAGCC	TTCGTTCGGAATTACTTGTCGCGG	20G3	0.001344	0.002	0.667	2	1
miR1122-1297-5p	TraesCS1B01G434600.1	RADIALIS-like transcription factor	490-510	501	0	21M	ATAGATCTGTTTAGGTTCTGT	TATCTAGACAAATCCAAGACA	0	0.000977	0.0021	0.474	9	0
miR156-6-5p	TraesCS6B01G138400.1	Squamosa promoter-binding-like protein	1269-1289	1280	0	21M	ACACGAGTGAGAGAAGACAGT	CATGCTCTCTCTCTTCTGTCA	0C0A5T13	0.001201	0.0021	0.562	9	3
miR1133-6-3p	TraesCS3B01G396800.1	F-box protein	2017-2040	2028	3	24M	GGAGGCAGGGTTTTAAGAACAGAA	CCTCCGTCCGAAAATACTTGTCAT	9G5A6A1	0.002053	0.0021	1	5	3
miR1135-1616-5p	TraesCS7B01G129900.1	G-patch domain-containing protein	3324-3347	3337	0	24M	TCTGTTTAGGTTCTGTTCATTAAA	AGACAAATCGAAGACAAGTAATTC	9G13C0	0.00121	0.0021	0.571	4	2
miR1120-1193-3p	TraesCS2A01G035000.1	Glyoxylate reductase/hydroxypyruvate reductase	1191-1211	1202	0	21M	CCATGAGGGAGGCAGAGTATT	GGTACTCCCTCCGTCCCATAA	15C5	0.001064	0.0021	0.5	3	1
miR1135-1924-5p	TraesCS2B01G051500.3	Protein kinase domain containing protein, expressed	4662-4685	4675	0	4M1D20M	AGCT-CTGTTCATTAAGGCTTGCCT	TCTAGGACAAGTATTTCCGGACGGA	2T1G8T5G5	0.002073	0.0021	1	3	4
miR166-8.5-3p	TraesCS5A01G375800.1	Homeobox leucine-zipper protein	921-941	931	0	21M	CCCTAACTTCGGACCAGGCTC	TGGGATGAAGCCTGGTCCGGA	0T2G0A14G0A0	0.002127	0.0021	1	2	6
miR1135-1920-5p	TraesCS5D01G023200.1	Serine/threonine-protein kinase	1441-1461	1450	0	21M	TAAAGGCACTGTTCATTAAGG	ATTTCCCCGACAAGTATTTCC	6C0C8T4	0.001089	0.0022	0.5	7	3
miR1135-272-5p	TraesCS4B01G081600.1	B3 domain-containing protein	152-175	166	0	24M	AAAGACGCTGCTCATTAAACCTTG	TTTCAGCGACGAGTAATTTGGAAC	4A19	0.001798	0.0022	0.833	5	1
miR1135-1765-5p	TraesCS3A01G282600.1	Cysteine desulfurase	2034-2054	2043	0	21M	TAAAGGCGCTGTTCATTAAGG	ATTTCTGCGACAAGTAATTCC	0	0.001451	0.0022	0.667	4	0.5
miR1135-1765-5p	TraesCS3B01G279400.2	ATP-citrate synthase subunit 1	3888-3908	3897	0	21M	TAAAGGCGCTGTTCATTAAGG	ATTTTCGCGACAAGTAATTCC	0	0.001451	0.0022	0.667	4	0.5
miR1135-1616-5p	TraesCS6A01G330500.1	Ethylene-responsive transcription factor	1344-1367	1355	0	24M	TCTGTTTAGGTTCTGTTCATTAAA	AGACAAATCCAAGACAAGTAATTC	23C0	0.000717	0.0022	0.333	4	1
miR1135-1765-5p	TraesCS6B01G021900.1	Mitochondrial transcription termination factor-like	3111-3131	3120	0	21M	TAAAGGCGCTGTTCATTAAGG	ATTTCTGCGACAAGTAATTCC	0	0.001451	0.0022	0.667	4	0.5
miR1135-1765-5p	TraesCS7A01G264500.1	Stress up-regulated Nod 19 protein	1828-1848	1837	0	21M	TAAAGGCGCTGTTCATTAAGG	ATTTCTGCGACAAGTAATTCC	0	0.001451	0.0022	0.667	4	0.5
miR1135-272-5p	TraesCS3D01G186400.1	TSA: Wollemia nobilis Ref_Wollemi_Transcript_16394_661 transcribed RNA sequence	841-864	852	0	24M	AAAGACGCTGCTCATTAAACCTTG	TACTTGTGACAAGTAATTCGGAAC	1A0C0T2T3A7C5	0.001344	0.0022	0.6	3	6
miR1122-1297-5p	TraesCS5B01G095300.1	Pentatricopeptide repeat-containing protein, putative	2317-2337	2327	0	21M	ATAGATCTGTTTAGGTTCTGT	TATCTAGACAAATCTAAGACA	0	0.002176	0.0022	1	3	0.5
miR1122-1297-5p	TraesCS6D01G208400.1	Histone-lysine N-methyltransferase	2769-2789	2778	3	21M	ATAGATCTGTTTAGGTTCTGT	GGTCTAGACAAATTTAAGACA	0G0G11T0T6	0.0022	0.0022	1	3	3.5
miR1135-1575-3p	TraesCS6D01G231900.1	Zinc finger protein	831-854	845	0	24M	TCTGCATAAAATCAAGATCTATGT	AGACATTTTTTAATTCTAGATACA	4A1T5A11	0.000957	0.0022	0.429	3	3
miR9772-4-5p	TraesCSU01G123200.1	IPR001810: F-box domain	578-597	588	3	20M	ATACCCCATTAGAGTAGAGT	AATGGGGTAATCTTGTCTCA	0A12T0G5	0.002235	0.0022	1	3	2
miR1137-310-5p	TraesCS1D01G044700.1	Protein transport SEC13-like protein	1489-1512	1501	0	24M	TCATGTTTCAACCCAGTAGATAAA	AGTACAAAGTTGGGTCATCTATTT	0	0.001435	0.0022	0.667	2	0
miR1118-796-3p	TraesCS1D01G126500.1	S-type anion channel	2182-2205	2194	3	24M	AAGGGCTCTAAGTTCAAACTGGCA	TCTCCGTGCTTCAACTTTGACCGT	1C0T3T1C5C9	0.002177	0.0022	1	2	5.5
miR1135-1515-5p	TraesCS2D01G362500.1	Lipase	3329-3352	3341	1	24M	AAACCTGCTCATTAAGGCTTGCCT	TTTTGACAAGTAATTCCGAACGGA	3T3A16	0.002174	0.0022	1	2	2
miR1135-247-5p	TraesCS2D01G362500.1	Lipase	3331-3351	3341	1	21M	ACCTGCTCATTAAGGCTTGCC	TTGACAAGTAATTCCGAACGG	1T3A15	0.002174	0.0022	1	2	2
miR1122-1462-3p	TraesCS3A01G233900.1	Transcription initiation factor TFIID subunit 7	1434-1457	1448	0	24M	TGAACAGAACCTAAACAGATCTAT	ACTTGTCTTGAATTTGTCTAGATA	10A13	0.001466	0.0022	0.667	2	1
miR1122-1760-5p	TraesCS3B01G193000.1	Acyl-protein thioesterase 2	645-668	657	1	24M	TAGGCATACATCTGTTTAGATTCT	CTCCCTCTGTAAACAAATATAAGA	0C3C1C4A6A5	0.002235	0.0022	1	2	5
miR167j-1	TraesCS4A01G208100.1	Syntaxin protein	770-791	782	1	22M	CGTCTAGTACGACCGTCGAAGT	GCAGATCATGATGATAGCTTTC	10A2A0T5T0C0	0.002194	0.0022	1	2	6
miR167j-1	TraesCS4B01G111700.1	Syntaxin protein	771-792	783	1	22M	CGTCTAGTACGACCGTCGAAGT	GCAGATCATGATGATAGCTTTC	10A2A0T5T0C0	0.002194	0.0022	1	2	6
miR167j-1	TraesCS4D01G109300.1	Syntaxin protein	793-814	805	1	22M	CGTCTAGTACGACCGTCGAAGT	GCAGATCATGATGATAGCTTTC	10A2A0T5T0C0	0.002194	0.0022	1	2	6
miR1137-310-5p	TraesCS5D01G167900.1	Diphthine synthase, putative, expressed	1089-1112	1101	0	24M	TCATGTTTCAACCCAGTAGATAAA	AGTACAAAGTTGGGTCATCTATTT	0	0.001435	0.0022	0.667	2	0
miR1122-1462-3p	TraesCS5D01G460100.1	IPR006501: Pectinesterase inhibitor domain	1351-1374	1365	0	24M	TGAACAGAACCTAAACAGATCTAT	AGTTGTCTTAGATTTGTCTAGATA	1G7A14	0.002198	0.0022	1	2	2
miR9772-1-5p	TraesCS6B01G099000.1	IPR001810: F-box domain	613-633	624	0	21M	CATACCCCATTAGAGTAGAGT	GAATGGGGTAATCTTGTCTCA	1A12T0G5	0.002198	0.0022	1	2	2
miR1135-1969-5p	TraesCS7B01G129900.1	G-patch domain-containing protein	3324-3347	3336	0	24M	TCTGTTTAGGTTCTGTTCATTAAG	AGACAAATCGAAGACAAGTAATTC	9G14	0.001466	0.0022	0.667	2	1
miR393-6-5p	TraesCS1A01G091300.1	Transport inhibitor response 1	1668-1688	1678	0	21M	TAGTTACGCTAGGGAAACCTT	GACAATGCGATCCCTTTGGAT	0G0A18T0	0.001913	0.0023	0.833	5	3.5
miR393-6-5p	TraesCS1B01G119100.1	Transport inhibitor response 1	1548-1568	1558	0	21M	TAGTTACGCTAGGGAAACCTT	GACAATGCGATCCCTTTGGAT	0G0A18T0	0.001913	0.0023	0.833	5	3.5
miR1133-6-3p	TraesCS1B01G271000.1	SAC3/GANP/Nin1/mts3/eIF-3 p25 family protein	1274-1297	1287	0	24M	GGAGGCAGGGTTTTAAGAACAGAA	CCTCCATCCCAAAATTCTTGTCTT	5A18	0.001295	0.0023	0.571	4	1
miR1137-491-5p	TraesCS4A01G407600.1	Mitochondrial carrier protein, expressed	1493-1513	1502	0	21M	TCAACTCAGTAGATAAAACCT	AGTTGAGTCACTTATTTTGGG	10C0T8G0	0.001801	0.0023	0.8	4	3
miR1135-272-5p	TraesCS4B01G081600.1	B3 domain-containing protein	152-175	165	1	24M	AAAGACGCTGCTCATTAAACCTTG	TTTCAGCGACGAGTAATTTGGAAC	4A19	0.002255	0.0023	1	2	1
miR166-8.5-3p	TraesCS5B01G378000.1	Homeobox leucine-zipper protein	780-800	790	1	21M	CCCTAACTTCGGACCAGGCTC	TGGGATGAAGCCTGGTCCGGA	0T2G0A14G0A0	0.002306	0.0023	1	2	6
miR9772-2.1-5p	TraesCS6D01G061100.1	IPR001810: F-box domain	672-692	682	0	21M	ATACCCCATTAGAGTAGAGTT	TATGGGGAAGTCTCATCTCGA	7A1G9G1	0.002284	0.0023	1	2	2
miR1136-1601-3p	TraesCS7A01G141100.2	2-oxoglutarate (2OG) and Fe(II)-dependent oxygenase superfamily protein	1439-1459	1448	0	21M	GGCAAGCCTTAATGAACAGCG	CCGTTCGGAATTACTTGTCGC	0	0.002284	0.0023	1	2	0
miR1135-1403-5p	TraesCS7A01G463300.1	DNA replication and repair protein RecF	1346-1369	1358	3	24M	TAAAGGCTCTGTTCATTAAGGCTT	ATTTCCGCGACAAGTAATTTGGAA	7C11T0G3	0.002315	0.0023	1	2	3.5
miR169l-1	TraesCS6D01G315300.1	Nuclear transcription factor Y subunit A7	1139-1159	1150	0	21M	GTCCGTTCAGTAAGAACCGAT	CTGGCAACTCATCCTTGGCTT	1T5C4C7T0	0.002366	0.0024	1	5	4
miR1137-310-5p	TraesCS5B01G266700.1	DNA-directed RNA polymerase	578-601	590	0	24M	TCATGTTTCAACCCAGTAGATAAA	AATACAAAGTTGAGTCATCTATTT	1A10A11	0.001913	0.0024	0.8	4	2
miR1135-1920-5p	TraesCS5D01G023200.1	Serine/threonine-protein kinase	1441-1461	1451	0	21M	TAAAGGCACTGTTCATTAAGG	ATTTCCCCGACAAGTATTTCC	6C0C8T4	0.001183	0.0024	0.5	4	3
miR1135-1969-5p	TraesCS7B01G129900.1	G-patch domain-containing protein	3324-3347	3337	0	24M	TCTGTTTAGGTTCTGTTCATTAAG	AGACAAATCGAAGACAAGTAATTC	9G14	0.001344	0.0024	0.571	4	1
miR1137-310-5p	TraesCS1A01G273400.1	Small nuclear ribonucleoprotein	531-554	544	0	24M	TCATGTTTCAACCCAGTAGATAAA	AGTATAAAGTTGGGTCATCTATTT	0	0.001814	0.0024	0.75	3	0.5
miR1137-264-3p	TraesCS3B01G253800.1	cDNA clone:J013058P10, full insert sequence	1331-1351	1341	0	21M	AGGCAAAGTTTTATCTACTGA	TCCGTTCCAAAATAGATGACT	6C14	0.002401	0.0024	1	3	1
miR1136-1601-3p	TraesCS5B01G482500.1	Alpha-ketoglutarate-dependent dioxygenase alkB	1531-1551	1540	0	21M	GGCAAGCCTTAATGAACAGCG	CCGTCTGGAAATACTTGTCAT	4C0T4A8A0T0	0.001441	0.0024	0.6	3	6
miR1137-264-3p	TraesCS5D01G538800.1	Transferase, transferring glycosyl groups	1207-1227	1217	0	21M	AGGCAAAGTTTTATCTACTGA	TCCGTTCCAAAATAGATGACT	6C14	0.001451	0.0024	0.6	3	1
miR1137-264-3p	TraesCS6B01G170700.1	ABC transporter ATP-binding protein	3964-3984	3974	0	21M	AGGCAAAGTTTTATCTACTGA	TCCGTTCCAAAATAGATGACT	6C14	0.001451	0.0024	0.6	3	1
miR1135-272-5p	TraesCS1D01G049100.1		1151-1174	1165	0	24M	AAAGACGCTGCTCATTAAACCTTG	TTTTTATGACAAGTAATTCCGAAC	3T1A0T3A7C0C4	0.002383	0.0024	1	2	6
miR1136-1037-5p	TraesCS4D01G295400.1	Glutathione S-transferase	1025-1048	1039	1	24M	CTATGTAAGTATGGACGCTGTTCA	GATACATCCATACGTGCGACAAGT	7C5G10	0.001631	0.0024	0.667	2	2
miR166-9-3p	TraesCS5A01G375800.1	Homeobox leucine-zipper protein	920-940	931	0	21M	CCCCTTACTTCGGACCAGGCT	TTGGGATGAAGCCTGGTCCGG	0T0T2G15G0	0.002392	0.0024	1	2	3
miR9772-1-5p	TraesCS6A01G063700.1	IPR001810: F-box domain	651-671	662	1	21M	CATACCCCATTAGAGTAGAGT	GTATGGGGAAGTCTCATCTCG	8A1G9G0	0.002394	0.0024	1	2	2
miR1135-1184-5p	TraesCS7B01G316400.1	Protein MID1-COMPLEMENTING ACTIVITY 1	972-995	986	0	24M	AAAGGCTCTGTTCATTAAGGCTTG	TTTCCGAGACAAGTAATTCCGAAC	0	0.001613	0.0024	0.667	2	0
miR1135-757-5p	TraesCS7B01G316400.1	Protein MID1-COMPLEMENTING ACTIVITY 1	974-997	986	0	24M	AGGCTCTGTTCATTAAGGCTTGCC	TCCGAGACAAGTAATTCCGAACGG	0	0.001613	0.0024	0.667	2	0
miR1135-1765-5p	TraesCS5D01G023200.1	Serine/threonine-protein kinase	1441-1461	1450	0	21M	TAAAGGCGCTGTTCATTAAGG	ATTTCCCCGACAAGTATTTCC	6C9T4	0.001234	0.0025	0.5	7	2
miR393-6-5p	TraesCS2B01G302900.1	Transport inhibitor response 1-like protein	1860-1880	1870	0	21M	TAGTTACGCTAGGGAAACCTT	GACAATGCGATCCCTTTGGAT	0G0A18T0	0.00215	0.0025	0.857	6	3.5
miR1137-310-5p	TraesCS1B01G379600.1	IQ domain-containing protein	1448-1471	1460	0	24M	TCATGTTTCAACCCAGTAGATAAA	AGTACAAAGTTGAGTCATCTATTT	12A11	0.002033	0.0025	0.8	4	1
miR1137-229-3p	TraesCS2A01G323500.1	Cyclin family protein	2307-2327	2318	0	21M	AAGGCAAAGTTTTATCTACTG	CTCTGTTTCAAAATAGATGAC	0C2T17	0.002487	0.0025	1	4	1.5
miR1135-1001-5p	TraesCS2A01G432500.1	30S ribosomal protein S10	576-596	586	0	21M	GTAAAGGCACTGTTCATTAAG	CATTTTTGCGACAAGTAATTC	5T0T1C12	0.001669	0.0025	0.667	4	2
miR1318b-1	TraesCS1A01G435100.1	Calmodulin, putative	153-172	163	3	20M	AGCCACAGTAGAGAGGACTA	CTGGTGTCATCTCTCCTGAT	0C0T18	0.002513	0.0025	1	3	2.5
miR156-19-5p	TraesCS6A01G155300.1	Squamosa promoter-binding-like protein	826-844	835	0	19M	ACGAGTGAGAGAAGACAGT	TGCTCTCTCTCTTCTGTCA	5T13	0.002538	0.0025	1	3	1
miR156-19-5p	TraesCS6B01G183400.1	Squamosa promoter-binding-like protein	901-919	910	0	19M	ACGAGTGAGAGAAGACAGT	TGCTCTCTCTCTTCTGTCA	5T13	0.002538	0.0025	1	3	1
miR156-19-5p	TraesCS6D01G145200.1	Squamosa promoter-binding-like protein	836-854	845	0	19M	ACGAGTGAGAGAAGACAGT	TGCTCTCTCTCTTCTGTCA	5T13	0.002538	0.0025	1	3	1
miR156-1.2-5p	TraesCS6D01G145200.1	Squamosa promoter-binding-like protein	834-855	845	0	22M	CCACGAGTGAGAGAAGACAGTT	CATGCTCTCTCTCTTCTGTCAG	0C0A5T13G0	0.002538	0.0025	1	3	3.5
miR1122-1297-5p	TraesCS6D01G178000.1		1409-1429	1418	0	21M	ATAGATCTGTTTAGGTTCTGT	TATTTAGACAAATCTAAGACA	0	0.001886	0.0025	0.75	3	1
miR166-4-3p	TraesCS1A01G157500.1	Homeobox leucine-zipper protein	1103-1124	1115	0	22M	TCCCCTTACTTCGGACCAGGCT	CCTGGGATGAAGCCTGGTCCGG	0C0C0T2G15G0	0.002466	0.0025	1	2	4
miR166-4-3p	TraesCS1B01G173900.1	Homeobox leucine-zipper protein	1137-1158	1149	0	22M	TCCCCTTACTTCGGACCAGGCT	CCTGGGATGAAGCCTGGTCCGG	0C0C0T2G15G0	0.002466	0.0025	1	2	4
miR1135-1762-5p	TraesCS1D01G409900.1	Beta-adaptin-like protein	663-686	677	0	24M	AGGCTCTGTTCATTAAGGCTTGTC	TCTCGAACGAGTAATTCCGAACGG	2T0C0G0A2G13G1	0.002521	0.0025	1	2	6
miR1136-1007-3p	TraesCS5A01G292200.1	NBS-LRR disease resistance protein	3876-3896	3886	1	21M	CAAGCTTTAATGAACAGAGCC	GTTCTAAATTACTTGTCTTGG	4T13T2	0.002498	0.0025	1	2	1.5
miR9772-2.1-5p	TraesCS6B01G084600.1	IPR001810: F-box domain	662-682	672	0	21M	ATACCCCATTAGAGTAGAGTT	TATGGGGTGATGTCATCTCAG	8G2G8G0	0.00249	0.0025	1	2	2
miR9772-2.1-5p	TraesCS6B01G099000.1	IPR001810: F-box domain	614-634	624	0	21M	ATACCCCATTAGAGTAGAGTT	AATGGGGTAATCTTGTCTCAA	0A12T0G6	0.00249	0.0025	1	2	2
miR1136-1007-3p	TraesCS7A01G367200.1	Major cell-surface adhesin PAc	1026-1046	1036	1	21M	CAAGCTTTAATGAACAGAGCC	GTTCCAAATTACTTGTCTTGG	4C13T2	0.002498	0.0025	1	2	1.5
miR1135-1184-5p	TraesCS7A01G463300.1	DNA replication and repair protein RecF	1347-1370	1358	3	24M	AAAGGCTCTGTTCATTAAGGCTTG	TTTCCGCGACAAGTAATTTGGAAC	6C11T0G4	0.002546	0.0025	1	2	3.5
miR1137-264-3p	TraesCS7D01G274800.1		881-901	890	3	21M	AGGCAAAGTTTTATCTACTGA	TCCGTTCCAAAATAGATGACC	6C13C0	0.00246	0.0025	1	2	2
miR1137-229-3p	TraesCS1D01G221400.1	Leucine--tRNA ligase	3749-3769	3760	0	21M	AAGGCAAAGTTTTATCTACTG	CTCCGTTAAAAAATAGATGAC	0C6A0A12	0.001561	0.0026	0.6	3	3
miR1135-1403-5p	TraesCS2D01G159100.1	Mitochondrial carrier family protein	1460-1483	1471	0	7M1I16M	TAAAGGCTCTGTTCATTAAGGCTT	ATTTTTG-GACGAGTAATTCCGAA	4T0T4G12	0.001951	0.0026	0.75	3	3
miR1122-1760-5p	TraesCS5D01G097300.1	1-(5-phosphoribosyl)-5-[(5-phosphoribosylamino)methylideneamino] imidazole-4-carboxamide isomerase	716-739	730	0	24M	TAGGCATACATCTGTTTAGATTCT	AGATGTATGTAGACATATTTTAGA	1G0A0T11T2T1T3	0.001105	0.0026	0.429	3	6
miR1122-532-5p	TraesCS6A01G330500.1	Ethylene-responsive transcription factor	1344-1364	1354	1	21M	TCTGTTTAGGTTCTGTTCATT	AGACAAATCCAAGACAAGTAA	0	0.000777	0.0026	0.3	3	0
miR1135-1515-5p	TraesCS1D01G049100.1		1154-1177	1165	0	24M	AAACCTGCTCATTAAGGCTTGCCT	TTATGACAAGTAATTCCGAACGGA	2A0T3A16	0.002621	0.0026	1	2	3
miR1318a-1	TraesCS2A01G395000.1	2-oxoglutarate (2OG) and Fe(II)-dependent oxygenase superfamily protein	1025-1045	1036	0	21M	GCAGCCACAGTAGAGAGGACT	TGTCGGTGGCATCTTTCCTGT	0T7G5T5T0	0.00263	0.0026	1	2	3
miR1318a-1	TraesCS2B01G413000.1	2-oxoglutarate (2OG) and Fe(II)-dependent oxygenase superfamily protein	883-903	894	0	21M	GCAGCCACAGTAGAGAGGACT	TGTCGGTGGCATCTTTCCTGT	0T7G5T5T0	0.00263	0.0026	1	2	3
miR1135-1762-5p	TraesCS2D01G563100.1	Dof zinc finger protein	202-225	216	3	24M	AGGCTCTGTTCATTAAGGCTTGTC	TTTAAGACAAGTAATTCCGAACGG	1T0T0A18G1	0.002623	0.0026	1	2	3.5
miR171-2-3p	TraesCS4B01G367300.1	Scarecrow transcription factor family protein	1151-1171	1162	1	21M	CTATAACCGTGCCGAGTTAGT	GATATTGGCACGGCTCAATCA	0	0.002596	0.0026	1	2	0
miR171-2-3p	TraesCS5A01G535000.1	Scarecrow transcription factor family protein	888-908	899	1	21M	CTATAACCGTGCCGAGTTAGT	GATATTGGCACGGCTCAATCA	0	0.002596	0.0026	1	2	0
miR166-9-3p	TraesCS5B01G378000.1	Homeobox leucine-zipper protein	779-799	790	1	21M	CCCCTTACTTCGGACCAGGCT	TTGGGATGAAGCCTGGTCCGG	0T0T2G15G0	0.002594	0.0026	1	2	3
miR1135-836-5p	TraesCS5B01G549400.1	Glycosyltransferase	1484-1504	1495	3	21M	TTAGGTTCTGTTCATTAAGCC	AAACCATGACAAGTAAATCGG	2A3T9A4	0.002645	0.0026	1	2	3
miR1137-229-3p	TraesCS6D01G100100.2	CRS2-associated factor 1	1261-1281	1271	0	21M	AAGGCAAAGTTTTATCTACTG	CTCCGTTCCTAAATAGATGAC	0C6C1T11	0.001747	0.0026	0.667	2	3
miR1135-757-5p	TraesCS7B01G316400.1	Protein MID1-COMPLEMENTING ACTIVITY 1	974-997	987	0	24M	AGGCTCTGTTCATTAAGGCTTGCC	TCCGAGACAAGTAATTCCGAACGG	0	0.00259	0.0026	1	2	0
miR1135-1616-5p	TraesCS6A01G330500.1	Ethylene-responsive transcription factor	1344-1367	1356	0	24M	TCTGTTTAGGTTCTGTTCATTAAA	AGACAAATCCAAGACAAGTAATTC	23C0	0.001048	0.0027	0.393	11	1
miR393-6-5p	TraesCS2B01G302900.1	Transport inhibitor response 1-like protein	1860-1880	1871	0	21M	TAGTTACGCTAGGGAAACCTT	GACAATGCGATCCCTTTGGAT	0G0A18T0	0.002211	0.0027	0.833	5	3.5
miR1135-1001-5p	TraesCS1B01G220600.1	Metallo-beta-lactamase-like	1326-1346	1336	0	21M	GTAAAGGCACTGTTCATTAAG	CATTTTTATGACAAGTAATTC	5T0T0A13	0.002176	0.0027	0.8	4	3
miR1135-1765-5p	TraesCS2A01G432500.1	30S ribosomal protein S10	577-597	586	0	21M	TAAAGGCGCTGTTCATTAAGG	ATTTTTGCGACAAGTAATTCC	0	0.001814	0.0027	0.667	4	1
miR1135-1765-5p	TraesCS5D01G023200.1	Serine/threonine-protein kinase	1441-1461	1451	0	21M	TAAAGGCGCTGTTCATTAAGG	ATTTCCCCGACAAGTATTTCC	6C9T4	0.001341	0.0027	0.5	4	2
miR1137-491-5p	TraesCS7A01G061000.1	Short-chain dehydrogenase/reductase family protein	1208-1228	1217	0	21M	TCAACTCAGTAGATAAAACCT	AGTTGAGTCACTTATTTTGGG	10C0T8G0	0.001801	0.0027	0.667	4	3
miR1137-491-5p	TraesCS7D01G055800.1	Short-chain dehydrogenase/reductase family protein	1240-1260	1249	0	21M	TCAACTCAGTAGATAAAACCT	AGTTGAGTCACTTATTTTGGG	10C0T8G0	0.001801	0.0027	0.667	4	3
miR159f-1	TraesCS3D01G319000.1	CC-NBS-LRR family disease resistance protein	2499-2518	2509	3	20M	TCTCGAGGGAAGTTAGGTTC	AGAGCTCCCTTCAAGCCACC	14G3C0C0	0.0027	0.0027	1	3	3
miR1135-836-5p	TraesCS4B01G218400.1	Blue copper protein	1039-1059	1050	0	21M	TTAGGTTCTGTTCATTAAGCC	AATCTAAGACAAGTAATTCGG	0	0.001344	0.0027	0.5	3	0.5
miR1135-757-5p	TraesCS1B01G434600.1	RADIALIS-like transcription factor	502-525	515	0	24M	AGGCTCTGTTCATTAAGGCTTGCC	TCCAAGACAAGTAATTCGGAACGG	3A13G6	0.001341	0.0027	0.5	2	2
miR1135-1673-5p	TraesCS1B01G434600.1	RADIALIS-like transcription factor	503-526	515	0	24M	GGCTCTGTTCATTAAGGCTTGCCT	CCAAGACAAGTAATTCGGAACGGA	2A13G7	0.001341	0.0027	0.5	2	2
miR1137-310-5p	TraesCS1D01G128800.1	50S ribosomal protein L5	733-756	745	1	24M	TCATGTTTCAACCCAGTAGATAAA	AATACAAAGTTGCACTATCAATTT	1A10C0A0C0T3A4	0.001349	0.0027	0.5	2	7
miR5062a-1	TraesCS1D01G211600.1	UDP-N-acetylmuramoyl-L-alanyl-D-glutamate--2, 6-diaminopimelate ligase	2308-2330	2319	1	23M	TACGCCGAAAAGGGGTTCCAAGT	ATCCAGCTTTTGCTCAAGGTTCT	2C1A6G1T8T0	0.002716	0.0027	1	2	4.5
miR1118-2-5p	TraesCS2A01G166300.1	Calmodulin	602-625	613	1	24M	TTTAAATACTAGTTTCAACTTGGA	AAATTTATAGTCAAAGTTGGACCT	8A0G9G4	0.00271	0.0027	1	2	3
miR1136-1601-3p	TraesCS3B01G279400.2	ATP-citrate synthase subunit 1	3824-3844	3833	1	21M	GGCAAGCCTTAATGAACAGCG	CCGTTCGGAATTACTTGTCGC	0	0.002713	0.0027	1	2	0
miR1137-264-3p	TraesCS3D01G002200.1	Protein kinase, putative	1420-1440	1429	0	21M	AGGCAAAGTTTTATCTACTGA	TCCGTTTCAAAATAGATGACC	20C0	0.002686	0.0027	1	2	1
miR1122-1760-5p	TraesCS4A01G162700.1	1-phosphatidylinositol-3-phosphate 5-kinase	5990-6013	6001	1	24M	TAGGCATACATCTGTTTAGATTCT	GGATGTATCTAGACAAATCCAAGA	0G0G0A0T4C10C4	0.001354	0.0027	0.5	2	7
miR1133-6-3p	TraesCS5B01G482500.1	Alpha-ketoglutarate-dependent dioxygenase alkB	1528-1551	1541	0	24M	GGAGGCAGGGTTTTAAGAACAGAA	CATCCGTCTGGAAATACTTGTCAT	1A6T0G0G4A6A1	0.00133	0.0027	0.5	2	7
miR9772-2.1-5p	TraesCS6A01G063700.1	IPR001810: F-box domain	652-672	662	1	21M	ATACCCCATTAGAGTAGAGTT	TATGGGGAAGTCTCATCTCGA	7A1G9G1	0.002713	0.0027	1	2	2
miR9772-6-5p	TraesCS6B01G086000.1	IPR001810: F-box domain	738-756	747	0	19M	TACCCCATTAGAGTAGAGT	ATGGGGTGATCTCGTCTCA	0	0.002695	0.0027	1	2	1
miR9772-6-5p	TraesCSU01G118200.1	IPR001810: F-box domain; IPR011043: Galactose oxidase/kelch, beta-propeller	694-712	703	0	19M	TACCCCATTAGAGTAGAGT	ATGGGGTGATCTCGTCTCA	0	0.002695	0.0027	1	2	1
miR156-1.1-5p	TraesCS6B01G138400.1	Squamosa promoter-binding-like protein	1270-1290	1280	0	21M	CACGAGTGAGAGAAGACAGTT	ATGCTCTCTCTCTTCTGTCAA	0A5T14	0.001561	0.0028	0.562	9	2
miR1120-1193-3p	TraesCS2A01G035000.1	Glyoxylate reductase/hydroxypyruvate reductase	1191-1211	1200	0	21M	CCATGAGGGAGGCAGAGTATT	GGTACTCCCTCCGTCCCATAA	15C5	0.001613	0.0028	0.571	4	1
miR1135-1920-5p	TraesCS2A01G432500.1	30S ribosomal protein S10	577-597	586	0	21M	TAAAGGCACTGTTCATTAAGG	ATTTTTGCGACAAGTAATTCC	4T0T1C13	0.001886	0.0028	0.667	4	2
miR156-3-5p	TraesCS2B01G250900.1	Squamosa promoter-binding protein	750-769	760	0	20M	CACGAGTGAGAGAAGACAGT	ATGCTCCCTCTCTTCTGTCA	0A5C13	0.002211	0.0028	0.8	4	2
miR156-3-5p	TraesCS2D01G232800.1	Squamosa promoter-binding protein	709-728	719	0	20M	CACGAGTGAGAGAAGACAGT	ATGCTCCCTCTCTTCTGTCA	0A5C13	0.002211	0.0028	0.8	4	2
miR1137-264-3p	TraesCS3D01G002200.1	Protein kinase, putative	1420-1440	1430	0	21M	AGGCAAAGTTTTATCTACTGA	TCCGTTTCAAAATAGATGACC	20C0	0.002763	0.0028	1	4	1
miR1120-1193-3p	TraesCS6B01G185100.1	Protein DETOXIFICATION	1703-1723	1714	0	21M	CCATGAGGGAGGCAGAGTATT	AGTACTCCCTCCGTTCTAAAA	0A13T0C0T1A2	0.001612	0.0028	0.571	4	6
miR1439-2-5p	TraesCS1D01G044700.1	Protein transport SEC13-like protein	1501-1521	1512	0	21M	CCAGTAGATAAAACCTTGCCT	GGTCATCTATTTTGGAACGGA	0	0.002817	0.0028	1	3	0
miR1135-836-5p	TraesCS5A01G292200.1	NBS-LRR disease resistance protein	3953-3973	3964	0	21M	TTAGGTTCTGTTCATTAAGCC	AATCTAAGACAAGTAATTCGG	0	0.001201	0.0028	0.429	3	0.5
miR1439-2-5p	TraesCS5B01G557400.1	Beta-fructofuranosidase, insoluble protein	1743-1763	1754	0	21M	CCAGTAGATAAAACCTTGCCT	GGTCATCTATTTTGGAACGGA	0	0.002817	0.0028	1	3	0
miR1135-1924-5p	TraesCS1B01G434600.1	RADIALIS-like transcription factor	503-526	515	0	24M	AGCTCTGTTCATTAAGGCTTGCCT	CCAAGACAAGTAATTCGGAACGGA	0C1A13G7	0.00142	0.0028	0.5	2	3
miR1135-1762-5p	TraesCS7B01G316400.1	Protein MID1-COMPLEMENTING ACTIVITY 1	974-997	986	0	24M	AGGCTCTGTTCATTAAGGCTTGTC	TCCGAGACAAGTAATTCCGAACGG	0	0.001881	0.0028	0.667	2	0.5
miR1135-1920-5p	TraesCS5D01G023200.1	Serine/threonine-protein kinase	1441-1461	1452	0	21M	TAAAGGCACTGTTCATTAAGG	ATTTCCCCGACAAGTATTTCC	6C0C8T4	0.00133	0.0029	0.462	6	3
miR156-1.1-5p	TraesCS2B01G250900.1	Squamosa promoter-binding protein	750-770	760	0	21M	CACGAGTGAGAGAAGACAGTT	ATGCTCCCTCTCTTCTGTCAT	0A5C13T0	0.002349	0.0029	0.8	4	3
miR156-1.1-5p	TraesCS2D01G232800.1	Squamosa promoter-binding protein	709-729	719	0	21M	CACGAGTGAGAGAAGACAGTT	ATGCTCCCTCTCTTCTGTCAT	0A5C13T0	0.002349	0.0029	0.8	4	3
miR1122-532-5p	TraesCS6A01G330500.1	Ethylene-responsive transcription factor	1344-1364	1355	0	21M	TCTGTTTAGGTTCTGTTCATT	AGACAAATCCAAGACAAGTAA	0	0.000956	0.0029	0.333	4	0
miR1137-264-3p	TraesCS2A01G208200.1	DNA repair family protein	1259-1279	1269	0	21M	AGGCAAAGTTTTATCTACTGA	TCTGTTTTAAAATAGATGACT	0	0.001451	0.0029	0.5	3	1
miR1135-836-5p	TraesCS2A01G412500.1	Serine carboxypeptidase family protein, expressed	1672-1692	1682	0	21M	TTAGGTTCTGTTCATTAAGCC	AATCTAAGATAAGTAATTCGG	0	0.002928	0.0029	1	3	1
miR1135-1762-5p	TraesCS2B01G051500.3	Protein kinase domain containing protein, expressed	4662-4685	4675	0	24M	AGGCTCTGTTCATTAAGGCTTGTC	TCTAGGACAAGTATTTCCGGACGG	2T0A0G8T5G2G1	0.002901	0.0029	1	3	6
miR1133-92-5p	TraesCS2B01G051500.3	Protein kinase domain containing protein, expressed	4664-4684	4675	0	21M	CTACTGTTCATAAAGGCCTGC	TAGGACAAGTATTTCCGGACG	0T1G18	0.002901	0.0029	1	3	2
miR1133-92-5p	TraesCS3D01G152600.1	IPR002110: Ankyrin repeat; IPR020683: Ankyrin repeat-containing domain	2058-2078	2069	0	21M	CTACTGTTCATAAAGGCCTGC	AATGACAACTATTTCCGGACG	0A7C12	0.002901	0.0029	1	3	2
miR1137-229-3p	TraesCS3D01G318100.1	Sulfite exporter TauE/SafE family protein	1765-1785	1776	0	21M	AAGGCAAAGTTTTATCTACTG	CTCCGTTTCAAAATAGATGAC	0C20	0.001441	0.0029	0.5	3	1
miR1122-1297-5p	TraesCS5B01G494500.1	Scarecrow transcription factor family protein	2551-2571	2560	0	21M	ATAGATCTGTTTAGGTTCTGT	TATCTAGACAAATCTAAGACA	0	0.002176	0.0029	0.75	3	0.5
miR9772-2.2-5p	TraesCSU01G028800.1	IPR001810: F-box domain	657-677	666	0	21M	TACCCCATTAGAGTAGAGTTG	ATGGGGTGATCTCGTCTCAAC	0	0.002872	0.0029	1	3	1
miR1120-2099-5p	TraesCS1A01G159400.1	Nascent polypeptide-associated complex subunit beta	1708-1728	1719	0	21M	TTGCAAGAATATAAAACCCTG	AACGTTCTTATATTTTGGGAC	0	0.002896	0.0029	1	2	0
miR1135-1575-3p	TraesCS2A01G412500.1	Serine carboxypeptidase family protein, expressed	1634-1657	1645	0	24M	TCTGCATAAAATCAAGATCTATGT	AGACTTATTTTAGTGCTAGATACC	4T9G8C0	0.001907	0.0029	0.667	2	3
miR1137-310-5p	TraesCS2B01G246800.1		1119-1142	1130	0	11M1I12M	TCATGTTTCAACCCAGTAGATAAA	AGTATAAAGTT-GGTCATCTATTT	4T18	0.001913	0.0029	0.667	2	2
miR1133-92-5p	TraesCS2B01G305800.1	5'-AMP-activated protein kinase subunit gamma	650-670	660	0	21M	CTACTGTTCATAAAGGCCTGC	GATGACAAGTATTTTCGGACG	0	0.002923	0.0029	1	2	0.5
miR1135-2157-5p	TraesCS2B01G431500.1	Acyl-CoA thioesterase, putative	913-933	922	0	21M	AGACGCTGTTCATTAAGCCTT	TTCGAGACAAGTAATTTCGAA	1T0C1A11T0C3	0.000717	0.0029	0.25	2	6
miR1137-310-5p	TraesCS3B01G253800.1	cDNA clone:J013058P10, full insert sequence	1373-1396	1385	1	24M	TCATGTTTCAACCCAGTAGATAAA	AGTACAAAGTTGGGTCATCTATTT	0	0.001918	0.0029	0.667	2	0
miR1137-438-3p	TraesCS4B01G086400.1	Pectin lyase-like superfamily protein	1503-1523	1513	3	21M	GGAGGCAAGGTTTTATCTACT	CTTCCGTTTCAAAATAGATGA	0	0.001172	0.0029	0.4	2	1
miR1137-332-5p	TraesCS6D01G367500.1	F-box protein PP2	606-626	617	3	21M	TCAATCATGTTTCAACCCAGT	AGTTAGTATAAAGTTGGGTCA	0	0.001167	0.0029	0.4	2	0.5
miR1122-1760-5p	TraesCS7B01G192100.1	CDK5RAP3-like protein	1969-1992	1981	0	24M	TAGGCATACATCTGTTTAGATTCT	ATCCGTATTTAGACAAATCTAAGA	8T15	0.001913	0.0029	0.667	2	1
miR1137-310-5p	TraesCS4B01G114400.1	Anthranilate synthase alpha subunit 2, chloroplastic	304-327	318	0	24M	TCATGTTTCAACCCAGTAGATAAA	AGTACAAAGTTGGGTCATCTATTT	0	0.001435	0.003	0.481	13	0
miR393-2-5p	TraesCS1A01G091300.1	Transport inhibitor response 1	1667-1687	1678	0	21M	CTAGTTACGCTAGGGAAACCT	AGACAATGCGATCCCTTTGGA	0A0G0A18	0.00251	0.003	0.833	5	3.5
miR393-2-5p	TraesCS1B01G119100.1	Transport inhibitor response 1	1547-1567	1558	0	21M	CTAGTTACGCTAGGGAAACCT	AGACAATGCGATCCCTTTGGA	0A0G0A18	0.00251	0.003	0.833	5	3.5
miR1122-767-5p	TraesCS1B01G434600.1	RADIALIS-like transcription factor	495-515	505	0	21M	TCTGTTTAGATTCTGTTCATT	AGACAAATCCAAGACAAGTAA	9C11	0.001521	0.003	0.5	3	1
miR1135-1673-5p	TraesCS2D01G554000.1	Chromatin structure-remodeling complex protein SYD	621-644	635	0	24M	GGCTCTGTTCATTAAGGCTTGCCT	CCGAGACAAGTAATTCCGAACGGA	0	0.002278	0.003	0.75	3	0
miR1133-6-3p	TraesCS5B01G482500.1	Alpha-ketoglutarate-dependent dioxygenase alkB	1528-1551	1540	0	24M	GGAGGCAGGGTTTTAAGAACAGAA	CATCCGTCTGGAAATACTTGTCAT	1A6T0G0G4A6A1	0.001801	0.003	0.6	3	7
miR1135-1616-5p	TraesCS6A01G330500.1	Ethylene-responsive transcription factor	1344-1367	1358	1	24M	TCTGTTTAGGTTCTGTTCATTAAA	AGACAAATCCAAGACAAGTAATTC	23C0	0.000831	0.003	0.273	3	1
miR1137-264-3p	TraesCS7B01G150500.1	Serrate RNA effector molecule	2379-2399	2389	0	21M	AGGCAAAGTTTTATCTACTGA	TCCGTTCCGAAATAGATGACT	6C1G12	0.002248	0.003	0.75	3	1.5
miR1137-491-5p	TraesCS7A01G061000.1	Short-chain dehydrogenase/reductase family protein	1208-1228	1219	0	21M	TCAACTCAGTAGATAAAACCT	AGTTGAGTCACTTATTTTGGG	10C0T8G0	0.002016	0.003	0.667	2	3
miR1135-1924-5p	TraesCS7B01G316400.1	Protein MID1-COMPLEMENTING ACTIVITY 1	975-998	986	0	24M	AGCTCTGTTCATTAAGGCTTGCCT	CCGAGACAAGTAATTCCGAACGGA	0C23	0.002015	0.003	0.667	2	1
miR1135-1762-5p	TraesCS7B01G316400.1	Protein MID1-COMPLEMENTING ACTIVITY 1	974-997	987	0	24M	AGGCTCTGTTCATTAAGGCTTGTC	TCCGAGACAAGTAATTCCGAACGG	0	0.003022	0.003	1	2	0.5
miR1137-438-3p	TraesCS7D01G274800.1		879-899	890	3	21M	GGAGGCAAGGTTTTATCTACT	CCTCCGTTCCAAAATAGATGA	0	0.003044	0.003	1	2	0
miR1137-229-3p	TraesCS7D01G274800.1		880-900	890	3	21M	AAGGCAAAGTTTTATCTACTG	CTCCGTTCCAAAATAGATGAC	0C6C13	0.003044	0.003	1	2	2
miR393-6-5p	TraesCS1D01G099900.1	Transport inhibitor response 1	1718-1738	1728	1	21M	TAGTTACGCTAGGGAAACCTT	GACAATGCGATCCCTTTGGAT	0G0A18T0	0.002557	0.0031	0.833	5	3.5
miR1118-796-3p	TraesCS4A01G265000.1	Expansin-like protein	944-967	956	0	24M	AAGGGCTCTAAGTTCAAACTGGCA	TTTCCGAGGTCCAACTTTGACCAT	2T5G1C3C7A1	0.001953	0.0031	0.625	5	4
miR1135-1920-5p	TraesCS4B01G141600.1	Rhomboid-like protein	1470-1490	1479	0	21M	TAAAGGCACTGTTCATTAAGG	ATTTCTATGACAAGTAATTCC	5T0A14	0.003117	0.0031	1	4	2.5
miR1135-1765-5p	TraesCS4D01G024700.1	Pollen allergen Phl p 5	1047-1067	1056	0	21M	TAAAGGCGCTGTTCATTAAGG	ATTTTTGTGACAAGTAATTCT	0	0.002349	0.0031	0.75	3	2
miR1135-272-5p	TraesCS1B01G148200.1	Vacuolar-sorting receptor-like protein	2489-2512	2500	1	24M	AAAGACGCTGCTCATTAAACCTTG	TTTTTGTGACGAGTAATTTCGAAC	3T2T12C4	0.003127	0.0031	1	2	2
miR1122-1760-5p	TraesCS2B01G369000.1	Chitinase	1134-1157	1147	0	24M	TAGGCATACATCTGTTTAGATTCT	ATTTGTATCTAGAAAAATCTAATA	2T0T4C4A8T1	0.001561	0.0031	0.5	2	4
miR1135-1616-5p	TraesCS3A01G233900.1	Transcription initiation factor TFIID subunit 7	1502-1525	1514	0	24M	TCTGTTTAGGTTCTGTTCATTAAA	AGACAAATTCAAGACAAGTAATTT	0	0.001548	0.0031	0.5	2	0.5
miR1122-767-5p	TraesCS4D01G107000.1	Receptor-kinase, putative	3755-3775	3764	0	21M	TCTGTTTAGATTCTGTTCATT	AGACAAATTTAAGACAAGTAA	0	0.003141	0.0031	1	2	0.5
miR1136-390-5p	TraesCS4D01G295400.1	Glutathione S-transferase	1025-1048	1039	1	24M	CTATGTAGGTATGGACGCTGTTCA	GATACATCCATACGTGCGACAAGT	13G10	0.002038	0.0031	0.667	2	1
miR9772-4-5p	TraesCS6D01G061100.1	IPR001810: F-box domain	672-691	682	0	20M	ATACCCCATTAGAGTAGAGT	TATGGGGAAGTCTCATCTCG	7A1G9G0	0.003089	0.0031	1	2	2
miR1137-226-5p	TraesCS7A01G244700.1	Nucleolar-like protein	2783-2803	2792	0	21M	CAAGTCAGTAGATAAAGCCTT	GTTGGGTCATCTATTTTGGAA	3G0G11T4	0.003088	0.0031	1	2	3
miR1137-229-3p	TraesCS1D01G221400.1	Leucine--tRNA ligase	3749-3769	3758	0	21M	AAGGCAAAGTTTTATCTACTG	CTCCGTTAAAAAATAGATGAC	0C6A0A12	0.001905	0.0032	0.6	3	3
miR1137-438-3p	TraesCS2A01G323500.1	Cyclin family protein	2306-2326	2315	0	21M	GGAGGCAAGGTTTTATCTACT	CCTCTGTTTCAAAATAGATGA	0	0.002391	0.0032	0.75	3	1
miR1137-26-3p	TraesCS2B01G493300.1	IPR001611: Leucine-rich repeat; IPR013210: Leucine-rich repeat-containing N-terminal, plant-type; IPR032675: Leucine-rich repeat domain, L domain-like	1245-1265	1255	0	21M	GGGAGGCAAGGTTTTATCTAC	TCCCCTGTTCCAAAATAGATG	0T2C1T15	0.003226	0.0032	1	3	2
miR1135-272-5p	TraesCS3D01G186400.1	TSA: Wollemia nobilis Ref_Wollemi_Transcript_16394_661 transcribed RNA sequence	841-864	853	0	24M	AAAGACGCTGCTCATTAAACCTTG	TACTTGTGACAAGTAATTCGGAAC	1A0C0T2T3A7C5	0.001383	0.0032	0.429	3	6
miR1122-943-3p	TraesCS6A01G330500.1	Ethylene-responsive transcription factor	1345-1365	1354	1	21M	CTGTTTAGGTTCTGTTCATTA	GACAAATCCAAGACAAGTAAT	0	0.000971	0.0032	0.3	3	0
miR1135-1575-3p	TraesCS2B01G237600.1	DNA-directed RNA polymerase subunit beta'	792-815	803	3	24M	TCTGCATAAAATCAAGATCTATGT	AGTTGTATTTTAGTTCTAGATACA	2T0T20	0.003239	0.0032	1	2	2.5
miR1135-1924-5p	TraesCS7B01G316400.1	Protein MID1-COMPLEMENTING ACTIVITY 1	975-998	987	0	24M	AGCTCTGTTCATTAAGGCTTGCCT	CCGAGACAAGTAATTCCGAACGGA	0C23	0.003237	0.0032	1	2	1
miR393-2-5p	TraesCS2B01G302900.1	Transport inhibitor response 1-like protein	1859-1879	1870	0	21M	CTAGTTACGCTAGGGAAACCT	AGACAATGCGATCCCTTTGGA	0A0G0A18	0.00282	0.0033	0.857	6	3.5
miR1135-1765-5p	TraesCS5D01G023200.1	Serine/threonine-protein kinase	1441-1461	1452	0	21M	TAAAGGCGCTGTTCATTAAGG	ATTTCCCCGACAAGTATTTCC	6C9T4	0.001507	0.0033	0.462	6	2
miR1135-1616-5p	TraesCS7B01G129900.1	G-patch domain-containing protein	3324-3347	3338	0	24M	TCTGTTTAGGTTCTGTTCATTAAA	AGACAAATCGAAGACAAGTAATTC	9G13C0	0.001664	0.0033	0.5	3	2
miR1135-836-5p	TraesCS7B01G129900.1	G-patch domain-containing protein	3329-3349	3338	0	21M	TTAGGTTCTGTTCATTAAGCC	AATCGAAGACAAGTAATTCGG	4G16	0.001664	0.0033	0.5	3	1
miR9662-1.7-3p	TraesCS2B01G093600.1	Mitochondrial transcription termination factor-like	683-701	692	0	19M	CACCGAGACCCTACAAGTT	GTGGTTCTGGGATGTTCAG	0	0.003335	0.0033	1	2	1
miR1122-1760-5p	TraesCS3A01G045600.1	Bowman birk trypsin inhibitor	647-670	661	3	24M	TAGGCATACATCTGTTTAGATTCT	ATCCGTATCTAGTCAAATTTAAGA	8C3T5T5	0.003297	0.0033	1	2	2.5
miR1135-1575-3p	TraesCS3B01G325800.1	3-hydroxyisobutyryl-CoA hydrolase-like protein	1544-1567	1555	0	24M	TCTGCATAAAATCAAGATCTATGT	TAGAGTATTTTAGTTCTAGATACA	0T0A0G0A20	0.002215	0.0033	0.667	2	4.5
miR1136-390-5p	TraesCS3D01G098700.1	DUF674 family protein	1102-1125	1116	0	24M	CTATGTAGGTATGGACGCTGTTCA	GATACATCTACACCTGCGACAAGT	8T1C13	0.003335	0.0033	1	2	1.5
miR156-1.1-5p	TraesCS5B01G286000.1	Squamosa promoter binding-like protein	1671-1691	1681	0	21M	CACGAGTGAGAGAAGACAGTT	GTGCTCTCTCTCTTCTGTCAT	6T13T0	0.003308	0.0033	1	2	2
miR2020b-1	TraesCS6B01G129200.1	Pentatricopeptide repeat-containing protein	1664-1684	1675	3	21M	CCCATCCTACCTACTACGATA	GGGCATGATGGATGATGCTAT	3C1T15	0.003307	0.0033	1	2	2
miR156-3-5p	TraesCS6B01G138400.1	Squamosa promoter-binding-like protein	1270-1289	1280	0	20M	CACGAGTGAGAGAAGACAGT	ATGCTCTCTCTCTTCTGTCA	0A5T13	0.001921	0.0034	0.562	9	2
miR1135-1403-5p	TraesCS2D01G159100.1	Mitochondrial carrier family protein	1460-1483	1472	0	7M1I16M	TAAAGGCTCTGTTCATTAAGGCTT	ATTTTTG-GACGAGTAATTCCGAA	4T0T4G12	0.002426	0.0034	0.714	5	3
miR1120-2337-3p	TraesCS1A01G443500.1	Carbonic anhydrase	961-978	969	3	18M	TCAGGGTATTATATTCTT	GGTTCCACAATATAAGAA	0G2T3C10	0.003449	0.0034	1	2	2
miR1135-1924-5p	TraesCS1D01G409900.1	Beta-adaptin-like protein	665-688	677	0	4M1I19M	AGCTCTGTTCATTAAGGCTTGCCT	TCGA-ACGAGTAATTCCGAACGGA	6G16	0.00336	0.0034	1	2	2
miR1137-491-5p	TraesCS2A01G208200.1	DNA repair family protein	1305-1325	1315	1	21M	TCAACTCAGTAGATAAAACCT	AGTTGGGTTATCTATTTTGGA	0	0.00172	0.0034	0.5	2	1
miR1135-1616-5p	TraesCS2D01G229300.1	Pentatricopeptide repeat-containing protein	3240-3263	3253	1	24M	TCTGTTTAGGTTCTGTTCATTAAA	AGATAAATCTAAGACAAGAATTTT	3T5T8A1T3	0.00172	0.0034	0.5	2	3
miR1135-1924-5p	TraesCS2D01G563100.1	Dof zinc finger protein	203-226	216	3	24M	AGCTCTGTTCATTAAGGCTTGCCT	TTAAGACAAGTAATTCCGAACGGA	1T0A21	0.003393	0.0034	1	2	2.5
miR1135-1575-3p	TraesCS3B01G279400.2	ATP-citrate synthase subunit 1	3861-3884	3872	1	24M	TCTGCATAAAATCAAGATCTATGT	AGACGTATTTTAGTTCTAGATACA	0	0.002237	0.0034	0.667	2	0
miR1135-1616-5p	TraesCS5B01G043400.1	Serine protease HtrA-like	1296-1319	1309	1	24M	TCTGTTTAGGTTCTGTTCATTAAA	AGATAAATCTAAGACAAGAATTTT	3T5T8A1T3	0.00172	0.0034	0.5	2	3
miR9772-4-5p	TraesCS6B01G099000.1	IPR001810: F-box domain	614-633	624	0	20M	ATACCCCATTAGAGTAGAGT	AATGGGGTAATCTTGTCTCA	0A12T0G5	0.003368	0.0034	1	2	2
miR1122-1760-5p	TraesCS3B01G568500.1	ATP dependent RNA helicase	2129-2152	2143	0	24M	TAGGCATACATCTGTTTAGATTCT	ATCCGTATTTAGACAAATTTAAGA	8T9T5	0.003514	0.0035	1	3	1.5
miR1135-1403-5p	TraesCS1B01G148200.1	Vacuolar-sorting receptor-like protein	2488-2511	2500	1	24M	TAAAGGCTCTGTTCATTAAGGCTT	ATTTTTGTGACGAGTAATTTCGAA	4T0T1T3G7T4	0.003517	0.0035	1	2	3
miR1135-1575-3p	TraesCS2A01G384100.1	IPR001611: Leucine-rich repeat; IPR002182: NB-ARC; IPR003591: Leucine-rich repeat, typical subtype; IPR003593: AAA+ ATPase domain; IPR011991: Winged helix-turn-helix DNA-binding domain; IPR027417: P-loop containing nucleoside triphosphate hydrolase; IPR032675: Leucine-rich repeat domain, L domain-like	2988-3011	2999	0	24M	TCTGCATAAAATCAAGATCTATGT	AGATGTATTTTAGTTCTAGATACA	0	0.003454	0.0035	1	2	0.5
miR1135-1575-3p	TraesCS2D01G375600.1	IAA-amino acid hydrolase ILR1, putative	1430-1453	1441	0	24M	TCTGCATAAAATCAAGATCTATGT	AGATGTATTTTAGTTCTAGATACA	0	0.003454	0.0035	1	2	0.5
miR1318a-1	TraesCS2D01G392800.1	2-oxoglutarate (2OG) and Fe(II)-dependent oxygenase superfamily protein	965-985	976	1	21M	GCAGCCACAGTAGAGAGGACT	TGTCGGTGGCATCTTTCCTGT	0T7G5T5T0	0.003514	0.0035	1	2	3
miR1135-1575-3p	TraesCS4A01G012900.1	Mucin-related protein	1382-1405	1393	0	24M	TCTGCATAAAATCAAGATCTATGT	AGATGTATTTTAGTTCTAGATACA	0	0.003454	0.0035	1	2	0.5
miR1136-597-3p	TraesCS7A01G141100.2	2-oxoglutarate (2OG) and Fe(II)-dependent oxygenase superfamily protein	1437-1460	1448	0	24M	GAGGCAAGCCTTAATGAACAGAGC	CTCCGTTCGGAATTACTTGTCGCA	21G1A0	0.003491	0.0035	1	2	2
miR1137-491-5p	TraesCS7A01G244700.1	Nucleolar-like protein	2782-2802	2792	0	21M	TCAACTCAGTAGATAAAACCT	AGTTGGGTCATCTATTTTGGA	0	0.003491	0.0035	1	2	0.5
miR393-4-5p	TraesCS1A01G091300.1	Transport inhibitor response 1	1667-1688	1679	0	22M	CTAGTTACGCTAGGGAAACCTT	AGACAATGCGATCCCTTTGGAT	0A0G0A18T0	0.00319	0.0036	0.875	7	4.5
miR393-4-5p	TraesCS1B01G119100.1	Transport inhibitor response 1	1547-1568	1559	0	22M	CTAGTTACGCTAGGGAAACCTT	AGACAATGCGATCCCTTTGGAT	0A0G0A18T0	0.00319	0.0036	0.875	7	4.5
miR393-4-5p	TraesCS1D01G099900.1	Transport inhibitor response 1	1717-1738	1729	0	22M	CTAGTTACGCTAGGGAAACCTT	AGACAATGCGATCCCTTTGGAT	0A0G0A18T0	0.00319	0.0036	0.875	7	4.5
miR1122-943-3p	TraesCS6A01G330500.1	Ethylene-responsive transcription factor	1345-1365	1355	0	21M	CTGTTTAGGTTCTGTTCATTA	GACAAATCCAAGACAAGTAAT	0	0.001195	0.0036	0.333	4	0
miR1122-943-3p	TraesCS7B01G129900.1	G-patch domain-containing protein	3325-3345	3334	0	21M	CTGTTTAGGTTCTGTTCATTA	GACAAATCGAAGACAAGTAAT	8G12	0.001783	0.0036	0.5	4	1
miR156-1.1-5p	TraesCS3A01G432500.1	Squamosa promoter-binding protein	848-868	859	0	21M	CACGAGTGAGAGAAGACAGTT	GTGCTCTCTCTCTTCTGTCAG	6T13G0	0.003584	0.0036	1	3	1.5
miR156-1.1-5p	TraesCS3D01G425800.1	Squamosa promoter binding-like protein	863-883	874	0	21M	CACGAGTGAGAGAAGACAGTT	GTGCTCTCTCTCTTCTGTCAG	6T13G0	0.003584	0.0036	1	3	1.5
miR2020b-1	TraesCS7B01G469500.1	Pentatricopeptide repeat-containing protein	864-884	875	3	21M	CCCATCCTACCTACTACGATA	GGGTAGGATGGATGCTGCTCT	14C4C1	0.003576	0.0036	1	3	2
miR1122-1760-5p	TraesCS2A01G199500.1		657-680	671	0	24M	TAGGCATACATCTGTTTAGATTCT	CCTCGTATTTAGACAAATTTAAGA	0C0C0T5T9T5	0.003591	0.0036	1	2	5
miR9662-1.1-3p	TraesCS2B01G093600.1	Mitochondrial transcription termination factor-like	681-701	692	0	21M	GCCACCGAGACCCTACAAGTT	CCGTGGTTCTGGGATGTTCAG	1C4T13G0	0.003573	0.0036	1	2	2
miR9662-1.4-3p	TraesCS2B01G093600.1	Mitochondrial transcription termination factor-like	682-701	692	0	20M	CCACCGAGACCCTACAAGTT	CGTGGTTCTGGGATGTTCAG	0C4T13G0	0.003573	0.0036	1	2	2
miR1137-226-5p	TraesCS2B01G570400.2	2-aminoethanethiol dioxygenase	1218-1238	1228	0	21M	CAAGTCAGTAGATAAAGCCTT	GTTGAGTCATTTATTTTGGGA	3G6T5T2G1	0.002418	0.0036	0.667	2	2.5
miR1135-1616-5p	TraesCS2D01G578900.1	Zinc finger protein ZPR1	1835-1858	1848	0	24M	TCTGTTTAGGTTCTGTTCATTAAA	AACTAAAACCACGACGAGTAATTT	1A0C0T3A3C3G8	0.001814	0.0036	0.5	2	6
miR1137-332-5p	TraesCS4D01G307300.1	Xyloglucan galactosyltransferase KATAMARI1-like protein	3291-3311	3300	1	21M	TCAATCATGTTTCAACCCAGT	AGTTAGTACAAAGTTGGGTCA	0	0.001824	0.0036	0.5	2	0
miR1135-1403-5p	TraesCS5B01G160800.1	Stress-associated endoplasmic reticulum protein 2	676-699	688	3	24M	TAAAGGCTCTGTTCATTAAGGCTT	ATTTTGATGACAAGTATTTTCGAA	4T0G0A0T8T2T4	0.003624	0.0036	1	2	6
miR1122-1462-3p	TraesCS5B01G453800.1	Kinase, putative	1921-1944	1932	0	24M	TGAACAGAACCTAAACAGATCTAT	ACTTGTCTTTGATTTGTCTAGATA	9T14	0.002389	0.0036	0.667	2	1
miR1121-33-5p	TraesCS6B01G168300.1	IPR006936: ALOG domain	1197-1217	1206	0	21M	CGAGAATATAATCAAATGTCT	GCTCTTATATTAGTTTACAGA	0	0.003584	0.0036	1	2	0
miR1135-272-5p	TraesCS7A01G367900.1		1563-1586	1574	3	24M	AAAGACGCTGCTCATTAAACCTTG	AATCAGCGATGAGTAATATGGAAC	0A0A2A4T7A6	0.003555	0.0036	1	2	4.5
miR1137-332-5p	TraesCS7B01G149700.1	Zinc finger protein	1657-1677	1666	1	21M	TCAATCATGTTTCAACCCAGT	AGTTAGTACAAAGTTGGGTCA	0	0.001824	0.0036	0.5	2	0
miR1135-2439-5p	TraesCS7B01G316400.1	Protein MID1-COMPLEMENTING ACTIVITY 1	972-995	986	0	24M	AAAGGCTCTGTCTATTAAGGCTTG	TTTCCGAGACAAGTAATTCCGAAC	11A0G11	0.002418	0.0036	0.667	2	2.5
miR2020b-1	TraesCS2A01G530600.1	Pentatricopeptide repeat-containing protein	1583-1603	1594	3	21M	CCCATCCTACCTACTACGATA	GGGTAGGATGGATGCTGCTCT	14C4C1	0.00369	0.0037	1	3	2
miR1137-229-3p	TraesCS2A01G561600.1	IPR000330: SNF2-related, N-terminal domain; IPR001650: Helicase, C-terminal; IPR014001: Helicase superfamily 1/2, ATP-binding domain; IPR027417: P-loop containing nucleoside triphosphate hydrolase	3396-3416	3407	3	21M	AAGGCAAAGTTTTATCTACTG	CTCCGTTCCAAAATAGATGAC	0C6C13	0.003731	0.0037	1	3	2
miR1137-280-5p	TraesCS5D01G110200.1	Ankyrin repeat protein-like	1663-1684	1674	0	22M	TCAGTAGATAAAACCTTGCCTC	AGTCATCTATTTTGGAACGGAG	0	0.003682	0.0037	1	3	0
miR1137-121-5p	TraesCS5D01G110200.1	Ankyrin repeat protein-like	1663-1683	1674	0	21M	TCAGTAGATAAAACCTTGCCT	AGTCATCTATTTTGGAACGGA	0	0.003682	0.0037	1	3	0
miR1135-1969-5p	TraesCS7B01G129900.1	G-patch domain-containing protein	3324-3347	3338	0	24M	TCTGTTTAGGTTCTGTTCATTAAG	AGACAAATCGAAGACAAGTAATTC	9G14	0.001849	0.0037	0.5	3	1
miR1133-6-3p	TraesCS2B01G104000.1	Pyruvate decarboxylase	1897-1920	1911	0	24M	GGAGGCAGGGTTTTAAGAACAGAA	CCTCCGTTCCAAAATACTTGTCTT	7T7A8	0.002451	0.0037	0.667	2	1.5
miR1136-703-5p	TraesCS2D01G563100.1	Dof zinc finger protein	205-225	216	3	21M	CGCTGTTCATTAAGCCTTGCC	AAGACAAGTAATTCCGAACGG	0A0A12C6	0.003701	0.0037	1	2	3
miR1136-1037-5p	TraesCS3B01G574800.1	UDP-glycosyltransferase	1603-1626	1617	0	24M	CTATGTAAGTATGGACGCTGTTCA	GATACATTCATTTTTGCGACAAGT	11T0T0T10	0.001479	0.0037	0.4	2	3
miR1137-438-3p	TraesCS3D01G002200.1	Protein kinase, putative	1418-1438	1427	3	21M	GGAGGCAAGGTTTTATCTACT	CATCCGTTTCAAAATAGATGA	1A6T12	0.00367	0.0037	1	2	1.5
miR1137-332-5p	TraesCS5D01G167900.1	Diphthine synthase, putative, expressed	1085-1105	1096	1	21M	TCAATCATGTTTCAACCCAGT	AGTTAGTACAAAGTTGGGTCA	0	0.002437	0.0037	0.667	2	0
miR9772-4-5p	TraesCS6A01G063700.1	IPR001810: F-box domain	652-671	662	1	20M	ATACCCCATTAGAGTAGAGT	TATGGGGAAGTCTCATCTCG	7A1G9G0	0.003669	0.0037	1	2	2
miR1122-1297-5p	TraesCS6B01G255000.1	Histone-lysine N-methyltransferase	2584-2604	2593	0	21M	ATAGATCTGTTTAGGTTCTGT	TGTGTAGACAAATTTAAGACA	1G1G9T0T6	0.003729	0.0037	1	2	2.5
miR1136-390-5p	TraesCS7A01G435700.1	IAA-amino acid hydrolase ILR1, putative	1932-1955	1943	1	24M	CTATGTAGGTATGGACGCTGTTCA	AAAACATCCATACCTGCGATGAGT	0A1A16T0G3	0.003684	0.0037	1	2	3
miR171-2-3p	TraesCS4A01G482000.1	Scarecrow transcription factor family protein	619-639	630	0	21M	CTATAACCGTGCCGAGTTAGT	GATATTGGCGCGGCTCAATCA	0	0.003761	0.0038	1	3	0.5
miR166-8.5-3p	TraesCS5A01G043400.1	Homeobox leucine-zipper protein	779-799	790	0	21M	CCCTAACTTCGGACCAGGCTC	GGGAATGAAGCCTGGTCCGGA	4A14G0A0	0.002875	0.0038	0.75	3	3.5
miR166-8.5-3p	TraesCS5B01G047200.1	Homeobox leucine-zipper protein	767-787	778	0	21M	CCCTAACTTCGGACCAGGCTC	GGGAATGAAGCCTGGTCCGGA	4A14G0A0	0.002875	0.0038	0.75	3	3.5
miR171-2-3p	TraesCS7D01G011400.1	Scarecrow transcription factor family protein	564-584	575	0	21M	CTATAACCGTGCCGAGTTAGT	GATATTGGCGCGGCTCAATCA	0	0.003761	0.0038	1	3	0.5
miR1136-597-3p	TraesCS3A01G036800.2	Hydroxyacylglutathione hydrolase	2193-2216	2204	0	24M	GAGGCAAGCCTTAATGAACAGAGC	CTACGTTCCGAATTACTTGTCTCG	2A5C15	0.003806	0.0038	1	2	2
miR1118-550-3p	TraesCS3D01G133100.1	Glutathione S-transferase	1029-1050	1039	2	22M	TCAGTTTGTAATGTTTGAAACT	AGTCAAACATTACAAACTTTGA	0	0.002521	0.0038	0.667	2	0
miR1137-310-5p	TraesCS4A01G407600.1	Mitochondrial carrier protein, expressed	1486-1509	1498	0	24M	TCATGTTTCAACCCAGTAGATAAA	ACTATAAAGTTGAGTCACTTATTT	1C2T7A4C0T5	0.001893	0.0038	0.5	2	5
miR1137-310-5p	TraesCS4A01G472800.1	Aspartic proteinase nepenthesin-1	1559-1582	1571	1	24M	TCATGTTTCAACCCAGTAGATAAA	AGTACAAAGTTGGGTCATCTATTT	0	0.001918	0.0038	0.5	2	0
miR1122-1297-5p	TraesCS4D01G160300.1	1-phosphatidylinositol-3-phosphate 5-kinase	6334-6354	6343	0	21M	ATAGATCTGTTTAGGTTCTGT	TATCTAGATAAATCTAAGACA	0	0.003806	0.0038	1	2	1
miR1136-1752-3p	TraesCS5A01G292200.1	NBS-LRR disease resistance protein	3876-3896	3886	1	21M	CAAGCCTTAATGAACAGAGCC	GTTCTAAATTACTTGTCTTGG	4T0A12T2	0.003841	0.0038	1	2	2.5
miR1136-390-5p	TraesCS5A01G418500.1	Receptor protein kinase, putative	4474-4497	4485	0	24M	CTATGTAGGTATGGACGCTGTTCA	GATGCATCCATTTCTGCGACAAGT	3G7T0T11	0.002552	0.0038	0.667	2	3
miR1122-1760-5p	TraesCS5B01G095300.1	Pentatricopeptide repeat-containing protein, putative	2312-2335	2324	0	24M	TAGGCATACATCTGTTTAGATTCT	ATCCGTATCTAGACAAATCTAAGA	8C15	0.001913	0.0038	0.5	2	1
miR1118-630-5p	TraesCS6B01G035900.1	NBS-LRR-like resistance protein	463-486	476	0	24M	TACCAGTTTCAACTTAGAGCTTTT	ACGGTCAAAGTTGAAGCACGGGGA	1C13G1A2G0G0G1	0.003761	0.0038	1	2	4.5
miR1136-1752-3p	TraesCS7A01G367200.1	Major cell-surface adhesin PAc	1026-1046	1036	1	21M	CAAGCCTTAATGAACAGAGCC	GTTCCAAATTACTTGTCTTGG	4C0A12T2	0.003841	0.0038	1	2	2.5
miR1135-1762-5p	TraesCS7D01G091000.1	IPR001810: F-box domain; IPR005174: Domain unknown function DUF295	2452-2475	2466	1	24M	AGGCTCTGTTCATTAAGGCTTGTC	TCCAAGACAAGTAATTCCGAACGG	3A18G1	0.003847	0.0038	1	2	1.5
miR1135-1920-5p	TraesCS4A01G391700.1	Early nodulin 93	505-525	514	0	21M	TAAAGGCACTGTTCATTAAGG	GTTTTCGTGACAAGTATTTTC	0G3T11T2T1	0.003389	0.0039	0.875	21	2.5
miR1135-836-5p	TraesCS4B01G218400.1	Blue copper protein	1039-1059	1049	0	21M	TTAGGTTCTGTTCATTAAGCC	AATCTAAGACAAGTAATTCGG	0	0.001466	0.0039	0.375	3	0.5
miR1137-280-5p	TraesCS6B01G185100.1	Protein DETOXIFICATION	1774-1795	1786	1	22M	TCAGTAGATAAAACCTTGCCTC	AGTCATCTATATTGGAACGGAG	10A11	0.003874	0.0039	1	3	1
miR166-3.1-3p	TraesCS1A01G157500.1	Homeobox leucine-zipper protein	1105-1125	1115	0	21M	CCCTTACTTCGGACCAGGCTC	TGGGATGAAGCCTGGTCCGGA	0T2G15G0A0	0.003913	0.0039	1	2	4
miR166-3.2-3p	TraesCS1A01G157500.1	Homeobox leucine-zipper protein	1104-1125	1115	0	22M	CCCCTTACTTCGGACCAGGCTC	CTGGGATGAAGCCTGGTCCGGA	0C0T2G15G0A0	0.003913	0.0039	1	2	5
miR1135-1184-5p	TraesCS1B01G148200.1	Vacuolar-sorting receptor-like protein	2489-2512	2500	1	24M	AAAGGCTCTGTTCATTAAGGCTTG	TTTTTGTGACGAGTAATTTCGAAC	3T0T1T3G7T5	0.003907	0.0039	1	2	3
miR166-3.1-3p	TraesCS1B01G173900.1	Homeobox leucine-zipper protein	1139-1159	1149	0	21M	CCCTTACTTCGGACCAGGCTC	TGGGATGAAGCCTGGTCCGGA	0T2G15G0A0	0.003913	0.0039	1	2	4
miR166-3.2-3p	TraesCS1B01G173900.1	Homeobox leucine-zipper protein	1138-1159	1149	0	22M	CCCCTTACTTCGGACCAGGCTC	CTGGGATGAAGCCTGGTCCGGA	0C0T2G15G0A0	0.003913	0.0039	1	2	5
miR1135-1490-3p	TraesCS4A01G186700.1	Serine/threonine-protein kinase	2796-2816	2805	1	21M	AAGGCTTAATGAGCAGCGTCT	TTCCGAATTACTTGTCGCAGG	0	0.00194	0.0039	0.5	2	1
miR1136-1111-3p	TraesCS5A01G292200.1	NBS-LRR disease resistance protein	3873-3896	3886	1	24M	AAGCAAGCCTTAATGAACAGAGCC	TCCGTTCTAAATTACTTGTCTTGG	1C5T0A12T2	0.003937	0.0039	1	2	3.5
miR1135-2157-5p	TraesCS5D01G000500.1	Trypsin family protein	2488-2508	2497	0	21M	AGACGCTGTTCATTAAGCCTT	CCTGCGACAAGTAATTCGGAA	0C20	0.003893	0.0039	1	2	1
miR1136-1111-3p	TraesCS7A01G367200.1	Major cell-surface adhesin PAc	1023-1046	1036	1	24M	AAGCAAGCCTTAATGAACAGAGCC	TCCGTTCCAAATTACTTGTCTTGG	1C5C0A12T2	0.003937	0.0039	1	2	3.5
miR1137-438-3p	TraesCS7D01G174100.1	Scarecrow transcription factor family protein	2268-2288	2278	3	21M	GGAGGCAAGGTTTTATCTACT	CCTCCATTCTAAAATAGATGA	5A3T11	0.002625	0.0039	0.667	2	1.5
miR393-2-5p	TraesCS1D01G099900.1	Transport inhibitor response 1	1717-1737	1728	1	21M	CTAGTTACGCTAGGGAAACCT	AGACAATGCGATCCCTTTGGA	0A0G0A18	0.003354	0.004	0.833	5	3.5
miR156-4-5p	TraesCS2B01G250900.1	Squamosa promoter-binding protein	749-769	760	0	21M	CCACGAGTGAGAGAAGACAGT	CATGCTCCCTCTCTTCTGTCA	0C0A5C13	0.003177	0.004	0.8	4	3
miR156-4-5p	TraesCS2D01G232800.1	Squamosa promoter-binding protein	708-728	719	0	21M	CCACGAGTGAGAGAAGACAGT	CATGCTCCCTCTCTTCTGTCA	0C0A5C13	0.003177	0.004	0.8	4	3
miR1122-1297-5p	TraesCS5B01G494500.1	Scarecrow transcription factor family protein	2551-2571	2561	0	21M	ATAGATCTGTTTAGGTTCTGT	TATCTAGACAAATCTAAGACA	0	0.004027	0.004	1	4	0.5
miR1137-491-5p	TraesCS6B01G024900.1	Nitrate reductase	3278-3298	3287	1	21M	TCAACTCAGTAGATAAAACCT	AGTTGAGTCATCTATTTTGGA	0	0.001154	0.004	0.286	4	0
miR1122-1297-5p	TraesCS1B01G449000.1	RADIALIS-like transcription factor	687-707	696	0	21M	ATAGATCTGTTTAGGTTCTGT	TATTTAGAAAAATTTAAGACA	3T4A4T0T6	0.003952	0.004	1	3	2.5
miR1135-1920-5p	TraesCS7A01G219700.1	BURP domain protein RD22	2421-2441	2430	3	21M	TAAAGGCACTGTTCATTAAGG	ATTTTCATGACAAATAATTCC	4T1A6A7	0.004046	0.004	1	3	2.5
miR166-7.1-3p	TraesCS1A01G157500.1	Homeobox leucine-zipper protein	1106-1124	1115	0	19M	CCTAACTTCGGACCAGGCT	GGGATGAAGCCTGGTCCGG	2G0A14G0	0.003985	0.004	1	2	3
miR166-7.1-3p	TraesCS1B01G173900.1	Homeobox leucine-zipper protein	1140-1158	1149	0	19M	CCTAACTTCGGACCAGGCT	GGGATGAAGCCTGGTCCGG	2G0A14G0	0.003985	0.004	1	2	3
miR1137-491-5p	TraesCS2B01G570400.2	2-aminoethanethiol dioxygenase	1217-1237	1228	0	21M	TCAACTCAGTAGATAAAACCT	AGTTGAGTCATTTATTTTGGG	0	0.002686	0.004	0.667	2	1
miR1120-2099-5p	TraesCS2D01G180300.1	Pectinesterase	1514-1534	1525	1	21M	TTGCAAGAATATAAAACCCTG	AACGTTCTTATATTTTGGGAC	0	0.002634	0.004	0.667	2	0
miR1135-272-5p	TraesCS2D01G404700.1	Protein kinase	3336-3359	3347	0	24M	AAAGACGCTGCTCATTAAACCTTG	TTTCTCCGACAAGTATTTTGGGAC	5C4A4T5G2	0.003958	0.004	1	2	3.5
miR9772-1-5p	TraesCS6B01G086000.1	IPR001810: F-box domain	736-756	747	0	21M	CATACCCCATTAGAGTAGAGT	TTATGGGGTGATCTCGTCTCA	0T8G5G5	0.004039	0.004	1	2	2
miR1137-438-3p	TraesCS6D01G100100.2	CRS2-associated factor 1	1260-1280	1271	0	21M	GGAGGCAAGGTTTTATCTACT	CCTCCGTTCCTAAATAGATGA	10T10	0.002686	0.004	0.667	2	1
miR9772-1-5p	TraesCSU01G118200.1	IPR001810: F-box domain; IPR011043: Galactose oxidase/kelch, beta-propeller	692-712	703	0	21M	CATACCCCATTAGAGTAGAGT	TTATGGGGTGATCTCGTCTCA	0T8G5G5	0.004039	0.004	1	2	2
miR1137-491-5p	TraesCS1B01G102700.1	Aminotransferase	2231-2251	2240	0	21M	TCAACTCAGTAGATAAAACCT	AGTTGAGTCATCTATTTTGGA	0	0.001613	0.0041	0.389	7	0
miR156-1.1-5p	TraesCS7A01G246500.1	Squamosa promoter binding protein	907-927	918	0	21M	CACGAGTGAGAGAAGACAGTT	GTGCTCTCTCTCTTCTGTCAA	6T14	0.004136	0.0041	1	4	1
miR1137-229-3p	TraesCS3D01G318100.1	Sulfite exporter TauE/SafE family protein	1765-1785	1774	0	21M	AAGGCAAAGTTTTATCTACTG	CTCCGTTTCAAAATAGATGAC	0C20	0.001758	0.0041	0.429	3	1
miR1122-943-3p	TraesCS4D01G124600.1	DUF309 domain protein	985-1005	994	0	21M	CTGTTTAGGTTCTGTTCATTA	GATAAATCCAAGACAAGTAAT	0	0.002073	0.0041	0.5	3	0.5
miR1135-836-5p	TraesCS6A01G330500.1	Ethylene-responsive transcription factor	1349-1369	1358	1	21M	TTAGGTTCTGTTCATTAAGCC	AATCCAAGACAAGTAATTCGG	0	0.001108	0.0041	0.273	3	0
miR1137-264-3p	TraesCS6D01G100100.2	CRS2-associated factor 1	1262-1282	1272	0	21M	AGGCAAAGTTTTATCTACTGA	TCCGTTCCTAAATAGATGACT	6C1T12	0.003045	0.0041	0.75	3	2
miR1135-836-5p	TraesCS7B01G129900.1	G-patch domain-containing protein	3329-3349	3340	1	21M	TTAGGTTCTGTTCATTAAGCC	AATCGAAGACAAGTAATTCGG	4G16	0.001747	0.0041	0.429	3	1
miR1135-836-5p	TraesCS7B01G317300.1		1319-1339	1330	0	21M	TTAGGTTCTGTTCATTAAGCC	AATCCAAGACAAGTAATTTAG	18T0A1	0.004114	0.0041	1	3	2.5
miR9772-6-5p	TraesCSU01G028800.1	IPR001810: F-box domain	657-675	666	0	19M	TACCCCATTAGAGTAGAGT	ATGGGGTGATCTCGTCTCA	0	0.004101	0.0041	1	3	1
miR1137-310-5p	TraesCS1A01G273400.1	Small nuclear ribonucleoprotein	531-554	543	0	24M	TCATGTTTCAACCCAGTAGATAAA	AGTATAAAGTTGGGTCATCTATTT	0	0.002749	0.0041	0.667	2	0.5
miR1135-1765-5p	TraesCS1B01G418800.1	Protein PLANT CADMIUM RESISTANCE 2	786-806	797	2	21M	TAAAGGCGCTGTTCATTAAGG	ATTTCCGCGACAAGTAATTCC	0	0.004115	0.0041	1	2	0
miR1136-1037-5p	TraesCS1D01G160700.1	Ubiquitin carboxyl-terminal hydrolase-like protein	1113-1136	1127	1	24M	CTATGTAAGTATGGACGCTGTTCA	GATACATCCATACCTGCGACAAGT	7C16	0.001631	0.0041	0.4	2	1
miR1137-310-5p	TraesCS3A01G146200.1	Aspartyl/glutamyl-tRNA(Asn/Gln) amidotransferase subunit B	2553-2576	2567	0	24M	TCATGTTTCAACCCAGTAGATAAA	AGTATAAAGTTGAATCATCTATTT	4T7A0A10	0.002746	0.0041	0.667	2	2.5
miR1136-597-3p	TraesCS3B01G279400.2	ATP-citrate synthase subunit 1	3822-3845	3833	1	24M	GAGGCAAGCCTTAATGAACAGAGC	CTCCGTTCGGAATTACTTGTCGCA	21G1A0	0.004146	0.0041	1	2	2
miR1137-26-3p	TraesCS4B01G086400.1	Pectin lyase-like superfamily protein	1502-1522	1513	3	21M	GGGAGGCAAGGTTTTATCTAC	CCTTCCGTTTCAAAATAGATG	0	0.00164	0.0041	0.4	2	1
miR1137-332-5p	TraesCS5A01G199400.1	Endo-1,3(4)-beta-glucanase 1	5618-5638	5627	0	21M	TCAATCATGTTTCAACCCAGT	AGTTAGTACAAACTTGAGACA	12C3A1A2	0.004098	0.0041	1	2	3
miR1135-272-5p	TraesCS5B01G048900.1	Glutaredoxin family protein	654-677	667	0	24M	AAAGACGCTGCTCATTAAACCTTG	TTTCAACGACGAGTAATTTGGAAC	4A0A18	0.002037	0.0041	0.5	2	2
miR1120-2099-5p	TraesCS5B01G167200.1	IPR001810: F-box domain	1954-1974	1963	0	21M	TTGCAAGAATATAAAACCCTG	AACATTATTATATTTTGGGAC	3A2A14	0.004097	0.0041	1	2	2
miR1135-2157-5p	TraesCS7A01G463300.1	DNA replication and repair protein RecF	1349-1369	1358	3	21M	AGACGCTGTTCATTAAGCCTT	TCCGCGACAAGTAATTTGGAA	2C13T4	0.004086	0.0041	1	2	1.5
miR1137-310-5p	TraesCS4D01G096200.1	Protein translocase subunit SecA	3509-3532	3523	0	24M	TCATGTTTCAACCCAGTAGATAAA	AGTACAAAGTTGAGTCATCTATTT	12A11	0.002033	0.0042	0.481	13	1
miR1137-310-5p	TraesCS6B01G024900.1	Nitrate reductase	3271-3294	3285	0	24M	TCATGTTTCAACCCAGTAGATAAA	AGTACAAAGTTGAGTCATCTATTT	12A11	0.002033	0.0042	0.481	13	1
miR1137-491-5p	TraesCS2A01G208200.1	DNA repair family protein	1305-1325	1314	0	21M	TCAACTCAGTAGATAAAACCT	AGTTGGGTTATCTATTTTGGA	0	0.002686	0.0042	0.636	7	1
miR1135-1001-5p	TraesCS4B01G141600.1	Rhomboid-like protein	1469-1489	1479	0	21M	GTAAAGGCACTGTTCATTAAG	CATTTCTATGACAAGTAATTC	6T0A13	0.004202	0.0042	1	4	2.5
miR1122-1760-5p	TraesCS4D01G107000.1	Receptor-kinase, putative	3745-3768	3759	0	24M	TAGGCATACATCTGTTTAGATTCT	CCTCCTATCTAGACAAATTTAAGA	0C0C0T1C3C9T5	0.003118	0.0042	0.75	3	6
miR1135-1403-5p	TraesCS1B01G017800.3	Methionine S-methyltransferase	2626-2649	2638	0	24M	TAAAGGCTCTGTTCATTAAGGCTT	ATTTTGATGACAAGTATTTTCGAA	4T0G0A0T8T2T4	0.00416	0.0042	1	2	6
miR1122-1462-3p	TraesCS2D01G229300.1	Pentatricopeptide repeat-containing protein	3172-3195	3186	0	24M	TGAACAGAACCTAAACAGATCTAT	TCTTGTCTTATATTTGTCTAGATA	0T8A0T13	0.004244	0.0042	1	2	3
miR1122-1462-3p	TraesCS7B01G149800.1	Mitochondrial transcription termination factor family protein, putative	2606-2629	2620	0	24M	TGAACAGAACCTAAACAGATCTAT	AGCTGTCTTAGATTTGTCTAGATA	1G0C6A14	0.004244	0.0042	1	2	3
miR1137-264-3p	TraesCS2A01G323500.1	Cyclin family protein	2308-2328	2318	0	21M	AGGCAAAGTTTTATCTACTGA	TCTGTTTCAAAATAGATGACC	2T17C0	0.00428	0.0043	1	4	1.5
miR1135-1969-5p	TraesCS5D01G460100.1	IPR006501: Pectinesterase inhibitor domain	1419-1442	1430	0	24M	TCTGTTTAGGTTCTGTTCATTAAG	AGACAAATTGGAGACAAGTAATTC	8T0G0G13	0.004296	0.0043	1	4	4
miR1137-310-5p	TraesCS4D01G307300.1	Xyloglucan galactosyltransferase KATAMARI1-like protein	3295-3318	3309	1	24M	TCATGTTTCAACCCAGTAGATAAA	AGTACAAAGTTGGGTCATCTATTT	0	0.003248	0.0043	0.75	3	0
miR1136-597-3p	TraesCS1B01G418800.1	Protein PLANT CADMIUM RESISTANCE 2	720-743	731	1	24M	GAGGCAAGCCTTAATGAACAGAGC	CTCCGTTCGGAATTACTTGTCTCG	0	0.002836	0.0043	0.667	2	0
miR1137-26-3p	TraesCS3D01G002200.1	Protein kinase, putative	1417-1437	1427	3	21M	GGGAGGCAAGGTTTTATCTAC	CCATCCGTTTCAAAATAGATG	2A6T11	0.004328	0.0043	1	2	1.5
miR1136-1601-3p	TraesCS4B01G141600.1	Rhomboid-like protein	1414-1434	1423	1	21M	GGCAAGCCTTAATGAACAGCG	CCGTCCCGAATTACTTGTCGC	4C1C14	0.004305	0.0043	1	2	2
miR1136-597-3p	TraesCS5A01G292200.1	NBS-LRR disease resistance protein	3872-3895	3886	1	24M	GAGGCAAGCCTTAATGAACAGAGC	CTCCGTTCTAAATTACTTGTCTTG	8T0A12T1	0.00432	0.0043	1	2	2.5
miR1136-1601-3p	TraesCS5B01G482500.1	Alpha-ketoglutarate-dependent dioxygenase alkB	1531-1551	1542	0	21M	GGCAAGCCTTAATGAACAGCG	CCGTCTGGAAATACTTGTCAT	4C0T4A8A0T0	0.002866	0.0043	0.667	2	6
miR1136-597-3p	TraesCS5B01G513000.1	Glucan endo-1,3-beta-glucosidase 1	1702-1725	1713	1	24M	GAGGCAAGCCTTAATGAACAGAGC	CTCCGTTCGGAATTACTTGTCTCG	0	0.002836	0.0043	0.667	2	0
miR9662-1.7-3p	TraesCS6B01G395300.1	Mitochondrial transcription termination factor-like	680-698	689	0	19M	CACCGAGACCCTACAAGTT	GTGGCTCTGGGATGTTCAG	0	0.004308	0.0043	1	2	0.5
miR1136-597-3p	TraesCS7A01G367200.1	Major cell-surface adhesin PAc	1022-1045	1036	1	24M	GAGGCAAGCCTTAATGAACAGAGC	CTCCGTTCCAAATTACTTGTCTTG	8C0A12T1	0.00432	0.0043	1	2	2.5
miR1122-943-3p	TraesCS6A01G330500.1	Ethylene-responsive transcription factor	1345-1365	1356	0	21M	CTGTTTAGGTTCTGTTCATTA	GACAAATCCAAGACAAGTAAT	0	0.001746	0.0044	0.393	11	0
miR1137-491-5p	TraesCS4D01G096200.1	Protein translocase subunit SecA	3516-3536	3525	0	21M	TCAACTCAGTAGATAAAACCT	AGTTGAGTCATCTATTTTGGA	0	0.001613	0.0044	0.368	7	0
miR1135-1001-5p	TraesCS5D01G023200.1	Serine/threonine-protein kinase	1440-1460	1450	0	21M	GTAAAGGCACTGTTCATTAAG	CATTTCCCCGACAAGTATTTC	7C0C8T3	0.002176	0.0044	0.5	7	3
miR1122-532-5p	TraesCS4D01G124600.1	DUF309 domain protein	984-1004	994	0	21M	TCTGTTTAGGTTCTGTTCATT	AGATAAATCCAAGACAAGTAA	0	0.002211	0.0044	0.5	3	0.5
miR167-2-5p	TraesCS5B01G039800.1	Auxin response factor	3134-3155	3146	0	22M	AGTCTAGTACGACCGTCGAAGT	TAAGATCAGGCTGGCAGCTTGT	1A6G11G0T0	0.004437	0.0044	1	3	4
miR1136-1373-5p	TraesCS5D01G000500.1	Trypsin family protein	2488-2508	2497	0	21M	AGACGCTGTTCATTAAGGCTT	CCTGCGACAAGTAATTCGGAA	0C16G3	0.004428	0.0044	1	2	2
miR9772-2.2-5p	TraesCS6D01G061100.1	IPR001810: F-box domain	673-693	682	0	21M	TACCCCATTAGAGTAGAGTTG	ATGGGGAAGTCTCATCTCGAC	6A1G9G2	0.004429	0.0044	1	2	2
miR1121-51-3p	TraesCS6D01G365900.1	Cinnamoyl CoA reductase	1179-1199	1188	3	21M	GAGGGAGACATTTGATTATAT	CTCCCTCTGTAAACTAATGTA	0	0.004388	0.0044	1	2	0.5
miR1122-1297-5p	TraesCS7B01G317300.1		1309-1329	1318	1	21M	ATAGATCTGTTTAGGTTCTGT	TATCTAGACAAATCCAAGACA	0	0.002194	0.0044	0.5	2	0
miR9772-2.1-5p	TraesCS6B01G101600.1	IPR001810: F-box domain	632-652	642	0	21M	ATACCCCATTAGAGTAGAGTT	TATGGGGTGATCTCGTCTCGA	0	0.00451	0.0045	1	4	1.5
miR1122-532-5p	TraesCS7B01G129900.1	G-patch domain-containing protein	3324-3344	3334	0	21M	TCTGTTTAGGTTCTGTTCATT	AGACAAATCGAAGACAAGTAA	9G11	0.002228	0.0045	0.5	4	1
miR1318a-1	TraesCS1D01G444200.1	Calcium-binding family protein	41-61	52	0	21M	GCAGCCACAGTAGAGAGGACT	CGCTGGTGTCTTCTCTCCTGA	2C0T6T10	0.003407	0.0045	0.75	3	3.5
miR1137-26-3p	TraesCS2A01G323500.1	Cyclin family protein	2305-2325	2315	0	21M	GGGAGGCAAGGTTTTATCTAC	CCCTCTGTTTCAAAATAGATG	0	0.003346	0.0045	0.75	3	1
miR1137-280-5p	TraesCS2B01G570400.2	2-aminoethanethiol dioxygenase	1222-1243	1232	0	22M	TCAGTAGATAAAACCTTGCCTC	AGTCATTTATTTTGGGACGGAG	0	0.003343	0.0045	0.75	3	1
miR1135-1765-5p	TraesCS3A01G209200.2	Protein phosphatase 2C	2789-2809	2800	0	21M	TAAAGGCGCTGTTCATTAAGG	ATTTTGATGACAAGTATTTCC	4T0G0A0T8T4	0.002683	0.0045	0.6	3	6
miR1137-491-5p	TraesCS1A01G130700.1	DNA polymerase epsilon, catalytic subunit, putative	7038-7058	7047	0	21M	TCAACTCAGTAGATAAAACCT	AGTTGAGTCATCTATTTTAAA	18A0A1	0.004511	0.0045	1	2	2
miR156-6-5p	TraesCS2A01G232400.1	Squamosa promoter-binding protein	786-806	797	1	21M	ACACGAGTGAGAGAAGACAGT	CATGCTCCCTCTCTTCTGTCA	0C0A5C13	0.002967	0.0045	0.667	2	3
miR1135-1403-5p	TraesCS2A01G271800.1	Core-2/I-branching beta-1,6-N-acetylglucosaminyltransferase family protein, putative	1647-1670	1659	1	24M	TAAAGGCTCTGTTCATTAAGGCTT	ATTTTGATGACAAGTATTTTCGAA	4T0G0A0T8T2T4	0.004511	0.0045	1	2	6
miR1135-1515-5p	TraesCS2D01G563100.1	Dof zinc finger protein	203-226	217	0	24M	AAACCTGCTCATTAAGGCTTGCCT	TTAAGACAAGTAATTCCGAACGGA	2A0A3A16	0.00451	0.0045	1	2	3
miR1135-836-5p	TraesCS3B01G219500.1	Subtilisin-like protease	1880-1900	1891	3	21M	TTAGGTTCTGTTCATTAAGCC	AAACCATGACGAGTAAATCGG	2A3T3G5A4	0.004465	0.0045	1	2	3.5
miR1135-1184-5p	TraesCS5B01G160800.1	Stress-associated endoplasmic reticulum protein 2	677-700	688	3	24M	AAAGGCTCTGTTCATTAAGGCTTG	TTTTGATGACAAGTATTTTCGAAC	3T0G0A0T8T2T5	0.00447	0.0045	1	2	6
miR2020b-1	TraesCS6B01G021600.1	Pentatricopeptide repeat-containing protein	2260-2280	2271	3	21M	CCCATCCTACCTACTACGATA	TGGTCGAATGGATGATGCTAT	0T3C1A14	0.004465	0.0045	1	2	3
miR1118-796-3p	TraesCS2A01G253800.1	Cadmium-induced protein AS8	1012-1035	1024	0	24M	AAGGGCTCTAAGTTCAAACTGGCA	TTTTCGAGATTTAACTTTGACCAT	2T0T7T2C7A1	0.003253	0.0046	0.714	5	3.5
miR1137-310-5p	TraesCS5D01G110200.1	Ankyrin repeat protein-like	1651-1674	1663	0	24M	TCATGTTTCAACCCAGTAGATAAA	AGTATAAAATTGAGTCATCTATTT	4T3A3A11	0.003703	0.0046	0.8	4	2.5
miR1136-235-3p	TraesCS1D01G160700.1	Ubiquitin carboxyl-terminal hydrolase-like protein	1082-1100	1091	0	19M	TTACCTACATAGATCTTGA	AATGGATGTATCTAGAACT	0	0.003468	0.0046	0.75	3	0
miR1136-235-3p	TraesCS2B01G610700.1	CsAtPR5	2236-2254	2245	0	19M	TTACCTACATAGATCTTGA	AATGGATGTATCTAGAACT	0	0.003468	0.0046	0.75	3	0
miR1135-1765-5p	TraesCS3B01G427100.1	Phospholipase A1	1572-1592	1581	0	21M	TAAAGGCGCTGTTCATTAAGG	ATTTCTGCGACAAGTAATTCT	0	0.003453	0.0046	0.75	3	1
miR1136-235-3p	TraesCS4D01G295400.1	Glutathione S-transferase	994-1012	1003	0	19M	TTACCTACATAGATCTTGA	AATGGATGTATCTAGAACT	0	0.003468	0.0046	0.75	3	0
miR1136-228-3p	TraesCS2B01G437400.1	SHR5-receptor-like kinase	3428-3448	3437	3	21M	TAATGAACAGAGCCTTTACCT	ATTACTTGTCTCGGAAATGGA	0	0.003051	0.0046	0.667	2	0
miR1133-6-3p	TraesCS3B01G568500.1	ATP dependent RNA helicase	2059-2082	2072	1	24M	GGAGGCAGGGTTTTAAGAACAGAA	CCTCTGTCCCAAAATTCTTGTCTT	0	0.004635	0.0046	1	2	0.5
miR1118-282-3p	TraesCS5A01G338300.1	Receptor-like protein kinase, putative,expressed	2339-2359	2348	0	21M	TTGAAATGTTTGAAACTGGTT	AACTTTGCAAAGTTTGACCAA	6G4G9	0.003075	0.0046	0.667	2	1.5
miR9662-1.4-3p	TraesCS6B01G395300.1	Mitochondrial transcription termination factor-like	679-698	689	0	20M	CCACCGAGACCCTACAAGTT	CGTGGCTCTGGGATGTTCAG	0C18G0	0.004577	0.0046	1	2	1.5
miR2020b-1	TraesCS6D01G083100.1	Pentatricopeptide repeat-containing protein	1489-1509	1500	0	21M	CCCATCCTACCTACTACGATA	GGGCAGGATGGATGATGCTCT	3C15C1	0.004557	0.0046	1	2	2
miR1137-26-3p	TraesCS7D01G174100.1	Scarecrow transcription factor family protein	2267-2287	2278	3	21M	GGGAGGCAAGGTTTTATCTAC	CCCTCCATTCTAAAATAGATG	6A3T10	0.003096	0.0046	0.667	2	1.5
miR156-1.2-5p	TraesCS6B01G138400.1	Squamosa promoter-binding-like protein	1269-1290	1280	0	22M	CCACGAGTGAGAGAAGACAGTT	CATGCTCTCTCTCTTCTGTCAA	0C0A5T14	0.002641	0.0047	0.562	9	3
miR1135-272-5p	TraesCS4A01G186700.1	Serine/threonine-protein kinase	2858-2881	2872	0	24M	AAAGACGCTGCTCATTAAACCTTG	TTTCTGCGACGAGTAATTTGGAAC	0	0.002157	0.0047	0.455	5	0
miR393-6-5p	TraesCS2A01G286200.1	Transport inhibitor response 1-like protein	2256-2276	2266	1	21M	TAGTTACGCTAGGGAAACCTT	GACAATGCGATCCCTTTGGAT	0G0A18T0	0.004743	0.0047	1	4	3.5
miR1135-1920-5p	TraesCS2B01G437400.1	SHR5-receptor-like kinase	3483-3503	3492	0	21M	TAAAGGCACTGTTCATTAAGG	ATTTTCACGACAAGTAATTCC	4T1A0C13	0.003117	0.0047	0.667	4	2.5
miR1135-1001-5p	TraesCS5D01G023200.1	Serine/threonine-protein kinase	1440-1460	1451	0	21M	GTAAAGGCACTGTTCATTAAG	CATTTCCCCGACAAGTATTTC	7C0C8T3	0.002366	0.0047	0.5	4	3
miR1137-438-3p	TraesCS2B01G493300.1	IPR001611: Leucine-rich repeat; IPR013210: Leucine-rich repeat-containing N-terminal, plant-type; IPR032675: Leucine-rich repeat domain, L domain-like	1246-1266	1255	0	21M	GGAGGCAAGGTTTTATCTACT	CCCCTGTTCCAAAATAGATGA	2C1T16	0.004657	0.0047	1	3	1.5
miR156-1.2-5p	TraesCS3A01G432500.1	Squamosa promoter-binding protein	847-868	859	0	22M	CCACGAGTGAGAGAAGACAGTT	TGTGCTCTCTCTCTTCTGTCAG	0T6T13G0	0.004714	0.0047	1	3	2.5
miR156-1.2-5p	TraesCS3D01G425800.1	Squamosa promoter binding-like protein	862-883	874	0	22M	CCACGAGTGAGAGAAGACAGTT	TGTGCTCTCTCTCTTCTGTCAG	0T6T13G0	0.004714	0.0047	1	3	2.5
miR1439-2-5p	TraesCS1D01G044700.1	Protein transport SEC13-like protein	1501-1521	1511	0	21M	CCAGTAGATAAAACCTTGCCT	GGTCATCTATTTTGGAACGGA	0	0.003104	0.0047	0.667	2	0
miR1122-1484-5p	TraesCS5A01G024600.1	Disease resistance protein	158-178	167	0	15M1D6M	CTATGTAGGCATAGA-TCTGTT	GGTACATCCATTTCTGAGACAA	1G7A1T3G6	0.004682	0.0047	1	2	4
miR1136-1037-5p	TraesCS7A01G435700.1	IAA-amino acid hydrolase ILR1, putative	1932-1955	1943	1	24M	CTATGTAAGTATGGACGCTGTTCA	AAAACATCCATACCTGCGATGAGT	0A1A4C11T0G3	0.004651	0.0047	1	2	4
miR156-1.1-5p	TraesCS3B01G468400.1	Squamosa promoter binding-like protein	1432-1452	1442	0	21M	CACGAGTGAGAGAAGACAGTT	GTGCTCTCTCTCTTCTGTCAG	6T13G0	0.004831	0.0048	1	4	1.5
miR1137-310-5p	TraesCS7A01G239700.1	Copper-transporting ATPase	3538-3561	3550	0	24M	TCATGTTTCAACCCAGTAGATAAA	AGTATAAAGTTGAGTCATCTATTT	4T7A11	0.003823	0.0048	0.8	4	1.5
miR1137-264-3p	TraesCS1B01G317100.1	BZIP transcription factor	1623-1643	1633	0	21M	AGGCAAAGTTTTATCTACTGA	TCCGTTCCAAAATAGATGACT	6C14	0.002401	0.0048	0.5	3	1
miR1137-121-5p	TraesCS2B01G570400.2	2-aminoethanethiol dioxygenase	1222-1242	1232	0	21M	TCAGTAGATAAAACCTTGCCT	AGTCATTTATTTTGGGACGGA	0	0.003581	0.0048	0.75	3	1
miR1439-2-5p	TraesCS2B01G570400.2	2-aminoethanethiol dioxygenase	1222-1242	1232	0	21M	CCAGTAGATAAAACCTTGCCT	AGTCATTTATTTTGGGACGGA	0A5T8G5	0.003581	0.0048	0.75	3	2
miR1135-1920-5p	TraesCS3B01G427100.1	Phospholipase A1	1572-1592	1581	0	21M	TAAAGGCACTGTTCATTAAGG	ATTTCTGCGACAAGTAATTCT	5T1C12T0	0.003591	0.0048	0.75	3	2
miR1137-264-3p	TraesCS2A01G529000.1	Pentatricopeptide repeat-containing protein	2605-2625	2614	1	21M	AGGCAAAGTTTTATCTACTGA	TCCGTTCCAAAATAGATGACT	6C14	0.003191	0.0048	0.667	2	1
miR1137-332-5p	TraesCS2A01G529000.1	Pentatricopeptide repeat-containing protein	2640-2660	2651	0	21M	TCAATCATGTTTCAACCCAGT	CTTTAGTACAAAGTTGGGTCA	0C0T19	0.0048	0.0048	1	2	2
miR156-1.1-5p	TraesCS2B01G250900.1	Squamosa promoter-binding protein	750-770	761	0	21M	CACGAGTGAGAGAAGACAGTT	ATGCTCCCTCTCTTCTGTCAT	0A5C13T0	0.003208	0.0048	0.667	2	3
miR156-1.1-5p	TraesCS2D01G232800.1	Squamosa promoter-binding protein	709-729	720	0	21M	CACGAGTGAGAGAAGACAGTT	ATGCTCCCTCTCTTCTGTCAT	0A5C13T0	0.003208	0.0048	0.667	2	3
miR166-3.2-3p	TraesCS5A01G375800.1	Homeobox leucine-zipper protein	920-941	931	0	22M	CCCCTTACTTCGGACCAGGCTC	TTGGGATGAAGCCTGGTCCGGA	0T0T2G15G0A0	0.004779	0.0048	1	2	5
miR166-3.1-3p	TraesCS5A01G375800.1	Homeobox leucine-zipper protein	921-941	931	0	21M	CCCTTACTTCGGACCAGGCTC	TGGGATGAAGCCTGGTCCGGA	0T2G15G0A0	0.004779	0.0048	1	2	4
miR1136-1037-5p	TraesCS5A01G418500.1	Receptor protein kinase, putative	4474-4497	4485	0	24M	CTATGTAAGTATGGACGCTGTTCA	GATGCATCCATTTCTGCGACAAGT	3G3C3T0T11	0.003223	0.0048	0.667	2	4
miR1135-1403-5p	TraesCS6A01G250200.1	WD-repeat protein	1144-1167	1156	0	24M	TAAAGGCTCTGTTCATTAAGGCTT	ATTTTGATGACAAGTAATTCCGGA	4T0G0A0T14G1	0.004831	0.0048	1	2	5
miR9772-2.2-5p	TraesCS6B01G084600.1	IPR001810: F-box domain	663-683	672	0	21M	TACCCCATTAGAGTAGAGTTG	ATGGGGTGATGTCATCTCAGC	7G2G8G1	0.004828	0.0048	1	2	2
miR1136-1752-3p	TraesCS7D01G293800.1	65-kDa microtubule-associated-like protein	659-679	668	0	21M	CAAGCCTTAATGAACAGAGCC	GTTCGGAATTACTTGTCGCGG	17G3	0.003223	0.0048	0.667	2	1
miR156-1.1-5p	TraesCS6B01G138400.1	Squamosa promoter-binding-like protein	1270-1290	1281	1	21M	CACGAGTGAGAGAAGACAGTT	ATGCTCTCTCTCTTCTGTCAA	0A5T14	0.002634	0.0049	0.538	14	2
miR156-1.1-5p	TraesCS6D01G098500.1	Squamosa promoter-binding-like protein	1311-1331	1322	1	21M	CACGAGTGAGAGAAGACAGTT	ATGCTCTCTCTCTTCTGTCAA	0A5T14	0.002634	0.0049	0.538	14	2
miR156-4-5p	TraesCS6B01G138400.1	Squamosa promoter-binding-like protein	1269-1289	1280	0	21M	CCACGAGTGAGAGAAGACAGT	CATGCTCTCTCTCTTCTGTCA	0C0A5T13	0.002761	0.0049	0.562	9	3
miR1135-1924-5p	TraesCS5B01G210300.1	Receptor-like protein kinase	3772-3795	3786	0	24M	AGCTCTGTTCATTAAGGCTTGCCT	TCGCGACAAGTAATTCCGAACGGA	3C20	0.004876	0.0049	1	5	1
miR1135-2157-5p	TraesCS4A01G186700.1	Serine/threonine-protein kinase	2860-2880	2869	0	21M	AGACGCTGTTCATTAAGCCTT	TCTGCGACGAGTAATTTGGAA	0	0.003893	0.0049	0.8	4	1
miR9772-4-5p	TraesCS6B01G101600.1	IPR001810: F-box domain	632-651	642	0	20M	ATACCCCATTAGAGTAGAGT	TATGGGGTGATCTCGTCTCG	0	0.004919	0.0049	1	4	1.5
miR1122-767-5p	TraesCS7B01G129900.1	G-patch domain-containing protein	3324-3344	3334	0	21M	TCTGTTTAGATTCTGTTCATT	AGACAAATCGAAGACAAGTAA	9G11	0.002451	0.0049	0.5	4	1
miR1136-591-3p	TraesCS3B01G141200.1	Alpha/beta-Hydrolases superfamily protein, putative	1197-1217	1208	0	21M	CTTAATGAACAGAGCCTTTAC	GAATTACTTGTCTCAGAAATG	14A6	0.003668	0.0049	0.75	3	1
miR1135-1765-5p	TraesCS2A01G385500.1	Transporter	2390-2410	2399	0	21M	TAAAGGCGCTGTTCATTAAGG	ATTTCTACGACAAGTAATTTC	5T0A12T1	0.00325	0.0049	0.667	2	3
miR1135-2157-5p	TraesCS2D01G404700.1	Protein kinase	3338-3358	3347	0	21M	AGACGCTGTTCATTAAGCCTT	TCTCCGACAAGTATTTTGGGA	3C9T2T2G1	0.004916	0.0049	1	2	3
miR1136-1070-5p	TraesCS4D01G295400.1	Glutathione S-transferase	1038-1057	1046	0	20M	GACGCTGTTCATTAAGGCTT	GTGCGACAAGTAATTCGGAA	0G15G3	0.003277	0.0049	0.667	2	2
miR166-7.1-3p	TraesCS5A01G375800.1	Homeobox leucine-zipper protein	922-940	931	0	19M	CCTAACTTCGGACCAGGCT	GGGATGAAGCCTGGTCCGG	2G0A14G0	0.004867	0.0049	1	2	3
miR1135-2157-5p	TraesCS5B01G048900.1	Glutaredoxin family protein	656-676	665	0	21M	AGACGCTGTTCATTAAGCCTT	TCAACGACGAGTAATTTGGAA	2A0A4G7T4	0.004895	0.0049	1	2	3
miR9662-1.7-3p	TraesCS5D01G042400.1	Mitochondrial transcription termination factor-like	431-449	440	0	19M	CACCGAGACCCTACAAGTT	GTGGTTCTGGGATGTTCAG	0	0.004881	0.0049	1	2	1
miR1137-310-5p	TraesCS6B01G234000.1	40S ribosomal protein S24	865-888	877	0	24M	TCATGTTTCAACCCAGTAGATAAA	ACTACAATGTTGAGTCACTTATTT	1C5T4A4C0T5	0.004883	0.0049	1	2	5.5
miR1135-1184-5p	TraesCS6B01G449300.1	Smad/FHA domain protein	1074-1097	1088	0	24M	AAAGGCTCTGTTCATTAAGGCTTG	TTTCCAAGACAAGTAATTCCGAAC	5A18	0.003234	0.0049	0.667	2	1
miR1135-1969-5p	TraesCS7A01G141100.2	2-oxoglutarate (2OG) and Fe(II)-dependent oxygenase superfamily protein	1499-1522	1510	0	24M	TCTGTTTAGGTTCTGTTCATTAAG	ATCCATATCCGAGACAAGTAATTC	1T0C2T4G13	0.004895	0.0049	1	2	3.5
miR1122-767-5p	TraesCS5A01G292200.1	NBS-LRR disease resistance protein	3948-3968	3958	0	21M	TCTGTTTAGATTCTGTTCATT	AGACAAATCTAAGACAAGTAA	0	0.002006	0.005	0.4	4	0
miR1137-229-3p	TraesCS7B01G223400.1	IPR009003: Peptidase S1, PA clan	1643-1663	1654	0	21M	AAGGCAAAGTTTTATCTACTG	CTTCGCTCCAAAATAGATGAC	0C1T2C1C13	0.004969	0.005	1	4	3.5
miR1137-229-3p	TraesCS2A01G529000.1	Pentatricopeptide repeat-containing protein	2604-2624	2615	0	21M	AAGGCAAAGTTTTATCTACTG	CTCCGTTCCAAAATAGATGAC	0C6C13	0.003768	0.005	0.75	3	2
miR1135-2157-5p	TraesCS7B01G003300.1	IPR002182: NB-ARC; IPR006553: Leucine-rich repeat, cysteine-containing subtype; IPR011991: Winged helix-turn-helix DNA-binding domain; IPR027417: P-loop containing nucleoside triphosphate hydrolase; IPR032675: Leucine-rich repeat domain, L domain-like	41-61	50	3	21M	AGACGCTGTTCATTAAGCCTT	TCCGCGACATGTATTTCGGTA	2C6T3T5T1	0.00503	0.005	1	3	4
miR1135-1575-3p	TraesCS1A01G263900.1	Pectinesterase	1975-1998	1986	3	24M	TCTGCATAAAATCAAGATCTATGT	AGATTTGTTTTAGTTATAGATACA	3T0T1G8A8	0.004988	0.005	1	2	4
miR9772-2.2-5p	TraesCS1B01G073800.1	IPR001810: F-box domain	658-678	667	0	21M	TACCCCATTAGAGTAGAGTTG	ATGGGGTGATCGCATCTCAAC	7G3G9	0.004974	0.005	1	2	1.5
miR1122-1297-5p	TraesCS6D01G178000.1		1409-1429	1419	1	21M	ATAGATCTGTTTAGGTTCTGT	TATTTAGACAAATCTAAGACA	0	0.002498	0.005	0.5	2	1
miR1136-1070-5p	TraesCS4D01G295400.1	Glutathione S-transferase	1038-1057	1047	0	20M	GACGCTGTTCATTAAGGCTT	GTGCGACAAGTAATTCGGAA	0G15G3	0.005106	0.0051	1	3	2
miR1135-1184-5p	TraesCS1B01G017800.3	Methionine S-methyltransferase	2627-2650	2638	0	24M	AAAGGCTCTGTTCATTAAGGCTTG	TTTTGATGACAAGTATTTTCGAAC	3T0G0A0T8T2T5	0.005132	0.0051	1	2	6
miR156-1.1-5p	TraesCS3A01G432500.1	Squamosa promoter-binding protein	848-868	858	0	21M	CACGAGTGAGAGAAGACAGTT	GTGCTCTCTCTCTTCTGTCAG	6T13G0	0.005114	0.0051	1	2	1.5
miR156-1.1-5p	TraesCS3B01G468400.1	Squamosa promoter binding-like protein	1432-1452	1443	1	21M	CACGAGTGAGAGAAGACAGTT	GTGCTCTCTCTCTTCTGTCAG	6T13G0	0.005137	0.0051	1	2	1.5
miR156-1.1-5p	TraesCS3D01G425800.1	Squamosa promoter binding-like protein	863-883	873	0	21M	CACGAGTGAGAGAAGACAGTT	GTGCTCTCTCTCTTCTGTCAG	6T13G0	0.005114	0.0051	1	2	1.5
miR1135-2157-5p	TraesCS4A01G180700.2	Ferritin	1141-1161	1150	1	21M	AGACGCTGTTCATTAAGCCTT	CCTGCGACAAGTAATTCGGAA	0C20	0.005098	0.0051	1	2	1
miR167-1-5p	TraesCS4A01G208100.1	Syntaxin protein	771-791	782	1	21M	GTCTAGTACGACCGTCGAAGT	CAGATCATGATGATAGCTTTC	9A2A0T5T0C0	0.005113	0.0051	1	2	6
miR167-1-5p	TraesCS4B01G111700.1	Syntaxin protein	772-792	783	1	21M	GTCTAGTACGACCGTCGAAGT	CAGATCATGATGATAGCTTTC	9A2A0T5T0C0	0.005113	0.0051	1	2	6
miR167-1-5p	TraesCS4D01G109300.1	Syntaxin protein	794-814	805	1	21M	GTCTAGTACGACCGTCGAAGT	CAGATCATGATGATAGCTTTC	9A2A0T5T0C0	0.005113	0.0051	1	2	6
miR1136-830-3p	TraesCS5A01G292200.1	NBS-LRR disease resistance protein	3877-3897	3886	1	21M	AAGGTTTAATGAGCAGCGTCT	TTCTAAATTACTTGTCTTGGA	3T8T3T0T0G2	0.005086	0.0051	1	2	4
miR1135-272-5p	TraesCS5B01G048900.1	Glutaredoxin family protein	654-677	666	1	24M	AAAGACGCTGCTCATTAAACCTTG	TTTCAACGACGAGTAATTTGGAAC	4A0A18	0.003397	0.0051	0.667	2	2
miR9662-1.1-3p	TraesCS6B01G395300.1	Mitochondrial transcription termination factor-like	678-698	689	0	21M	GCCACCGAGACCCTACAAGTT	TCGTGGCTCTGGGATGTTCAG	0T0C18G0	0.005114	0.0051	1	2	3
miR1122-943-3p	TraesCS7A01G141100.2	2-oxoglutarate (2OG) and Fe(II)-dependent oxygenase superfamily protein	1500-1520	1510	0	21M	CTGTTTAGGTTCTGTTCATTA	TCCATATCCGAGACAAGTAAT	0T0C2T4G11	0.005133	0.0051	1	2	3.5
miR1135-1001-5p	TraesCS4A01G391700.1	Early nodulin 93	504-524	514	0	21M	GTAAAGGCACTGTTCATTAAG	CGTTTTCGTGACAAGTATTTT	1G3T11T2T0	0.004568	0.0052	0.875	21	2.5
miR1122-1297-5p	TraesCS2D01G298900.1	Guanine nucleotide-binding protein G(s) subunit alpha	1932-1952	1942	0	5M1I15M	ATAGATCTGTTTAGGTTCTGT	TATCT-GACAAATCTAAGACA	6G6T6	0.003033	0.0052	0.583	7	2
miR1135-1575-3p	TraesCS3B01G035600.1	Protein ABCI7, chloroplastic	1979-2002	1990	0	24M	TCTGCATAAAATCAAGATCTATGT	AGATGTATTTTAGTTCTAGATACA	0	0.005231	0.0052	1	5	0.5
miR1135-1969-5p	TraesCS5A01G292200.1	NBS-LRR disease resistance protein	3948-3971	3961	0	24M	TCTGTTTAGGTTCTGTTCATTAAG	AGACAAATCTAAGACAAGTAATTC	0	0.001613	0.0052	0.308	4	0.5
miR1135-1920-5p	TraesCS4A01G391700.1	Early nodulin 93	505-525	515	0	21M	TAAAGGCACTGTTCATTAAGG	GTTTTCGTGACAAGTATTTTC	0G3T11T2T1	0.003117	0.0052	0.6	3	2.5
miR167-35-5p	TraesCS5B01G039800.1	Auxin response factor	3133-3155	3146	0	23M	TAGTCTAGTACGACCGTCGAAGT	GTAAGATCAGGCTGGCAGCTTGT	0G1A6G11G0T0	0.005155	0.0052	1	3	4.5
miR1135-1969-5p	TraesCS2B01G369000.1	Chitinase	1144-1167	1156	1	24M	TCTGTTTAGGTTCTGTTCATTAAG	AGAAAAATCTAATACGAATAATTC	3A5T2T2G1A6	0.00349	0.0052	0.667	2	4
miR1136-228-3p	TraesCS3B01G279400.2	ATP-citrate synthase subunit 1	3833-3853	3844	0	21M	TAATGAACAGAGCCTTTACCT	ATTACTTGTCGCAGAAATGGA	10G1A8	0.005155	0.0052	1	2	2
miR1137-438-3p	TraesCS3D01G002200.1	Protein kinase, putative	1418-1438	1429	0	21M	GGAGGCAAGGTTTTATCTACT	CATCCGTTTCAAAATAGATGA	1A6T12	0.005231	0.0052	1	2	1.5
miR166-4-3p	TraesCS5A01G375800.1	Homeobox leucine-zipper protein	919-940	931	0	22M	TCCCCTTACTTCGGACCAGGCT	GTTGGGATGAAGCCTGGTCCGG	0G0T0T2G15G0	0.00522	0.0052	1	2	4.5
miR166-3.2-3p	TraesCS5B01G378000.1	Homeobox leucine-zipper protein	779-800	790	1	22M	CCCCTTACTTCGGACCAGGCTC	TTGGGATGAAGCCTGGTCCGGA	0T0T2G15G0A0	0.005182	0.0052	1	2	5
miR166-3.1-3p	TraesCS5B01G378000.1	Homeobox leucine-zipper protein	780-800	790	1	21M	CCCTTACTTCGGACCAGGCTC	TGGGATGAAGCCTGGTCCGGA	0T2G15G0A0	0.005182	0.0052	1	2	4
miR9662-1.1-3p	TraesCS5D01G042400.1	Mitochondrial transcription termination factor-like	429-449	440	0	21M	GCCACCGAGACCCTACAAGTT	CCGTGGTTCTGGGATGTTCAG	1C4T13G0	0.005229	0.0052	1	2	2
miR9662-1.4-3p	TraesCS5D01G042400.1	Mitochondrial transcription termination factor-like	430-449	440	0	20M	CCACCGAGACCCTACAAGTT	CGTGGTTCTGGGATGTTCAG	0C4T13G0	0.005229	0.0052	1	2	2
miR9670-2.1-5p	TraesCS6B01G076700.1	Mitochondrial transcription termination factor-like	702-722	713	3	21M	TTTTCACCTCATGAACTTCTT	CAAAGTGGAGCACTTGAAGAA	0C9C10	0.005178	0.0052	1	2	2
miR9772-6-5p	TraesCS6D01G061100.1	IPR001810: F-box domain	673-691	682	0	19M	TACCCCATTAGAGTAGAGT	ATGGGGAAGTCTCATCTCG	6A1G9G0	0.005232	0.0052	1	2	2
miR1136-1007-3p	TraesCS7D01G293800.1	65-kDa microtubule-associated-like protein	659-679	668	0	21M	CAAGCTTTAATGAACAGAGCC	GTTCGGAATTACTTGTCGCGG	5G11G3	0.003491	0.0052	0.667	2	1.5
miR1135-1403-5p	TraesCSU01G159400.1	IPR001810: F-box domain	1990-2013	2002	1	24M	TAAAGGCTCTGTTCATTAAGGCTT	ATTTCAATGACAAGTATTTTCGGA	5A0A0T8T2T2G1	0.005232	0.0052	1	2	5
miR1118-796-3p	TraesCS5A01G000100.1	Protein kinase-like protein	5659-5682	5671	0	24M	AAGGGCTCTAAGTTCAAACTGGCA	TTCCTGAGGTCGAACTTTGACCAT	4T3G1C0G2C7A1	0.004101	0.0053	0.778	7	5
miR1135-1765-5p	TraesCS6A01G084000.1	Poly(RC)-binding protein, putative	1734-1754	1743	0	21M	TAAAGGCGCTGTTCATTAAGG	ATTTCTACGACAAGTAATTCC	5T0A14	0.003551	0.0053	0.667	4	2.5
miR156-1.2-5p	TraesCS7A01G246500.1	Squamosa promoter binding protein	906-927	918	0	22M	CCACGAGTGAGAGAAGACAGTT	TGTGCTCTCTCTCTTCTGTCAA	0T6T14	0.005261	0.0053	1	4	2
miR1137-310-5p	TraesCS1B01G324000.1	Calcium-transporting ATPase	3731-3754	3743	0	24M	TCATGTTTCAACCCAGTAGATAAA	AGTACAAAGTTGGGTCATCTATTT	0	0.002673	0.0053	0.5	3	0
miR1135-1001-5p	TraesCS4D01G024700.1	Pollen allergen Phl p 5	1046-1066	1056	0	21M	GTAAAGGCACTGTTCATTAAG	CATTTTTGTGACAAGTAATTC	0	0.004004	0.0053	0.75	3	1
miR1136-1373-5p	TraesCS7B01G003300.1	IPR002182: NB-ARC; IPR006553: Leucine-rich repeat, cysteine-containing subtype; IPR011991: Winged helix-turn-helix DNA-binding domain; IPR027417: P-loop containing nucleoside triphosphate hydrolase; IPR032675: Leucine-rich repeat domain, L domain-like	41-61	50	3	21M	AGACGCTGTTCATTAAGGCTT	TCCGCGACATGTATTTCGGTA	2C6T3T3G1T1	0.005263	0.0053	1	3	5
miR1136-390-5p	TraesCS1A01G066000.1	Condensin-2 complex subunit G2	3117-3140	3131	0	24M	CTATGTAGGTATGGACGCTGTTCA	GATACATCCATTTTTGCGACAAGT	11T0T0T10	0.00351	0.0053	0.667	2	3
miR1135-272-5p	TraesCS1B01G085900.1	Pentatricopeptide repeat-containing protein	3414-3437	3425	0	24M	AAAGACGCTGCTCATTAAACCTTG	TTTCGGTGACAAGTATTTTGGGAC	4G1T3A4T5G2	0.005274	0.0053	1	2	4
miR1135-2369-3p	TraesCS3B01G279400.2	ATP-citrate synthase subunit 1	3833-3853	3844	0	21M	TAATGAGCAGCGTCTTTACCT	ATTACTTGTCGCAGAAATGGA	0	0.005274	0.0053	1	2	0.5
miR166-7.1-3p	TraesCS5B01G378000.1	Homeobox leucine-zipper protein	781-799	790	1	19M	CCTAACTTCGGACCAGGCT	GGGATGAAGCCTGGTCCGG	2G0A14G0	0.005277	0.0053	1	2	3
miR9772-2.2-5p	TraesCS6A01G063700.1	IPR001810: F-box domain	653-673	662	1	21M	TACCCCATTAGAGTAGAGTTG	ATGGGGAAGTCTCATCTCGAC	6A1G9G2	0.00526	0.0053	1	2	2
miR1135-1765-5p	TraesCS1D01G271600.1	IPR009606: Protein of unknown function DUF1218	769-789	778	0	21M	TAAAGGCGCTGTTCATTAAGG	GATTCTCCGACAAGTATTTCC	0G0A3T0C9T4	0.002683	0.0054	0.5	7	6
miR1135-1765-5p	TraesCS4B01G141600.1	Rhomboid-like protein	1470-1490	1479	0	21M	TAAAGGCGCTGTTCATTAAGG	ATTTCTATGACAAGTAATTCC	5T0A0T13	0.005431	0.0054	1	4	4
miR1122-1297-5p	TraesCS4B01G079200.1	Serpin family protein	1560-1580	1569	0	21M	ATAGATCTGTTTAGGTTCTGT	TATGTAGACAAATCTAAGACA	3G10T6	0.004058	0.0054	0.75	3	1.5
miR1136-755-3p	TraesCS4A01G186700.1	Serine/threonine-protein kinase	2796-2816	2805	1	21M	AAGGTTTAATGAGCAGTGTCT	TTCCGAATTACTTGTCGCAGG	0	0.002716	0.0054	0.5	2	2
miR1122-1760-5p	TraesCS4D01G160300.1	1-phosphatidylinositol-3-phosphate 5-kinase	6329-6352	6343	0	24M	TAGGCATACATCTGTTTAGATTCT	GGATGTATCTAGATAAATCTAAGA	0G0G0A0T4C4T10	0.005412	0.0054	1	2	6.5
miR1133-6-3p	TraesCS5B01G482500.1	Alpha-ketoglutarate-dependent dioxygenase alkB	1528-1551	1542	0	24M	GGAGGCAGGGTTTTAAGAACAGAA	CATCCGTCTGGAAATACTTGTCAT	1A6T0G0G4A6A1	0.003581	0.0054	0.667	2	7
miR1135-1673-5p	TraesCS6B01G449300.1	Smad/FHA domain protein	1077-1100	1088	0	24M	GGCTCTGTTCATTAAGGCTTGCCT	CCAAGACAAGTAATTCCGAACGGA	2A21	0.003593	0.0054	0.667	2	1
miR1135-757-5p	TraesCS6B01G449300.1	Smad/FHA domain protein	1076-1099	1088	0	24M	AGGCTCTGTTCATTAAGGCTTGCC	TCCAAGACAAGTAATTCCGAACGG	3A20	0.003593	0.0054	0.667	2	1
miR1136-1601-3p	TraesCS6D01G066800.1	Beta-fructofuranosidase, insoluble protein	1904-1924	1913	3	21M	GGCAAGCCTTAATGAACAGCG	CTGTCCCGAATTACTTGTCGC	1T2C1C14	0.00536	0.0054	1	2	2.5
miR1121-33-5p	TraesCSU01G161000.1	Disease resistance protein RPM1	571-591	580	0	21M	CGAGAATATAATCAAATGTCT	GCTCTTATATTAGTTTACAGA	0	0.003584	0.0054	0.667	2	0
miR398-1.2-3p	TraesCS2A01G121200.2	Superoxide dismutase [Cu-Zn]	106-126	116	0	21M	TCCCCACTGGACTCTTGTGTT	CGGGGTCACCTGAGATCACAC	0C5C8T4C0	0.005514	0.0055	1	5	4
miR1135-1575-3p	TraesCS5A01G169400.1	3-ketoacyl-CoA thiolase	1533-1556	1544	0	24M	TCTGCATAAAATCAAGATCTATGT	AGACGTATTTTAGTTCTAGATACA	0	0.003118	0.0055	0.571	4	0
miR1122-767-5p	TraesCS4D01G124600.1	DUF309 domain protein	984-1004	994	0	21M	TCTGTTTAGATTCTGTTCATT	AGATAAATCCAAGACAAGTAA	3T5C11	0.002763	0.0055	0.5	3	1.5
miR1135-1001-5p	TraesCS7A01G219700.1	BURP domain protein RD22	2420-2440	2430	3	21M	GTAAAGGCACTGTTCATTAAG	CATTTTCATGACAAATAATTC	5T1A6A6	0.005454	0.0055	1	3	2.5
miR1120-1193-3p	TraesCS2D01G072600.1	Glycosyltransferase	1464-1484	1475	3	21M	CCATGAGGGAGGCAGAGTATT	AGTACTCCCTCCGTCCCATAA	0A14C5	0.00276	0.0055	0.5	2	2
miR167-2-5p	TraesCS2D01G548900.1	Auxin response factor	2592-2613	2604	3	22M	AGTCTAGTACGACCGTCGAAGT	ATAGATCAGGCTGGCAGCTTGT	0A0T6G11G0T0	0.005492	0.0055	1	2	5.5
miR1136-1070-5p	TraesCS5D01G000500.1	Trypsin family protein	2489-2508	2497	0	20M	GACGCTGTTCATTAAGGCTT	CTGCGACAAGTAATTCGGAA	16G3	0.005499	0.0055	1	2	1
miR1118-75-5p	TraesCS6B01G466700.1	Argonaute	3392-3415	3403	0	24M	TGCCAGTTTCAACTTGGAGCCCTT	GCTGTAAACGTTGAACCTCGAGTA	0G1T2A2C11A1T1	0.003591	0.0056	0.636	7	5.5
miR1135-1575-3p	TraesCS2D01G311500.1	IPR008579: Domain of unknown function DUF861, cupin-3; IPR011051: RmlC-like cupin domain; IPR014710: RmlC-like jelly roll fold	1134-1157	1145	1	24M	TCTGCATAAAATCAAGATCTATGT	AGACGTATTTTAGTTCTAGATACA	0	0.002237	0.0056	0.4	4	0
miR156-6-5p	TraesCS3B01G468400.1	Squamosa promoter binding-like protein	1431-1451	1442	0	21M	ACACGAGTGAGAGAAGACAGT	TGTGCTCTCTCTCTTCTGTCA	7T13	0.005591	0.0056	1	4	1
miR1135-1403-5p	TraesCS1B01G085900.1	Pentatricopeptide repeat-containing protein	3413-3436	3425	0	24M	TAAAGGCTCTGTTCATTAAGGCTT	ATTTCGGTGACAAGTATTTTGGGA	5G1T8T2T0G1G1	0.005633	0.0056	1	2	6
miR1135-1184-5p	TraesCS2A01G271800.1	Core-2/I-branching beta-1,6-N-acetylglucosaminyltransferase family protein, putative	1648-1671	1659	1	24M	AAAGGCTCTGTTCATTAAGGCTTG	TTTTGATGACAAGTATTTTCGAAC	3T0G0A0T8T2T5	0.005564	0.0056	1	2	6
miR1135-272-5p	TraesCS2D01G113800.1	Tyrosine-protein phosphatase SIW14	174-197	188	0	9M1I14M	AAAGACGCTGCTCATTAAACCTTG	TTTCTGCGA-GAGTAATTTGAAAC	19A3	0.00371	0.0056	0.667	2	2.5
miR1122-1297-5p	TraesCS4D01G107000.1	Receptor-kinase, putative	3750-3770	3760	0	21M	ATAGATCTGTTTAGGTTCTGT	TATCTAGACAAATTTAAGACA	0	0.005604	0.0056	1	2	1
miR1135-1403-5p	TraesCS5B01G048900.1	Glutaredoxin family protein	653-676	665	0	24M	TAAAGGCTCTGTTCATTAAGGCTT	ATTTCAACGACGAGTAATTTGGAA	5A0A0C3G7T0G3	0.005609	0.0056	1	2	6
miR156-6-5p	TraesCS5B01G286000.1	Squamosa promoter binding-like protein	1670-1690	1681	0	21M	ACACGAGTGAGAGAAGACAGT	TGTGCTCTCTCTCTTCTGTCA	7T13	0.005591	0.0056	1	2	1
miR156-1.2-5p	TraesCS5B01G286000.1	Squamosa promoter binding-like protein	1670-1691	1681	0	22M	CCACGAGTGAGAGAAGACAGTT	TGTGCTCTCTCTCTTCTGTCAT	0T6T13T0	0.005591	0.0056	1	2	3
miR1135-1765-5p	TraesCS1B01G466000.1	IPR001611: Leucine-rich repeat; IPR003591: Leucine-rich repeat, typical subtype; IPR013210: Leucine-rich repeat-containing N-terminal, plant-type; IPR032675: Leucine-rich repeat domain, L domain-like	3042-3062	3051	0	21M	TAAAGGCGCTGTTCATTAAGG	ATTTTGATGACAAGTATTTCC	4T0G0A0T8T4	0.002683	0.0057	0.467	7	6
miR1135-1616-5p	TraesCS5A01G292200.1	NBS-LRR disease resistance protein	3948-3971	3961	0	24M	TCTGTTTAGGTTCTGTTCATTAAA	AGACAAATCTAAGACAAGTAATTC	9T13C0	0.001747	0.0057	0.308	4	1.5
miR1137-310-5p	TraesCS2B01G007400.3	Receptor protein kinase-related protein-like	34-57	48	0	24M	TCATGTTTCAACCCAGTAGATAAA	AGTATAAAGTTGGGTCATCTATTT	0	0.004247	0.0057	0.75	3	0.5
miR1135-1403-5p	TraesCS3A01G209200.2	Protein phosphatase 2C	2789-2812	2800	0	24M	TAAAGGCTCTGTTCATTAAGGCTT	ATTTTGATGACAAGTATTTCCGGA	4T0G0A0T8T5G1	0.003407	0.0057	0.6	3	6
miR1135-1515-5p	TraesCS4B01G081600.1	B3 domain-containing protein	155-178	167	0	24M	AAACCTGCTCATTAAGGCTTGCCT	CAGCGACGAGTAATTTGGAACGGA	0C0A0G0C11T0G7	0.005654	0.0057	1	3	6.5
miR1135-1575-3p	TraesCS7D01G160400.1	Chaperone protein dnaJ	1161-1184	1173	1	24M	TCTGCATAAAATCAAGATCTATGT	AGACATATTTTAATTCTAGATACA	4A7A11	0.005677	0.0057	1	3	2
miR166-5.1-3p	TraesCS1B01G480700.1	HMG-Y-related protein A	2196-2213	2202	0	18M	CTAACTTCGGACCAGGCT	GATTGAAACCTGGTTTGG	7A6T0T1G0	0.005711	0.0057	1	2	2.5
miR1135-1184-5p	TraesCS1D01G049100.1		1151-1174	1165	0	24M	AAAGGCTCTGTTCATTAAGGCTTG	TTTTTATGACAAGTAATTCCGAAC	3T0T0A0T17	0.005711	0.0057	1	2	4
miR1135-1924-5p	TraesCS2B01G305800.1	5'-AMP-activated protein kinase subunit gamma	649-672	660	0	24M	AGCTCTGTTCATTAAGGCTTGCCT	TGATGACAAGTATTTTCGGACGGA	1G0A0T8T2T2G5	0.005661	0.0057	1	2	5
miR1135-836-5p	TraesCS3A01G233900.1	Transcription initiation factor TFIID subunit 7	1507-1527	1517	1	21M	TTAGGTTCTGTTCATTAAGCC	AATTCAAGACAAGTAATTTGG	0	0.003821	0.0057	0.667	2	1
miR1133-92-5p	TraesCS3A01G300500.1	Calmodulin-like protein	877-897	887	0	21M	CTACTGTTCATAAAGGCCTGC	GATGACAAGTATTTCCGGACG	0	0.003785	0.0057	0.667	2	0
miR166-4-3p	TraesCS5B01G378000.1	Homeobox leucine-zipper protein	778-799	790	1	22M	TCCCCTTACTTCGGACCAGGCT	GTTGGGATGAAGCCTGGTCCGG	0G0T0T2G15G0	0.00566	0.0057	1	2	4.5
miR2020b-1	TraesCS6A01G014800.1	Pentatricopeptide repeat-containing protein	1989-2009	2000	0	21M	CCCATCCTACCTACTACGATA	TGGTCGAATGGATGATGCTAT	0T3C1A14	0.005654	0.0057	1	2	3
miR1135-1924-5p	TraesCS6B01G251900.1	UDP-sugar transporter-like protein	1160-1183	1171	0	4M1I19M	AGCTCTGTTCATTAAGGCTTGCCT	TCTA-ACAAGTATTTCCGGACGGA	2T8T5G5	0.003816	0.0057	0.667	2	4
miR1135-1924-5p	TraesCS7D01G091000.1	IPR001810: F-box domain; IPR005174: Domain unknown function DUF295	2453-2476	2466	1	24M	AGCTCTGTTCATTAAGGCTTGCCT	CCAAGACAAGTAATTCCGAACGGA	0C1A21	0.005664	0.0057	1	2	2
miR1135-1403-5p	TraesCS5D01G023200.1	Serine/threonine-protein kinase	1441-1464	1452	0	24M	TAAAGGCTCTGTTCATTAAGGCTT	ATTTCCCCGACAAGTATTTCCGGA	6C0C8T5G1	0.002658	0.0058	0.462	6	3.5
miR1137-310-5p	TraesCS7D01G308600.1	Kelch repeat-containing protein	1540-1563	1553	0	24M	TCATGTTTCAACCCAGTAGATAAA	AGTACAAAGTTGAGACACTTATTT	12A1A2C0T5	0.004142	0.0058	0.714	5	4.5
miR1135-1765-5p	TraesCS1B01G466000.1	IPR001611: Leucine-rich repeat; IPR003591: Leucine-rich repeat, typical subtype; IPR013210: Leucine-rich repeat-containing N-terminal, plant-type; IPR032675: Leucine-rich repeat domain, L domain-like	3042-3062	3052	0	21M	TAAAGGCGCTGTTCATTAAGG	ATTTTGATGACAAGTATTTCC	4T0G0A0T8T4	0.002917	0.0058	0.5	4	6
miR1135-1765-5p	TraesCS1D01G271600.1	IPR009606: Protein of unknown function DUF1218	769-789	779	0	21M	TAAAGGCGCTGTTCATTAAGG	GATTCTCCGACAAGTATTTCC	0G0A3T0C9T4	0.002917	0.0058	0.5	4	6
miR1122-1297-5p	TraesCS3D01G173500.1	XH/XS domain-containing family protein	2701-2721	2710	0	21M	ATAGATCTGTTTAGGTTCTGT	TATCTAGACAAATTTAAGACA	0	0.005784	0.0058	1	3	1
miR9670-2.1-5p	TraesCS1B01G399400.1	Mitochondrial transcription termination factor-like	904-924	915	0	21M	TTTTCACCTCATGAACTTCTT	CAAAGTGGAGCACTTGAAGAA	0C9C10	0.005847	0.0058	1	2	2
miR156-1.1-5p	TraesCS2A01G232400.1	Squamosa promoter-binding protein	787-807	797	1	21M	CACGAGTGAGAGAAGACAGTT	ATGCTCCCTCTCTTCTGTCAA	0A5C14	0.003856	0.0058	0.667	2	2
miR1136-1339-3p	TraesCS2B01G437400.1	SHR5-receptor-like kinase	3426-3446	3437	3	21M	CTTAATGAACAGAGCCTTTAT	GAATTACTTGTCTCGGAAATG	0	0.003882	0.0058	0.667	2	0.5
miR1136-591-3p	TraesCS2B01G437400.1	SHR5-receptor-like kinase	3426-3446	3437	3	21M	CTTAATGAACAGAGCCTTTAC	GAATTACTTGTCTCGGAAATG	0	0.003882	0.0058	0.667	2	0
miR159f-1	TraesCS3A01G325600.1	CC-NBS-LRR family disease resistance protein	2314-2333	2324	3	20M	TCTCGAGGGAAGTTAGGTTC	GGAGCTCCCTTCAAGCCACC	0G13G3C0C0	0.005788	0.0058	1	2	3.5
miR1136-1373-5p	TraesCS4A01G180700.2	Ferritin	1141-1161	1150	1	21M	AGACGCTGTTCATTAAGGCTT	CCTGCGACAAGTAATTCGGAA	0C16G3	0.005799	0.0058	1	2	2
miR1122-1760-5p	TraesCS6A01G330500.1	Ethylene-responsive transcription factor	1334-1357	1345	3	24M	TAGGCATACATCTGTTTAGATTCT	ATCTGTATGTAGACAAATCCAAGA	3T15C4	0.002332	0.0058	0.4	2	1.5
miR1122-1760-5p	TraesCS6B01G255000.1	Histone-lysine N-methyltransferase	2579-2602	2591	1	24M	TAGGCATACATCTGTTTAGATTCT	TCCCGTGTGTAGACAAATTTAAGA	0T0C4G11T5	0.005841	0.0058	1	2	3
miR1137-438-3p	TraesCS1D01G221400.1	Leucine--tRNA ligase	3748-3768	3758	0	21M	GGAGGCAAGGTTTTATCTACT	TCTCCGTTAAAAAATAGATGA	0T7A0A11	0.003514	0.0059	0.6	3	2.5
miR1133-111-5p	TraesCS2B01G051500.3	Protein kinase domain containing protein, expressed	4666-4686	4675	0	21M	ACTGTTCATAAAGGCCTGCCT	GGACAAGTATTTCCGGACGGA	0G20	0.005932	0.0059	1	3	1
miR1137-310-5p	TraesCS3A01G074500.1	Cytochrome P450	1600-1623	1614	0	24M	TCATGTTTCAACCCAGTAGATAAA	AATATAAAGTTGGGTCATCTATTT	1A2T19	0.005904	0.0059	1	3	1.5
miR1133-111-5p	TraesCS3D01G152600.1	IPR002110: Ankyrin repeat; IPR020683: Ankyrin repeat-containing domain	2060-2080	2069	0	21M	ACTGTTCATAAAGGCCTGCCT	TGACAACTATTTCCGGACGGA	6C14	0.005932	0.0059	1	3	1
miR1135-1616-5p	TraesCS3A01G233900.1	Transcription initiation factor TFIID subunit 7	1502-1525	1515	1	24M	TCTGTTTAGGTTCTGTTCATTAAA	AGACAAATTCAAGACAAGTAATTT	0	0.002967	0.0059	0.5	2	0.5
miR1122-1462-3p	TraesCS3A01G233900.1	Transcription initiation factor TFIID subunit 7	1434-1457	1445	1	24M	TGAACAGAACCTAAACAGATCTAT	ACTTGTCTTGAATTTGTCTAGATA	10A13	0.003907	0.0059	0.667	2	1
miR156-6-5p	TraesCS3A01G432500.1	Squamosa promoter-binding protein	847-867	858	0	21M	ACACGAGTGAGAGAAGACAGT	TGTGCTCTCTCTCTTCTGTCA	7T13	0.005919	0.0059	1	2	1
miR1137-491-5p	TraesCS3D01G318100.1	Sulfite exporter TauE/SafE family protein	1812-1832	1822	1	21M	TCAACTCAGTAGATAAAACCT	AGTTGGATTATCTATTTTGGA	5G0A1T12	0.005855	0.0059	1	2	3
miR156-6-5p	TraesCS3D01G425800.1	Squamosa promoter binding-like protein	862-882	873	0	21M	ACACGAGTGAGAGAAGACAGT	TGTGCTCTCTCTCTTCTGTCA	7T13	0.005919	0.0059	1	2	1
miR1136-597-3p	TraesCS6D01G066800.1	Beta-fructofuranosidase, insoluble protein	1902-1925	1913	3	24M	GAGGCAAGCCTTAATGAACAGAGC	CTCTGTCCCGAATTACTTGTCGCA	3T2C1C12G1A0	0.005922	0.0059	1	2	4.5
miR1133-92-5p	TraesCS7D01G217400.1	Aquaporin	1377-1397	1387	1	21M	CTACTGTTCATAAAGGCCTGC	TCCGACAAGTATTTCCGGACG	0T0C0C18	0.005866	0.0059	1	2	3
miR1135-1765-5p	TraesCS1B01G466000.1	IPR001611: Leucine-rich repeat; IPR003591: Leucine-rich repeat, typical subtype; IPR013210: Leucine-rich repeat-containing N-terminal, plant-type; IPR032675: Leucine-rich repeat domain, L domain-like	3042-3062	3053	0	21M	TAAAGGCGCTGTTCATTAAGG	ATTTTGATGACAAGTATTTCC	4T0G0A0T8T4	0.003277	0.006	0.545	6	6
miR156-19-5p	TraesCS2B01G250900.1	Squamosa promoter-binding protein	751-769	760	0	19M	ACGAGTGAGAGAAGACAGT	TGCTCCCTCTCTTCTGTCA	5C13	0.004831	0.006	0.8	4	1
miR1135-1765-5p	TraesCS2B01G437400.1	SHR5-receptor-like kinase	3483-3503	3492	0	21M	TAAAGGCGCTGTTCATTAAGG	ATTTTCACGACAAGTAATTCC	4T1A14	0.003985	0.006	0.667	4	1.5
miR156-19-5p	TraesCS2D01G232800.1	Squamosa promoter-binding protein	710-728	719	0	19M	ACGAGTGAGAGAAGACAGT	TGCTCCCTCTCTTCTGTCA	5C13	0.004831	0.006	0.8	4	1
miR1120-1193-3p	TraesCS5D01G055600.1		610-630	621	0	21M	CCATGAGGGAGGCAGAGTATT	GTTACTCCCTCCGTCCCATAA	1T13C5	0.00363	0.006	0.6	3	2
miR9772-6-5p	TraesCS1B01G073800.1	IPR001810: F-box domain	658-676	667	0	19M	TACCCCATTAGAGTAGAGT	ATGGGGTGATCGCATCTCA	7G3G7	0.005995	0.006	1	2	1.5
miR1137-310-5p	TraesCS1B01G220900.1	F-box and Leucine Rich Repeat domains containing protein, putative isoform 1	5824-5847	5837	0	24M	TCATGTTTCAACCCAGTAGATAAA	AGTACAAAGTTGAGACACTTATTT	12A1A2C0T5	0.004027	0.006	0.667	2	4.5
miR1122-1760-5p	TraesCS5B01G092900.1	5-methylthioadenosine/S-adenosylhomocysteine deaminase	1802-1825	1816	0	24M	TAGGCATACATCTGTTTAGATTCT	ATCCGTATCTAGACAAATGTAAGA	8C9G5	0.005961	0.006	1	2	2
miR9772-6-5p	TraesCS6B01G084600.1	IPR001810: F-box domain	663-681	672	0	19M	TACCCCATTAGAGTAGAGT	ATGGGGTGATGTCATCTCA	7G2G8	0.005995	0.006	1	2	1.5
miR1135-1616-5p	TraesCS7A01G141100.2	2-oxoglutarate (2OG) and Fe(II)-dependent oxygenase superfamily protein	1499-1522	1510	0	24M	TCTGTTTAGGTTCTGTTCATTAAA	ATCCATATCCGAGACAAGTAATTC	1T0C2T4G12C0	0.005966	0.006	1	2	4.5
miR156-6-5p	TraesCS6D01G098500.1	Squamosa promoter-binding-like protein	1310-1330	1321	0	21M	ACACGAGTGAGAGAAGACAGT	CATGCTCTCTCTCTTCTGTCA	0C0A5T13	0.004101	0.0061	0.669	81	3
miR167-1-5p	TraesCS2A01G547800.1	Auxin response factor	2448-2468	2459	0	21M	GTCTAGTACGACCGTCGAAGT	TAGATCAGGCTGGCAGCTTGT	0T6G11G0T0	0.006088	0.0061	1	4	3.5
miR167-1-5p	TraesCS2B01G578500.1	Auxin response factor	2499-2519	2510	0	21M	GTCTAGTACGACCGTCGAAGT	TAGATCAGGCTGGCAGCTTGT	0T6G11G0T0	0.006088	0.0061	1	4	3.5
miR1122-767-5p	TraesCS4B01G218400.1	Blue copper protein	1034-1054	1044	0	21M	TCTGTTTAGATTCTGTTCATT	ACACAAATCTAAGACAAGTAA	1C19	0.002451	0.0061	0.4	4	1
miR1135-1969-5p	TraesCS4B01G218400.1	Blue copper protein	1034-1057	1047	0	24M	TCTGTTTAGGTTCTGTTCATTAAG	ACACAAATCTAAGACAAGTAATTC	1C7T14	0.001881	0.0061	0.308	4	1.5
miR1135-836-5p	TraesCS5A01G292200.1	NBS-LRR disease resistance protein	3953-3973	3963	1	21M	TTAGGTTCTGTTCATTAAGCC	AATCTAAGACAAGTAATTCGG	0	0.002027	0.0061	0.333	3	0.5
miR9772-1-5p	TraesCSU01G028800.1	IPR001810: F-box domain	655-675	666	0	21M	CATACCCCATTAGAGTAGAGT	GCATGGGGTGATCTCGTCTCA	1C7G5G5	0.006145	0.0061	1	3	2
miR1137-310-5p	TraesCS2B01G275700.1	WD40 repeat-like protein	2620-2643	2632	1	24M	TCATGTTTCAACCCAGTAGATAAA	AGTATAAAGTTGAGTCACTTATTT	4T7A4C0T5	0.004041	0.0061	0.667	2	4
miR1135-1969-5p	TraesCS4A01G162700.1	1-phosphatidylinositol-3-phosphate 5-kinase	6000-6023	6013	1	24M	TCTGTTTAGGTTCTGTTCATTAAG	AGACAAATCCAAGACAAGTAATTT	0	0.004041	0.0061	0.667	2	0.5
miR169l-1	TraesCS4B01G290400.1	Nuclear transcription factor Y subunit	1022-1042	1033	1	21M	GTCCGTTCAGTAAGAACCGAT	CTGGCAAATCATCCTTGGCTT	1T5A4C7T0	0.006067	0.0061	1	2	4
miR169l-1	TraesCS4D01G289600.1	Nuclear transcription factor Y subunit	980-1000	991	1	21M	GTCCGTTCAGTAAGAACCGAT	CTGGCAAATCATCCTTGGCTT	1T5A4C7T0	0.006067	0.0061	1	2	4
miR1135-1515-5p	TraesCS6B01G391300.1	Pentatricopeptide repeat-containing protein	2007-2030	2020	0	24M	AAACCTGCTCATTAAGGCTTGCCT	CCGAGACAAGTAATTCCGAACGGA	0C0C0G0A3A16	0.006102	0.0061	1	2	5
miR1136-755-3p	TraesCS7A01G367200.1	Major cell-surface adhesin PAc	1027-1047	1036	1	21M	AAGGTTTAATGAGCAGTGTCT	TTCCAAATTACTTGTCTTGGA	12T3T0T0G2	0.006138	0.0061	1	2	3.5
miR393-2-5p	TraesCS2A01G286200.1	Transport inhibitor response 1-like protein	2255-2275	2266	1	21M	CTAGTTACGCTAGGGAAACCT	AGACAATGCGATCCCTTTGGA	0A0G0A18	0.006221	0.0062	1	4	3.5
miR1120-2333-5p	TraesCS1B01G411900.1	O-acyltransferase WSD1	1923-1943	1932	0	21M	CGAGAATATAATACCCTGCCT	GCTCTTATATTATGGGACGGA	0	0.006172	0.0062	1	3	0
miR1135-1920-5p	TraesCS2A01G082000.1	Sporulation protein RMD1	1632-1652	1641	0	21M	TAAAGGCACTGTTCATTAAGG	ATTTCTGTGACAAGTAATTCT	0	0.006185	0.0062	1	3	1
miR1137-226-5p	TraesCS2D01G024700.1	IPR000719: Protein kinase domain; IPR008271: Serine/threonine-protein kinase, active site; IPR011009: Protein kinase-like domain; IPR017441: Protein kinase, ATP binding site	1580-1600	1591	0	21M	CAAGTCAGTAGATAAAGCCTT	GTTGGGTCATTTATTTTGGAA	3G0G5T5T4	0.004676	0.0062	0.75	3	3.5
miR1137-229-3p	TraesCS3B01G253800.1	cDNA clone:J013058P10, full insert sequence	1330-1350	1341	0	21M	AAGGCAAAGTTTTATCTACTG	CTCCGTTCCAAAATAGATGAC	0C6C13	0.00623	0.0062	1	3	2
miR1135-2439-5p	TraesCS4A01G275100.1	Pentatricopeptide repeat-containing protein	3327-3350	3338	0	24M	AAAGGCTCTGTCTATTAAGGCTTG	TACCTGAGACAAGTAATTCGGAAC	1A0C1T6A0G6G4	0.002641	0.0062	0.429	3	6
miR1135-1969-5p	TraesCS1A01G065000.1	Importin subunit beta-1	897-920	909	1	24M	TCTGTTTAGGTTCTGTTCATTAAG	TGACAAATCTAAGACAAGAATTTT	0T8T8A1T2T0	0.001548	0.0062	0.25	2	4
miR1122-1297-5p	TraesCS1A01G356300.1	Serine/threonine-protein kinase	2728-2748	2739	0	21M	ATAGATCTGTTTAGGTTCTGT	TATCTGGACAAATCCAAGACA	0	0.004142	0.0062	0.667	2	0.5
miR1136-1601-3p	TraesCS2B01G625600.1	rRNA N-glycosidase	1375-1395	1384	0	21M	GGCAAGCCTTAATGAACAGCG	CCGTTCGGAATTACTTGTCGT	0	0.006217	0.0062	1	2	0.5
miR1135-1969-5p	TraesCS3A01G233900.1	Transcription initiation factor TFIID subunit 7	1502-1525	1514	0	24M	TCTGTTTAGGTTCTGTTCATTAAG	AGACAAATTCAAGACAAGTAATTT	0	0.003093	0.0062	0.5	2	1
miR9772-6-5p	TraesCS6A01G063700.1	IPR001810: F-box domain	653-671	662	1	19M	TACCCCATTAGAGTAGAGT	ATGGGGAAGTCTCATCTCG	6A1G9G0	0.006213	0.0062	1	2	2
miR1121-6-5p	TraesCS6B01G168300.1	IPR006936: ALOG domain	1197-1217	1206	0	21M	TGAGAATATAATCAAATGTCT	GCTCTTATATTAGTTTACAGA	0	0.006204	0.0062	1	2	0.5
miR1135-2369-3p	TraesCS7B01G240600.1	WD repeat-containing protein 7	4882-4902	4892	1	21M	TAATGAGCAGCGTCTTTACCT	ATTACTTGTCGTAGAAATGGA	0	0.004152	0.0062	0.667	2	1
miR1136-1601-3p	TraesCS7B01G240600.1	WD repeat-containing protein 7	4873-4893	4882	0	21M	GGCAAGCCTTAATGAACAGCG	CCGTTCGGAATTACTTGTCGT	0	0.006217	0.0062	1	2	0.5
miR1135-1575-3p	TraesCS7D01G091000.1	IPR001810: F-box domain; IPR005174: Domain unknown function DUF295	2422-2445	2434	1	24M	TCTGCATAAAATCAAGATCTATGT	AGACGTATTTTAGTTCTAGATACA	0	0.002464	0.0062	0.4	2	0
miR1135-1575-3p	TraesCS7D01G160400.1	Chaperone protein dnaJ	1161-1184	1172	1	24M	TCTGCATAAAATCAAGATCTATGT	AGACATATTTTAATTCTAGATACA	4A7A11	0.006221	0.0062	1	2	2
miR1135-1458-3p	TraesCS7D01G293800.1	65-kDa microtubule-associated-like protein	658-678	668	0	21M	GCAAGCCTTAATGAACAGCGT	CGTTCGGAATTACTTGTCGCG	0	0.004161	0.0062	0.667	2	0.5
miR393-4-5p	TraesCS1A01G091300.1	Transport inhibitor response 1	1667-1688	1678	0	22M	CTAGTTACGCTAGGGAAACCTT	AGACAATGCGATCCCTTTGGAT	0A0G0A18T0	0.005252	0.0063	0.833	5	4.5
miR393-4-5p	TraesCS1B01G119100.1	Transport inhibitor response 1	1547-1568	1558	0	22M	CTAGTTACGCTAGGGAAACCTT	AGACAATGCGATCCCTTTGGAT	0A0G0A18T0	0.005252	0.0063	0.833	5	4.5
miR1135-1001-5p	TraesCS2B01G437400.1	SHR5-receptor-like kinase	3482-3502	3492	0	21M	GTAAAGGCACTGTTCATTAAG	CATTTTCACGACAAGTAATTC	5T1A0C12	0.004202	0.0063	0.667	4	2.5
miR1137-332-5p	TraesCS1B01G379600.1	IQ domain-containing protein	1444-1464	1455	0	21M	TCAATCATGTTTCAACCCAGT	AGTTAGTACAAAGTTGAGTCA	16A4	0.002695	0.0063	0.429	3	1
miR1137-229-3p	TraesCS5D01G538800.1	Transferase, transferring glycosyl groups	1206-1226	1217	0	21M	AAGGCAAAGTTTTATCTACTG	CTCCGTTCCAAAATAGATGAC	0C6C13	0.003768	0.0063	0.6	3	2
miR1137-229-3p	TraesCS6B01G170700.1	ABC transporter ATP-binding protein	3963-3983	3974	0	21M	AAGGCAAAGTTTTATCTACTG	CTCCGTTCCAAAATAGATGAC	0C6C13	0.003768	0.0063	0.6	3	2
miR1135-1762-5p	TraesCS1B01G434600.1	RADIALIS-like transcription factor	502-525	515	0	24M	AGGCTCTGTTCATTAAGGCTTGTC	TCCAAGACAAGTAATTCGGAACGG	3A13G4G1	0.003153	0.0063	0.5	2	2.5
miR1137-438-3p	TraesCS3A01G489400.1	Basic helix-loop-helix (BHLH) family transcription factor	911-931	922	0	21M	GGAGGCAAGGTTTTATCTACT	CCTCCGTCTCAAAATAAGTGT	7C0T7A0G2T0	0.004227	0.0063	0.667	2	6
miR1122-1484-5p	TraesCS5B01G095300.1	Pentatricopeptide repeat-containing protein, putative	2307-2327	2317	1	21M	CTATGTAGGCATAGATCTGTT	GATACATCCGTATCTAGACAA	0	0.002445	0.0064	0.385	5	0
miR1135-1920-5p	TraesCS3A01G282600.1	Cysteine desulfurase	2034-2054	2043	0	21M	TAAAGGCACTGTTCATTAAGG	ATTTCTGCGACAAGTAATTCC	5T1C13	0.004275	0.0064	0.667	4	1.5
miR1135-1920-5p	TraesCS3B01G279400.2	ATP-citrate synthase subunit 1	3888-3908	3897	0	21M	TAAAGGCACTGTTCATTAAGG	ATTTTCGCGACAAGTAATTCC	4T2C13	0.004275	0.0064	0.667	4	1.5
miR156-1.2-5p	TraesCS3B01G468400.1	Squamosa promoter binding-like protein	1431-1452	1442	0	22M	CCACGAGTGAGAGAAGACAGTT	TGTGCTCTCTCTCTTCTGTCAG	0T6T13G0	0.006351	0.0064	1	4	2.5
miR1135-1920-5p	TraesCS6B01G021900.1	Mitochondrial transcription termination factor-like	3111-3131	3120	0	21M	TAAAGGCACTGTTCATTAAGG	ATTTCTGCGACAAGTAATTCC	5T1C13	0.004275	0.0064	0.667	4	1.5
miR1135-1920-5p	TraesCS7A01G264500.1	Stress up-regulated Nod 19 protein	1828-1848	1837	0	21M	TAAAGGCACTGTTCATTAAGG	ATTTCTGCGACAAGTAATTCC	5T1C13	0.004275	0.0064	0.667	4	1.5
miR1318b-1	TraesCS1D01G444200.1	Calcium-binding family protein	43-62	52	0	20M	AGCCACAGTAGAGAGGACTA	CTGGTGTCTTCTCTCCTGAT	0C0T6T11	0.004781	0.0064	0.75	3	3.5
miR1135-1502-3p	TraesCS5D01G544800.1	FRIGIDA-like protein, putative	2554-2574	2564	0	21M	GAACAGCGTCTTTACCTACAT	CTTGTTGTAGAAATGGATGTA	0	0.004831	0.0064	0.75	3	1
miR1135-1184-5p	TraesCS6A01G330500.1	Ethylene-responsive transcription factor	1349-1372	1360	0	24M	AAAGGCTCTGTTCATTAAGGCTTG	AATCCAAGACAAGTAATTCGGAAC	0A0A3A13G4	0.003223	0.0064	0.5	3	4
miR1135-1403-5p	TraesCS6A01G330500.1	Ethylene-responsive transcription factor	1348-1371	1360	0	24M	TAAAGGCTCTGTTCATTAAGGCTT	AAATCCAAGACAAGTAATTCGGAA	1A0A3A13G3	0.003223	0.0064	0.5	3	4
miR1135-1575-3p	TraesCS1A01G143400.1	Midasin	16341-16364	16352	0	24M	TCTGCATAAAATCAAGATCTATGT	AGACTCATTTTAGTGCTAGATACC	4T0C8G8C0	0.004286	0.0064	0.667	2	4
miR1135-247-5p	TraesCS2D01G563100.1	Dof zinc finger protein	205-225	216	3	21M	ACCTGCTCATTAAGGCTTGCC	AAGACAAGTAATTCCGAACGG	0A0A3A15	0.006391	0.0064	1	2	3
miR1136-390-5p	TraesCS3A01G282600.1	Cysteine desulfurase	2025-2048	2036	1	24M	CTATGTAGGTATGGACGCTGTTCA	GATACATCCATTTCTGCGACAAGT	11T0T11	0.002554	0.0064	0.4	2	2.5
miR1135-1184-5p	TraesCS4B01G182000.1	Bidirectional sugar transporter SWEET	1322-1345	1333	0	24M	AAAGGCTCTGTTCATTAAGGCTTG	TTTTTGAGATAAGTAATTTCGAAC	0	0.004286	0.0064	0.667	2	2
miR1122-1297-5p	TraesCS5B01G092900.1	5-methylthioadenosine/S-adenosylhomocysteine deaminase	1807-1827	1816	0	21M	ATAGATCTGTTTAGGTTCTGT	TATCTAGACAAATGTAAGACA	13G0T6	0.006437	0.0064	1	2	2.5
miR1136-1070-5p	TraesCS6B01G114400.1	Aquaporin	971-990	979	1	20M	GACGCTGTTCATTAAGGCTT	CTTCGACAATGGATTCCGAC	2T6T0G0G7C0	0.004245	0.0064	0.667	2	6
miR1136-390-5p	TraesCS7B01G116200.1	NAC domain protein,	1448-1471	1459	1	24M	CTATGTAGGTATGGACGCTGTTCA	GATACATCCATTTCTGCGACAAGT	11T0T11	0.002554	0.0064	0.4	2	2.5
miR1135-1765-5p	TraesCS5D01G156100.1	Kelch-like protein	2769-2789	2778	0	21M	TAAAGGCGCTGTTCATTAAGG	ATTTTGATGACAAGTATTTCC	4T0G0A0T8T4	0.002683	0.0065	0.412	7	6
miR1137-443-5p	TraesCS1D01G044700.1	Protein transport SEC13-like protein	1502-1522	1512	0	21M	CAGTAGATAAAACCTTGCCTC	GTCATCTATTTTGGAACGGAG	0	0.006488	0.0065	1	3	0
miR1137-385-5p	TraesCS1D01G044700.1	Protein transport SEC13-like protein	1502-1521	1512	0	20M	CAGTAGATAAAACCTTGCCT	GTCATCTATTTTGGAACGGA	0	0.006488	0.0065	1	3	0
miR1135-1924-5p	TraesCS2D01G554000.1	Chromatin structure-remodeling complex protein SYD	621-644	635	0	24M	AGCTCTGTTCATTAAGGCTTGCCT	CCGAGACAAGTAATTCCGAACGGA	0C23	0.004876	0.0065	0.75	3	1
miR1137-385-5p	TraesCS5B01G557400.1	Beta-fructofuranosidase, insoluble protein	1744-1763	1754	0	20M	CAGTAGATAAAACCTTGCCT	GTCATCTATTTTGGAACGGA	0	0.006488	0.0065	1	3	0
miR1137-443-5p	TraesCS5B01G557400.1	Beta-fructofuranosidase, insoluble protein	1744-1764	1754	0	21M	CAGTAGATAAAACCTTGCCTC	GTCATCTATTTTGGAACGGAG	0	0.006488	0.0065	1	3	0
miR1137-385-5p	TraesCS5D01G110200.1	Ankyrin repeat protein-like	1664-1683	1674	0	20M	CAGTAGATAAAACCTTGCCT	GTCATCTATTTTGGAACGGA	0	0.006488	0.0065	1	3	0
miR1137-443-5p	TraesCS5D01G110200.1	Ankyrin repeat protein-like	1664-1684	1674	0	21M	CAGTAGATAAAACCTTGCCTC	GTCATCTATTTTGGAACGGAG	0	0.006488	0.0065	1	3	0
miR1135-1001-5p	TraesCS2A01G131100.1		39-59	48	0	21M	GTAAAGGCACTGTTCATTAAG	CATATCCGAGACAAGTATTTC	3A4A8T3	0.006488	0.0065	1	2	3
miR1439-2-5p	TraesCS2B01G570400.2	2-aminoethanethiol dioxygenase	1222-1242	1231	0	21M	CCAGTAGATAAAACCTTGCCT	AGTCATTTATTTTGGGACGGA	0A5T8G5	0.00325	0.0065	0.5	2	2
miR1137-121-5p	TraesCS2B01G570400.2	2-aminoethanethiol dioxygenase	1222-1242	1231	0	21M	TCAGTAGATAAAACCTTGCCT	AGTCATTTATTTTGGGACGGA	0	0.00325	0.0065	0.5	2	1
miR1122-1760-5p	TraesCS4B01G079200.1	Serpin family protein	1555-1578	1568	0	24M	TAGGCATACATCTGTTTAGATTCT	ATCCATATGTAGACAAATCTAAGA	4A19	0.00215	0.0065	0.333	2	1
miR1137-491-5p	TraesCS6B01G074800.1	RNA-binding KH domain-containing protein	1332-1352	1341	0	21M	TCAACTCAGTAGATAAAACCT	AGTTGGGTCATTTATTTTGGA	0	0.00433	0.0065	0.667	2	1
miR1137-310-5p	TraesCS7A01G427300.1	Xyloglucan endotransglucosylase/hydrolase	1290-1313	1302	1	24M	TCATGTTTCAACCCAGTAGATAAA	TGTATAAAGTTAAGTCATTTATTT	0T3T6A0A5T5	0.006507	0.0065	1	2	4
miR1135-1969-5p	TraesCS4B01G141600.1	Rhomboid-like protein	1466-1489	1479	0	24M	TCTGTTTAGGTTCTGTTCATTAAG	ATCCATTTCTATGACAAGTAATTC	1T0C2T0T2T1T12	0.006585	0.0066	1	4	5.5
miR1135-1765-5p	TraesCS5D01G156100.1	Kelch-like protein	2769-2789	2779	0	21M	TAAAGGCGCTGTTCATTAAGG	ATTTTGATGACAAGTATTTCC	4T0G0A0T8T4	0.002917	0.0066	0.444	4	6
miR1137-310-5p	TraesCS2B01G393100.1	Peroxyureidoacrylate/ureidoacrylate amidohydrolase RutB	1010-1033	1023	0	24M	TCATGTTTCAACCCAGTAGATAAA	AGTACAAAGGTGTGTCATCTATTT	9G2T11	0.006553	0.0066	1	3	2
miR1136-1037-5p	TraesCS1A01G066000.1	Condensin-2 complex subunit G2	3117-3140	3131	0	24M	CTATGTAAGTATGGACGCTGTTCA	GATACATCCATTTTTGCGACAAGT	7C3T0T0T10	0.004431	0.0066	0.667	2	4
miR1136-755-3p	TraesCS5A01G292200.1	NBS-LRR disease resistance protein	3877-3897	3886	1	21M	AAGGTTTAATGAGCAGTGTCT	TTCTAAATTACTTGTCTTGGA	3T8T3T0T0G2	0.006616	0.0066	1	2	4
miR9662-1.7-3p	TraesCS6D01G040100.1	Mitochondrial transcription termination factor-like	245-263	254	0	19M	CACCGAGACCCTACAAGTT	GTGGCTCTGGGATGTTCAG	0	0.006553	0.0066	1	2	0.5
miR1122-532-5p	TraesCS7A01G141100.2	2-oxoglutarate (2OG) and Fe(II)-dependent oxygenase superfamily protein	1499-1519	1510	0	21M	TCTGTTTAGGTTCTGTTCATT	ATCCATATCCGAGACAAGTAA	1T0C2T4G10	0.006561	0.0066	1	2	3.5
miR1136-1601-3p	TraesCS7D01G293800.1	65-kDa microtubule-associated-like protein	657-677	668	0	21M	GGCAAGCCTTAATGAACAGCG	TCGTTCGGAATTACTTGTCGC	0	0.004428	0.0066	0.667	2	0.5
miR2020b-1	TraesCSU01G090200.1	Pentatricopeptide repeat-containing protein	1732-1752	1743	3	21M	CCCATCCTACCTACTACGATA	TGGCCGAATGGATGATGCTAT	0T2C0C1A14	0.006599	0.0066	1	2	4
miR1135-1765-5p	TraesCS4B01G196400.1	Pseudouridine synthase	1660-1680	1669	0	21M	TAAAGGCGCTGTTCATTAAGG	ATTTCTCCGACAAGTATTTTC	5T0C9T2T1	0.005903	0.0067	0.875	21	4
miR1137-491-5p	TraesCS7A01G244700.1	Nucleolar-like protein	2782-2802	2791	0	21M	TCAACTCAGTAGATAAAACCT	AGTTGGGTCATCTATTTTGGA	0	0.0048	0.0067	0.714	5	0.5
miR1137-491-5p	TraesCS4A01G407600.1	Mitochondrial carrier protein, expressed	1493-1513	1503	0	21M	TCAACTCAGTAGATAAAACCT	AGTTGAGTCACTTATTTTGGG	10C0T8G0	0.003816	0.0067	0.571	4	3
miR1137-226-5p	TraesCS2A01G208200.1	DNA repair family protein	1306-1326	1315	1	21M	CAAGTCAGTAGATAAAGCCTT	GTTGGGTTATCTATTTTGGAA	3G0G2T8T4	0.003351	0.0067	0.5	2	3.5
miR156-1.2-5p	TraesCS3A01G432500.1	Squamosa promoter-binding protein	847-868	858	0	22M	CCACGAGTGAGAGAAGACAGTT	TGTGCTCTCTCTCTTCTGTCAG	0T6T13G0	0.006723	0.0067	1	2	2.5
miR1120-1193-3p	TraesCS3B01G439200.1	DNA replication complex GINS protein SLD5	1005-1025	1016	1	21M	CCATGAGGGAGGCAGAGTATT	GGTACTCCCTCCGTCCCATAA	15C5	0.006681	0.0067	1	2	1
miR1136-1037-5p	TraesCS3D01G098700.1	DUF674 family protein	1102-1125	1116	0	24M	CTATGTAAGTATGGACGCTGTTCA	GATACATCTACACCTGCGACAAGT	7C0T1C13	0.006659	0.0067	1	2	3.5
miR1120-1193-3p	TraesCS3D01G400700.1	DNA replication complex GINS protein SLD5	1038-1058	1049	1	21M	CCATGAGGGAGGCAGAGTATT	GGTACTCCCTCCGTCCCATAA	15C5	0.006681	0.0067	1	2	1
miR156-1.2-5p	TraesCS3D01G425800.1	Squamosa promoter binding-like protein	862-883	873	0	22M	CCACGAGTGAGAGAAGACAGTT	TGTGCTCTCTCTCTTCTGTCAG	0T6T13G0	0.006723	0.0067	1	2	2.5
miR1135-1184-5p	TraesCS5D01G000500.1	Trypsin family protein	2486-2509	2497	0	24M	AAAGGCTCTGTTCATTAAGGCTTG	TACCTGCGACAAGTAATTCGGAAT	1A0C1T1C12G3T0	0.006702	0.0067	1	2	5
miR1137-229-3p	TraesCS5D01G167900.1	Diphthine synthase, putative, expressed	1038-1058	1047	0	21M	AAGGCAAAGTTTTATCTACTG	CTCCGTTCTAAAATAGATGAC	0C6C0T12	0.006781	0.0068	1	3	3.5
miR1137-229-3p	TraesCS7B01G150500.1	Serrate RNA effector molecule	2378-2398	2389	0	21M	AAGGCAAAGTTTTATCTACTG	CTCCGTTCCGAAATAGATGAC	0C6C1G11	0.00507	0.0068	0.75	3	2.5
miR1135-1403-5p	TraesCS1A01G090300.1	Anaphase-promoting complex subunit 7	2090-2113	2101	0	24M	TAAAGGCTCTGTTCATTAAGGCTT	ATTTTCGAGACAAGTAATTCCGAA	0	0.006791	0.0068	1	2	0.5
miR156-1.2-5p	TraesCS3B01G468400.1	Squamosa promoter binding-like protein	1431-1452	1443	1	22M	CCACGAGTGAGAGAAGACAGTT	TGTGCTCTCTCTCTTCTGTCAG	0T6T13G0	0.006754	0.0068	1	2	2.5
miR1136-597-3p	TraesCS4B01G141600.1	Rhomboid-like protein	1412-1435	1423	1	24M	GAGGCAAGCCTTAATGAACAGAGC	CTCCGTCCCGAATTACTTGTCGCA	6C1C12G1A0	0.006848	0.0068	1	2	4
miR1136-390-5p	TraesCS5A01G418500.1	Receptor protein kinase, putative	4474-4497	4488	0	24M	CTATGTAGGTATGGACGCTGTTCA	GATGCATCCATTTCTGCGACAAGT	3G7T0T11	0.004524	0.0068	0.667	2	3
miR1136-390-5p	TraesCS5A01G418500.1	Receptor protein kinase, putative	4474-4497	4487	0	24M	CTATGTAGGTATGGACGCTGTTCA	GATGCATCCATTTCTGCGACAAGT	3G7T0T11	0.004534	0.0068	0.667	2	3
miR1136-830-3p	TraesCS7A01G367200.1	Major cell-surface adhesin PAc	1027-1047	1036	1	21M	AAGGTTTAATGAGCAGCGTCT	TTCCAAATTACTTGTCTTGGA	12T3T0T0G2	0.006807	0.0068	1	2	3.5
miR393-4-5p	TraesCS2B01G302900.1	Transport inhibitor response 1-like protein	1859-1880	1870	0	22M	CTAGTTACGCTAGGGAAACCTT	AGACAATGCGATCCCTTTGGAT	0A0G0A18T0	0.0059	0.0069	0.857	6	4.5
miR398-1.2-3p	TraesCS2A01G399000.1	Superoxide dismutase [Cu-Zn]	703-723	713	0	21M	TCCCCACTGGACTCTTGTGTT	CTTGGTGACCTGGGAACACTA	0C0T0T9G6T1	0.006874	0.0069	1	5	4.5
miR398-1.2-3p	TraesCS2B01G417000.1	Superoxide dismutase [Cu-Zn]	809-829	819	0	21M	TCCCCACTGGACTCTTGTGTT	CTTGGTGACCTGGGAACACTA	0C0T0T9G6T1	0.006874	0.0069	1	5	4.5
miR1136-597-3p	TraesCS2A01G432500.1	30S ribosomal protein S10	511-534	522	0	24M	GAGGCAAGCCTTAATGAACAGAGC	CTCCGTTCAGAATTACTTGTCTCG	8A15	0.005524	0.0069	0.8	4	1
miR156-4-5p	TraesCS3B01G468400.1	Squamosa promoter binding-like protein	1431-1451	1442	0	21M	CCACGAGTGAGAGAAGACAGT	TGTGCTCTCTCTCTTCTGTCA	0T6T13	0.006858	0.0069	1	4	2
miR156-3-5p	TraesCS3B01G468400.1	Squamosa promoter binding-like protein	1432-1451	1442	0	20M	CACGAGTGAGAGAAGACAGT	GTGCTCTCTCTCTTCTGTCA	6T13	0.006858	0.0069	1	4	1
miR1136-1339-3p	TraesCS3B01G141200.1	Alpha/beta-Hydrolases superfamily protein, putative	1197-1217	1208	0	21M	CTTAATGAACAGAGCCTTTAT	GAATTACTTGTCTCAGAAATG	14A5G0	0.005174	0.0069	0.75	3	1.5
miR1136-235-3p	TraesCS7B01G312300.1	IPR001810: F-box domain; IPR006566: FBD domain; IPR032675: Leucine-rich repeat domain, L domain-like	1644-1662	1653	3	19M	TTACCTACATAGATCTTGA	AATGGATCTATCTAGAACT	7C11	0.006948	0.0069	1	3	1
miR1135-1184-5p	TraesCS1B01G085900.1	Pentatricopeptide repeat-containing protein	3414-3437	3425	0	24M	AAAGGCTCTGTTCATTAAGGCTTG	TTTCGGTGACAAGTATTTTGGGAC	4G1T8T2T0G1G2	0.006947	0.0069	1	2	6
miR1133-92-5p	TraesCS1D01G049100.1		1155-1175	1165	0	21M	CTACTGTTCATAAAGGCCTGC	TATGACAAGTAATTCCGAACG	0T10A5A3	0.006896	0.0069	1	2	3
miR1135-1673-5p	TraesCS1D01G049100.1		1154-1177	1165	0	24M	GGCTCTGTTCATTAAGGCTTGCCT	TTATGACAAGTAATTCCGAACGGA	0T0T0A0T20	0.006896	0.0069	1	2	4
miR1135-1616-5p	TraesCS3A01G470300.1	IPR001810: F-box domain; IPR017451: F-box associated interaction domain	1589-1612	1601	1	24M	TCTGTTTAGGTTCTGTTCATTAAA	GGACAAATCTAAGACAAGAATTTT	0G8T8A1T3	0.00172	0.0069	0.25	2	3
miR1135-1001-5p	TraesCS4A01G186700.1	Serine/threonine-protein kinase	2856-2876	2866	0	21M	GTAAAGGCACTGTTCATTAAG	CATTTCTGCGACGAGTAATTT	6T1C3G7T0	0.004568	0.0069	0.667	2	2.5
miR1120-2099-5p	TraesCS4A01G234100.1	2-oxoglutarate (2OG) and Fe(II)-dependent oxygenase superfamily protein	1329-1349	1340	0	21M	TTGCAAGAATATAAAACCCTG	AACGCTCTTATATTATGGGAC	4C9A6	0.004602	0.0069	0.667	2	2
miR1135-1184-5p	TraesCS5B01G048900.1	Glutaredoxin family protein	654-677	665	0	24M	AAAGGCTCTGTTCATTAAGGCTTG	TTTCAACGACGAGTAATTTGGAAC	4A0A0C3G7T0G4	0.006918	0.0069	1	2	6
miR156-3-5p	TraesCS5B01G286000.1	Squamosa promoter binding-like protein	1671-1690	1681	0	20M	CACGAGTGAGAGAAGACAGT	GTGCTCTCTCTCTTCTGTCA	6T13	0.006858	0.0069	1	2	1
miR156-4-5p	TraesCS5B01G286000.1	Squamosa promoter binding-like protein	1670-1690	1681	0	21M	CCACGAGTGAGAGAAGACAGT	TGTGCTCTCTCTCTTCTGTCA	0T6T13	0.006858	0.0069	1	2	2
miR1135-1184-5p	TraesCS6A01G250200.1	WD-repeat protein	1145-1168	1156	0	24M	AAAGGCTCTGTTCATTAAGGCTTG	TTTTGATGACAAGTAATTCCGGAC	3T0G0A0T14G2	0.006894	0.0069	1	2	5
miR1137-310-5p	TraesCS7A01G244700.1	Nucleolar-like protein	2775-2798	2787	0	24M	TCATGTTTCAACCCAGTAGATAAA	AGTATAAAGTTGGGTCATCTATTT	0	0.002749	0.0069	0.4	2	0.5
miR1137-26-3p	TraesCS7D01G274800.1		878-898	888	3	21M	GGGAGGCAAGGTTTTATCTAC	CCCTCCGTTCCAAAATAGATG	0	0.004609	0.0069	0.667	2	0
miR1135-1969-5p	TraesCS4D01G124600.1	DUF309 domain protein	984-1007	995	1	24M	TCTGTTTAGGTTCTGTTCATTAAG	AGATAAATCCAAGACAAGTAATTC	0	0.004687	0.007	0.667	4	0.5
miR1135-1001-5p	TraesCS4A01G391700.1	Early nodulin 93	504-524	515	0	21M	GTAAAGGCACTGTTCATTAAG	CGTTTTCGTGACAAGTATTTT	1G3T11T2T0	0.004202	0.007	0.6	3	2.5
miR1136-703-5p	TraesCS4B01G081600.1	B3 domain-containing protein	157-177	167	0	21M	CGCTGTTCATTAAGCCTTGCC	GCGACGAGTAATTTGGAACGG	0	0.006968	0.007	1	3	1
miR1135-1765-5p	TraesCS7A01G219700.1	BURP domain protein RD22	2421-2441	2430	3	21M	TAAAGGCGCTGTTCATTAAGG	ATTTTCATGACAAATAATTCC	4T1A0T5A7	0.007046	0.007	1	3	4
miR9772-2.1-5p	TraesCSU01G028800.1	IPR001810: F-box domain	656-676	666	0	21M	ATACCCCATTAGAGTAGAGTT	CATGGGGTGATCTCGTCTCAA	0C7G5G6	0.006961	0.007	1	3	2
miR1135-1765-5p	TraesCS2A01G385500.1	Transporter	2390-2410	2400	0	21M	TAAAGGCGCTGTTCATTAAGG	ATTTCTACGACAAGTAATTTC	5T0A12T1	0.004635	0.007	0.667	2	3
miR1135-1969-5p	TraesCS2D01G229300.1	Pentatricopeptide repeat-containing protein	3240-3263	3253	1	24M	TCTGTTTAGGTTCTGTTCATTAAG	AGATAAATCTAAGACAAGAATTTT	3T5T8A1T2T0	0.003522	0.007	0.5	2	3.5
miR1135-2157-5p	TraesCS4D01G295400.1	Glutathione S-transferase	1037-1057	1046	0	21M	AGACGCTGTTCATTAAGCCTT	CGTGCGACAAGTAATTCGGAA	0C0G19	0.00469	0.007	0.667	2	2
miR1135-1969-5p	TraesCS5B01G043400.1	Serine protease HtrA-like	1296-1319	1309	1	24M	TCTGTTTAGGTTCTGTTCATTAAG	AGATAAATCTAAGACAAGAATTTT	3T5T8A1T2T0	0.003522	0.007	0.5	2	3.5
miR9662-1.4-3p	TraesCS6D01G040100.1	Mitochondrial transcription termination factor-like	244-263	254	0	20M	CCACCGAGACCCTACAAGTT	CGTGGCTCTGGGATGTTCAG	0C18G0	0.006961	0.007	1	2	1.5
miR1122-1484-5p	TraesCS7B01G192100.1	CDK5RAP3-like protein	1964-1984	1974	1	21M	CTATGTAGGCATAGATCTGTT	GATACATCCGTATTTAGACAA	0	0.004651	0.007	0.667	2	0.5
miR1137-264-3p	TraesCS7D01G174100.1	Scarecrow transcription factor family protein	2270-2290	2280	3	21M	AGGCAAAGTTTTATCTACTGA	TCCATTCTAAAATAGATGACT	3A2C0T13	0.006968	0.007	1	2	3.5
miR1136-1070-5p	TraesCSU01G100400.1	Sulfotransferase	66-85	74	0	20M	GACGCTGTTCATTAAGGCTT	CTCCGACGAGTATTTCCGGA	2C4G4T5G1	0.004636	0.007	0.667	2	3
miR1136-1373-5p	TraesCSU01G100400.1	Sulfotransferase	65-85	74	0	21M	AGACGCTGTTCATTAAGGCTT	CCTCCGACGAGTATTTCCGGA	0C2C4G4T5G1	0.004636	0.007	0.667	2	4
miR1137-310-5p	TraesCS5B01G158200.1	Kynurenine formamidase	978-1001	992	0	24M	TCATGTTTCAACCCAGTAGATAAA	AGTATAAAGCTGAGTCATCTATTT	4T4C2A11	0.003703	0.0071	0.52	13	2.5
miR1135-1001-5p	TraesCS3A01G282600.1	Cysteine desulfurase	2033-2053	2043	0	21M	GTAAAGGCACTGTTCATTAAG	CATTTCTGCGACAAGTAATTC	6T1C12	0.004708	0.0071	0.667	4	1.5
miR1135-1001-5p	TraesCS3B01G279400.2	ATP-citrate synthase subunit 1	3887-3907	3897	0	21M	GTAAAGGCACTGTTCATTAAG	CATTTTCGCGACAAGTAATTC	5T2C12	0.004708	0.0071	0.667	4	1.5
miR1135-1001-5p	TraesCS6B01G021900.1	Mitochondrial transcription termination factor-like	3110-3130	3120	0	21M	GTAAAGGCACTGTTCATTAAG	CATTTCTGCGACAAGTAATTC	6T1C12	0.004708	0.0071	0.667	4	1.5
miR1135-1001-5p	TraesCS7A01G264500.1	Stress up-regulated Nod 19 protein	1827-1847	1837	0	21M	GTAAAGGCACTGTTCATTAAG	CATTTCTGCGACAAGTAATTC	6T1C12	0.004708	0.0071	0.667	4	1.5
miR1137-280-5p	TraesCS1D01G044700.1	Protein transport SEC13-like protein	1501-1522	1512	0	22M	TCAGTAGATAAAACCTTGCCTC	GGTCATCTATTTTGGAACGGAG	0	0.007135	0.0071	1	3	0.5
miR1137-121-5p	TraesCS1D01G044700.1	Protein transport SEC13-like protein	1501-1521	1512	0	21M	TCAGTAGATAAAACCTTGCCT	GGTCATCTATTTTGGAACGGA	0	0.007135	0.0071	1	3	0.5
miR1122-1760-5p	TraesCS5B01G453800.1	Kinase, putative	1979-2002	1993	0	24M	TAGGCATACATCTGTTTAGATTCT	ATCTGTATCTAGACAAATCTAAGA	3T4C15	0.00534	0.0071	0.75	3	1.5
miR1137-121-5p	TraesCS5B01G557400.1	Beta-fructofuranosidase, insoluble protein	1743-1763	1754	0	21M	TCAGTAGATAAAACCTTGCCT	GGTCATCTATTTTGGAACGGA	0	0.007135	0.0071	1	3	0.5
miR1137-280-5p	TraesCS5B01G557400.1	Beta-fructofuranosidase, insoluble protein	1743-1764	1754	0	22M	TCAGTAGATAAAACCTTGCCTC	GGTCATCTATTTTGGAACGGAG	0	0.007135	0.0071	1	3	0.5
miR1122-767-5p	TraesCS6A01G330500.1	Ethylene-responsive transcription factor	1344-1364	1354	1	21M	TCTGTTTAGATTCTGTTCATT	AGACAAATCCAAGACAAGTAA	9C11	0.002134	0.0071	0.3	3	1
miR1122-1297-5p	TraesCS1A01G073100.1	IPR004158: Protein of unknown function DUF247, plant	1905-1925	1914	0	21M	ATAGATCTGTTTAGGTTCTGT	TATTTATATAAATACAAGAAA	3T2T1T4A5A1	0.007066	0.0071	1	2	4
miR1122-1297-5p	TraesCS1D01G076000.1	IPR004158: Protein of unknown function DUF247, plant	1780-1800	1789	0	21M	ATAGATCTGTTTAGGTTCTGT	TATTTATATAAATACAAGAAA	3T2T1T4A5A1	0.007066	0.0071	1	2	4
miR156-3-5p	TraesCS2A01G232400.1	Squamosa promoter-binding protein	787-806	797	1	20M	CACGAGTGAGAGAAGACAGT	ATGCTCCCTCTCTTCTGTCA	0A5C13	0.004743	0.0071	0.667	2	2
miR9772-2.2-5p	TraesCS4A01G375200.1	Mitochondrial metalloendopeptidase OMA1	163-183	172	0	21M	TACCCCATTAGAGTAGAGTTG	GTGGGGAAATCTCATCTCAGC	0G5A12G1	0.007108	0.0071	1	2	2
miR1135-1969-5p	TraesCS4D01G160300.1	1-phosphatidylinositol-3-phosphate 5-kinase	6339-6362	6352	1	24M	TCTGTTTAGGTTCTGTTCATTAAG	AGATAAATCTAAGACAAGTAATTT	0	0.004713	0.0071	0.667	2	1.5
miR1135-1184-5p	TraesCS7D01G437500.1	Serine/threonine-protein kinase	2775-2798	2786	0	24M	AAAGGCTCTGTTCATTAAGGCTTG	TTTATGTGACAAGTATTTTCGGAC	3A0T1T8T2T2G2	0.00709	0.0071	1	2	5.5
miR1135-272-5p	TraesCS1B01G220600.1	Metallo-beta-lactamase-like	1328-1351	1339	0	24M	AAAGACGCTGCTCATTAAACCTTG	TTTTTATGACAAGTAATTCCGAAC	3T1A0T3A7C0C4	0.002545	0.0072	0.353	6	6
miR1135-1403-5p	TraesCS3B01G160900.1	RNA-dependent RNA polymerase	3570-3593	3581	0	24M	TAAAGGCTCTGTTCATTAAGGCTT	GTTTCAATGACAAGTATTTCCGGA	0G4A0A0T8T5G1	0.0031	0.0072	0.429	6	5
miR1122-767-5p	TraesCS4B01G218400.1	Blue copper protein	1034-1054	1045	0	21M	TCTGTTTAGATTCTGTTCATT	ACACAAATCTAAGACAAGTAA	1C19	0.002627	0.0072	0.364	4	1
miR1122-1760-5p	TraesCS1B01G449000.1	RADIALIS-like transcription factor	682-705	696	0	24M	TAGGCATACATCTGTTTAGATTCT	ATCCGTATTTAGAAAAATTTAAGA	8T4A4T5	0.007161	0.0072	1	3	2.5
miR1137-504-5p	TraesCS6B01G185100.1	Protein DETOXIFICATION	1775-1795	1786	1	21M	CAGTAGATAAAATCTTGCCTC	GTCATCTATATTGGAACGGAG	9A2G8	0.007182	0.0072	1	3	1.5
miR1135-272-5p	TraesCS6D01G054600.1	Peroxidase	1218-1241	1229	0	24M	AAAGACGCTGCTCATTAAACCTTG	TACCTATGACAAGTAATTCGGAAC	1A0C2A0T3A7C5	0.004295	0.0072	0.6	3	6.5
miR1121-33-5p	TraesCS3B01G040600.1	IPR007592: GLABROUS1 enhancer-binding protein family	2123-2143	2132	0	21M	CGAGAATATAATCAAATGTCT	GCTCTTATATTAGTTTACAGA	0	0.003584	0.0072	0.5	2	0
miR1136-1070-5p	TraesCS4A01G180700.2	Ferritin	1142-1161	1150	1	20M	GACGCTGTTCATTAAGGCTT	CTGCGACAAGTAATTCGGAA	16G3	0.0072	0.0072	1	2	1
miR1135-1765-5p	TraesCS4A01G186700.1	Serine/threonine-protein kinase	2857-2877	2866	0	21M	TAAAGGCGCTGTTCATTAAGG	ATTTCTGCGACGAGTAATTTG	5T5G7T0G0	0.004804	0.0072	0.667	2	3.5
miR1121-33-5p	TraesCS6A01G092600.1	Bifunctional purine biosynthesis protein PurH	385-405	394	0	21M	CGAGAATATAATCAAATGTCT	GCTCTTATATTAGTTTACAGA	0	0.003584	0.0072	0.5	2	0
miR1136-597-3p	TraesCS7D01G293800.1	65-kDa microtubule-associated-like protein	655-678	668	0	24M	GAGGCAAGCCTTAATGAACAGAGC	CTTCGTTCGGAATTACTTGTCGCG	2T18G2	0.00483	0.0072	0.667	2	1.5
miR1136-1373-5p	TraesCS1A01G263900.1	Pectinesterase	2014-2034	2023	0	21M	AGACGCTGTTCATTAAGGCTT	TTTAGGACAAGTATTTCCGGA	1T1A0G8T5G1	0.00504	0.0073	0.692	18	4
miR1137-491-5p	TraesCS7D01G174100.1	Scarecrow transcription factor family protein	2316-2336	2325	0	21M	TCAACTCAGTAGATAAAACCT	AATTGAGTCATCTATTTTGGA	1A19	0.002686	0.0073	0.368	7	1
miR393-4-5p	TraesCS2B01G302900.1	Transport inhibitor response 1-like protein	1859-1880	1871	0	22M	CTAGTTACGCTAGGGAAACCTT	AGACAATGCGATCCCTTTGGAT	0A0G0A18T0	0.006069	0.0073	0.833	5	4.5
miR1136-235-3p	TraesCS4D01G163100.1	Protein SUPPRESSOR OF GENE SILENCING 3	1337-1355	1344	0	19M	TTACCTACATAGATCTTGA	AATGGATGTATCTAGAACT	0	0.006069	0.0073	0.833	5	0
miR1133-92-5p	TraesCS5B01G059000.1	IPR000719: Protein kinase domain; IPR001611: Leucine-rich repeat; IPR002182: NB-ARC; IPR003591: Leucine-rich repeat, typical subtype; IPR008271: Serine/threonine-protein kinase, active site; IPR011009: Protein kinase-like domain; IPR011991: Winged helix-turn-helix DNA-binding domain; IPR017441: Protein kinase, ATP binding site; IPR027417: P-loop containing nucleoside triphosphate hydrolase; IPR03…	543-563	553	0	21M	CTACTGTTCATAAAGGCCTGC	GATGACAAGTATTTCCGGACG	0	0.0061	0.0073	0.833	5	0
miR1135-1969-5p	TraesCS1A01G065000.1	Importin subunit beta-1	897-920	910	0	24M	TCTGTTTAGGTTCTGTTCATTAAG	TGACAAATCTAAGACAAGAATTTT	0T8T8A1T2T0	0.002418	0.0073	0.333	4	4
miR1135-1924-5p	TraesCS4B01G081600.1	B3 domain-containing protein	155-178	167	0	24M	AGCTCTGTTCATTAAGGCTTGCCT	CAGCGACGAGTAATTTGGAACGGA	0C0A1C3G7T0G7	0.007344	0.0073	1	3	6
miR1135-2157-5p	TraesCS4D01G295400.1	Glutathione S-transferase	1037-1057	1047	0	21M	AGACGCTGTTCATTAAGCCTT	CGTGCGACAAGTAATTCGGAA	0C0G19	0.007306	0.0073	1	3	2
miR1120-1193-3p	TraesCS6B01G011300.1	Rhodanese-related sulfurtransferase	442-462	453	0	21M	CCATGAGGGAGGCAGAGTATT	AGTACTCCCTCCGTCCCATAA	0A14C5	0.00363	0.0073	0.5	3	2
miR1120-1193-3p	TraesCS6D01G161500.1	Branched-chain-amino-acid aminotransferase-like protein	1308-1328	1319	0	21M	CCATGAGGGAGGCAGAGTATT	GCTACTCCCTCCGTCCCATAA	1C13C5	0.00363	0.0073	0.5	3	2
miR1135-1001-5p	TraesCS2A01G432500.1	30S ribosomal protein S10	576-596	585	1	21M	GTAAAGGCACTGTTCATTAAG	CATTTTTGCGACAAGTAATTC	5T0T1C12	0.003669	0.0073	0.5	2	2
miR1122-1297-5p	TraesCS2B01G369000.1	Chitinase	1139-1159	1150	1	21M	ATAGATCTGTTTAGGTTCTGT	TATCTAGAAAAATCTAATACG	8A5T2T2G0	0.003673	0.0073	0.5	2	3
miR156-4-5p	TraesCS3A01G432500.1	Squamosa promoter-binding protein	847-867	858	0	21M	CCACGAGTGAGAGAAGACAGT	TGTGCTCTCTCTCTTCTGTCA	0T6T13	0.007259	0.0073	1	2	2
miR156-3-5p	TraesCS3A01G432500.1	Squamosa promoter-binding protein	848-867	858	0	20M	CACGAGTGAGAGAAGACAGT	GTGCTCTCTCTCTTCTGTCA	6T13	0.007259	0.0073	1	2	1
miR156-4-5p	TraesCS3D01G425800.1	Squamosa promoter binding-like protein	862-882	873	0	21M	CCACGAGTGAGAGAAGACAGT	TGTGCTCTCTCTCTTCTGTCA	0T6T13	0.007259	0.0073	1	2	2
miR156-3-5p	TraesCS3D01G425800.1	Squamosa promoter binding-like protein	863-882	873	0	20M	CACGAGTGAGAGAAGACAGT	GTGCTCTCTCTCTTCTGTCA	6T13	0.007259	0.0073	1	2	1
miR1135-1575-3p	TraesCS4B01G182000.1	Bidirectional sugar transporter SWEET	1294-1317	1305	0	24M	TCTGCATAAAATCAAGATCTATGT	AGACGTATTTTAGTTCTAGATACA	0	0.004881	0.0073	0.667	2	0
miR1135-247-5p	TraesCS6B01G391300.1	Pentatricopeptide repeat-containing protein	2009-2029	2020	0	21M	ACCTGCTCATTAAGGCTTGCC	GAGACAAGTAATTCCGAACGG	0G0A3A15	0.007336	0.0073	1	2	3
miR1137-438-3p	TraesCS7D01G274800.1		879-899	888	3	21M	GGAGGCAAGGTTTTATCTACT	CCTCCGTTCCAAAATAGATGA	0	0.004891	0.0073	0.667	2	0
miR1135-1920-5p	TraesCS6A01G084000.1	Poly(RC)-binding protein, putative	1734-1754	1743	0	21M	TAAAGGCACTGTTCATTAAGG	ATTTCTACGACAAGTAATTCC	5T0A0C13	0.004925	0.0074	0.667	4	3.5
miR1122-1760-5p	TraesCS7A01G367200.1	Major cell-surface adhesin PAc	1094-1117	1108	0	24M	TAGGCATACATCTGTTTAGATTCT	CTCCGTATCTAGACAAATCTAAGA	0C7C15	0.005562	0.0074	0.75	3	2
miR1137-264-3p	TraesCS1B01G294200.1	60S ribosomal protein L36	727-747	736	1	21M	AGGCAAAGTTTTATCTACTGA	TCCGTTCCAAAATAGATGACC	6C13C0	0.007375	0.0074	1	2	2
miR1135-757-5p	TraesCS1D01G049100.1		1153-1176	1165	0	24M	AGGCTCTGTTCATTAAGGCTTGCC	TTTATGACAAGTAATTCCGAACGG	1T0T0A0T19	0.00737	0.0074	1	2	4
miR1137-310-5p	TraesCS2D01G187300.1	Leguminosin group485 secreted peptide	1177-1200	1190	0	24M	TCATGTTTCAACCCAGTAGATAAA	TGACCCAAGTTGAGTCATCTATTT	0T1A0C1C6A11	0.007406	0.0074	1	2	5
miR1137-332-5p	TraesCS7B01G041700.1	Ubiquitin carboxyl-terminal hydrolase 12	1114-1134	1125	0	21M	TCAATCATGTTTCAACCCAGT	AGTTAGTACAAAGTTGAGACA	16A1A2	0.004902	0.0074	0.667	2	2
miR156-19-5p	TraesCS6B01G138400.1	Squamosa promoter-binding-like protein	1271-1289	1280	0	19M	ACGAGTGAGAGAAGACAGT	TGCTCTCTCTCTTCTGTCA	5T13	0.004198	0.0075	0.562	9	1
miR1120-1193-3p	TraesCS2A01G035000.1	Glyoxylate reductase/hydroxypyruvate reductase	1191-1211	1201	0	21M	CCATGAGGGAGGCAGAGTATT	GGTACTCCCTCCGTCCCATAA	15C5	0.003233	0.0075	0.429	6	1
miR166-1-3p	TraesCS5D01G019800.1	Enolase	1616-1634	1623	0	19M	CCTTACTTCGGACCAGGCT	GGAATGAACTCTGGTTGAA	8C0T5T0G0A1	0.006287	0.0075	0.833	5	6
miR1137-229-3p	TraesCS2A01G208200.1	DNA repair family protein	1258-1278	1269	0	21M	AAGGCAAAGTTTTATCTACTG	CTCTGTTTTAAAATAGATGAC	0C2T4T12	0.003768	0.0075	0.5	3	2
miR1135-1515-5p	TraesCS2D01G578900.1	Zinc finger protein ZPR1	1843-1866	1855	0	24M	AAACCTGCTCATTAAGGCTTGCCT	CCACGACGAGTAATTTGGAACGGA	0C0C0A0C11T0G7	0.005654	0.0075	0.75	3	6.5
miR1135-1515-5p	TraesCS5D01G230000.1	Receptor-kinase, putative	3485-3508	3497	0	24M	AAACCTGCTCATTAAGGCTTGCCT	ACACGACGAGTAATTTGGAACGGA	0A0C0A0C11T0G7	0.005654	0.0075	0.75	3	6.5
miR1137-443-5p	TraesCS6B01G185100.1	Protein DETOXIFICATION	1775-1795	1786	1	21M	CAGTAGATAAAACCTTGCCTC	GTCATCTATATTGGAACGGAG	9A11	0.007457	0.0075	1	3	1
miR9772-1-5p	TraesCS1B01G073800.1	IPR001810: F-box domain	656-676	667	0	21M	CATACCCCATTAGAGTAGAGT	GCATGGGGTGATCGCATCTCA	1C7G3G7	0.007452	0.0075	1	2	2.5
miR1135-272-5p	TraesCS2A01G385500.1	Transporter	2391-2414	2402	0	24M	AAAGACGCTGCTCATTAAACCTTG	TTTCTACGACAAGTAATTTCGAAC	5A4A8C4	0.004999	0.0075	0.667	2	3
miR1135-1924-5p	TraesCS2A01G412500.1	Serine carboxypeptidase family protein, expressed	1675-1698	1686	1	24M	AGCTCTGTTCATTAAGGCTTGCCT	CTAAGATAAGTAATTCGGAACAGA	0C0T0A3T9G4A2	0.007547	0.0075	1	2	6
miR1133-111-5p	TraesCS2D01G563100.1	Dof zinc finger protein	206-226	216	3	21M	ACTGTTCATAAAGGCCTGCCT	AGACAAGTAATTCCGAACGGA	0A8A5A5	0.007542	0.0075	1	2	3
miR9662-1.6-3p	TraesCS3A01G193600.1	Sec-independent protein translocase protein TatC	1158-1176	1165	1	19M	CCACCGAGACCCTACAAGT	GGTGGTGCGTGGATGGTCA	5T0G1G0T5G3	0.003745	0.0075	0.5	2	6
miR1121-10-3p	TraesCS3B01G048900.1	Short-chain dehydrogenase/reductase	983-1003	992	1	21M	AGGCATTTGATTATATTCTCG	TCCGTAAACTATTGTAGGTGC	11T1G2G1T2	0.007492	0.0075	1	2	3
miR9662-1.6-3p	TraesCS3B01G224200.1	Sec-independent protein translocase protein TatC	1132-1150	1139	1	19M	CCACCGAGACCCTACAAGT	GGTGGTGCGTGGATGGTCA	5T0G1G0T5G3	0.003745	0.0075	0.5	2	6
miR1122-1297-5p	TraesCS3B01G397500.1	Fructokinase-2	2371-2391	2381	0	21M	ATAGATCTGTTTAGGTTCTGT	TATTTAGATAAATCTAAGACA	0	0.007504	0.0075	1	2	1.5
miR530-2-5p	TraesCS4A01G472400.1	WAT1-related protein	1214-1234	1224	0	21M	ATCCACGTCCACGTTTACGTC	CAGGTGCAGGTGCAGATGCAA	0C13G5A0	0.007508	0.0075	1	2	2.5
miR9772-1-5p	TraesCS6B01G084600.1	IPR001810: F-box domain	661-681	672	0	21M	CATACCCCATTAGAGTAGAGT	TTATGGGGTGATGTCATCTCA	0T8G2G8	0.007452	0.0075	1	2	2.5
miR1135-1403-5p	TraesCS7D01G437500.1	Serine/threonine-protein kinase	2774-2797	2786	0	24M	TAAAGGCTCTGTTCATTAAGGCTT	ATTTATGTGACAAGTATTTTCGGA	4A0T1T8T2T2G1	0.007523	0.0075	1	2	5.5
miR1135-1184-5p	TraesCSU01G159400.1	IPR001810: F-box domain	1991-2014	2002	1	24M	AAAGGCTCTGTTCATTAAGGCTTG	TTTCAATGACAAGTATTTTCGGAC	4A0A0T8T2T2G2	0.007466	0.0075	1	2	5
miR1135-1403-5p	TraesCS1B01G466000.1	IPR001611: Leucine-rich repeat; IPR003591: Leucine-rich repeat, typical subtype; IPR013210: Leucine-rich repeat-containing N-terminal, plant-type; IPR032675: Leucine-rich repeat domain, L domain-like	3042-3065	3053	0	24M	TAAAGGCTCTGTTCATTAAGGCTT	ATTTTGATGACAAGTATTTCCGGA	4T0G0A0T8T5G1	0.00416	0.0076	0.545	6	6
miR1135-1765-5p	TraesCS1D01G271600.1	IPR009606: Protein of unknown function DUF1218	769-789	780	0	21M	TAAAGGCGCTGTTCATTAAGG	GATTCTCCGACAAGTATTTCC	0G0A3T0C9T4	0.003277	0.0076	0.429	6	6
miR1135-1765-5p	TraesCS5D01G156100.1	Kelch-like protein	2769-2789	2780	0	21M	TAAAGGCGCTGTTCATTAAGG	ATTTTGATGACAAGTATTTCC	4T0G0A0T8T4	0.003277	0.0076	0.429	6	6
miR1135-1616-5p	TraesCS4D01G124600.1	DUF309 domain protein	984-1007	995	1	24M	TCTGTTTAGGTTCTGTTCATTAAA	AGATAAATCCAAGACAAGTAATTC	3T19C0	0.005076	0.0076	0.667	4	1.5
miR1137-310-5p	TraesCS3B01G299900.1	Cell division cycle 20.1, cofactor of APC complex	711-734	725	0	24M	TCATGTTTCAACCCAGTAGATAAA	AATATAAAATTGGGTCATCTATTT	1A2T3A15	0.00572	0.0076	0.75	3	2.5
miR1439-2-5p	TraesCS5D01G110200.1	Ankyrin repeat protein-like	1663-1683	1674	0	21M	CCAGTAGATAAAACCTTGCCT	AGTCATCTATTTTGGAACGGA	0A20	0.007566	0.0076	1	3	1
miR1136-1111-3p	TraesCS1B01G476400.1	Flavonoid 3'-hydroxylase	1795-1818	1809	1	24M	AAGCAAGCCTTAATGAACAGAGCC	TTCTTTCGGAATTACTTGTCACAA	3T16A1A0A0	0.005059	0.0076	0.667	2	4
miR1136-390-5p	TraesCS2D01G041800.1	NBS-LRR disease resistance protein	1214-1237	1225	1	24M	CTATGTAGGTATGGACGCTGTTCA	GATATATCCATTTCTGCGACAAGT	4T6T0T11	0.003032	0.0076	0.4	2	3
miR1135-1969-5p	TraesCS2D01G599800.1	Receptor-like protein kinase	3491-3514	3503	1	24M	TCTGTTTAGGTTCTGTTCATTAAG	AGACAAATCTAAGACAAGAATTTT	9T8A1T2T0	0.001891	0.0076	0.25	2	3
miR1136-703-5p	TraesCS5B01G497400.1	Fructokinase-2	1410-1430	1419	0	21M	CGCTGTTCATTAAGCCTTGCC	AAGACAAGTATTTAGGAACGG	0A0A8T2A7	0.00755	0.0076	1	2	4
miR1439-2-5p	TraesCS5B01G557400.1	Beta-fructofuranosidase, insoluble protein	1743-1763	1753	1	21M	CCAGTAGATAAAACCTTGCCT	GGTCATCTATTTTGGAACGGA	0	0.005076	0.0076	0.667	2	0
miR1122-1297-5p	TraesCS6A01G330500.1	Ethylene-responsive transcription factor	1339-1359	1350	3	21M	ATAGATCTGTTTAGGTTCTGT	TATGTAGACAAATCCAAGACA	3G17	0.002526	0.0076	0.333	2	1
miR1118-2-5p	TraesCS6B01G035900.1	NBS-LRR-like resistance protein	457-480	471	1	24M	TTTAAATACTAGTTTCAACTTGGA	AAATTCACGGTCAAAGTTGAAGCA	5C1C1G11G1A0	0.00757	0.0076	1	2	4.5
miR1122-1484-5p	TraesCS4A01G044300.1	N-acetyltransferase 9-like protein	801-821	811	0	21M	CTATGTAGGCATAGATCTGTT	GATACCTCCGTATCTAGACAA	5C15	0.005473	0.0077	0.714	5	1
miR1122-1484-5p	TraesCS7A01G367200.1	Major cell-surface adhesin PAc	1089-1109	1099	0	21M	CTATGTAGGCATAGATCTGTT	GATACCTCCGTATCTAGACAA	5C15	0.005473	0.0077	0.714	5	1
miR1121-51-3p	TraesCS3D01G311800.1	Conserved oligomeric Golgi complex subunit 1	3510-3530	3519	0	21M	GAGGGAGACATTTGATTATAT	CTCCCTCTGTTCCTAAATATA	10T0C0C0T0A6	0.00439	0.0077	0.571	4	6
miR1135-272-5p	TraesCS4B01G235500.1	Squalene monooxygenase	2199-2222	2210	0	24M	AAAGACGCTGCTCATTAAACCTTG	TTTTAACGACGAGTAATTTGGAAC	3T0A0A18	0.004428	0.0077	0.571	4	3.5
miR1122-1297-5p	TraesCS4D01G107000.1	Receptor-kinase, putative	3750-3770	3759	0	21M	ATAGATCTGTTTAGGTTCTGT	TATCTAGACAAATTTAAGACA	0	0.005784	0.0077	0.75	3	1
miR1121-51-3p	TraesCS5B01G364200.1	Cytochrome P450 family protein, expressed	2324-2344	2333	1	21M	GAGGGAGACATTTGATTATAT	CTCCCTCTGTTCCTAAATATA	10T0C0C0T0A6	0.00581	0.0077	0.75	3	6
miR1136-1373-5p	TraesCS7B01G077800.1	Scarecrow transcription factor family protein	2672-2692	2681	0	21M	AGACGCTGTTCATTAAGGCTT	TCTTCGACTAGTATTTTCGGA	3T4T4T2T2G1	0.004636	0.0077	0.6	3	4
miR166-8.1-3p	TraesCS1A01G157500.1	Homeobox leucine-zipper protein	1104-1124	1115	0	21M	TCCCTAACTTCGGACCAGGCT	CTGGGATGAAGCCTGGTCCGG	0C0T2G0A14G0	0.007667	0.0077	1	2	5
miR166-8.1-3p	TraesCS1B01G173900.1	Homeobox leucine-zipper protein	1138-1158	1149	0	21M	TCCCTAACTTCGGACCAGGCT	CTGGGATGAAGCCTGGTCCGG	0C0T2G0A14G0	0.007667	0.0077	1	2	5
miR1136-1070-5p	TraesCS1B01G187800.1	30S ribosomal protein S18	1518-1537	1526	0	20M	GACGCTGTTCATTAAGGCTT	ATGCGACAAGTATTTTCGGA	0A11T2T2G1	0.007663	0.0077	1	2	3
miR1136-1373-5p	TraesCS1B01G187800.1	30S ribosomal protein S18	1517-1537	1526	0	21M	AGACGCTGTTCATTAAGGCTT	TATGCGACAAGTATTTTCGGA	1A11T2T2G1	0.007663	0.0077	1	2	3
miR1135-836-5p	TraesCS1B01G372900.1	Pentatricopeptide repeat-containing protein, putative	1743-1763	1754	0	21M	TTAGGTTCTGTTCATTAAGCC	AAACCACGACGAGTAAATCGG	2A3C3G5A4	0.007707	0.0077	1	2	3.5
miR1122-1297-5p	TraesCS2A01G199500.1		662-682	671	0	21M	ATAGATCTGTTTAGGTTCTGT	TATTTAGACAAATTTAAGACA	0	0.007718	0.0077	1	2	1.5
miR1135-1575-3p	TraesCS6A01G250200.1	WD-repeat protein	1107-1130	1118	0	24M	TCTGCATAAAATCAAGATCTATGT	AGATGTATTTTAGTTCTAGATACA	0	0.004676	0.0078	0.6	3	0.5
miR1137-438-3p	TraesCS7B01G223400.1	IPR009003: Peptidase S1, PA clan	1642-1662	1651	0	21M	GGAGGCAAGGTTTTATCTACT	CCTTCGCTCCAAAATAGATGA	3T2C14	0.004657	0.0078	0.6	3	1.5
miR1137-491-5p	TraesCS1B01G220900.1	F-box and Leucine Rich Repeat domains containing protein, putative isoform 1	5831-5851	5840	0	21M	TCAACTCAGTAGATAAAACCT	AGTTGAGACACTTATTTTGAG	7A2C0T7A0G0	0.005229	0.0078	0.667	2	6
miR1133-6-3p	TraesCS2B01G104000.1	Pyruvate decarboxylase	1897-1920	1909	1	24M	GGAGGCAGGGTTTTAAGAACAGAA	CCTCCGTTCCAAAATACTTGTCTT	7T7A8	0.002229	0.0078	0.286	2	1.5
miR1133-92-5p	TraesCS2B01G305800.1	5'-AMP-activated protein kinase subunit gamma	650-670	661	0	21M	CTACTGTTCATAAAGGCCTGC	GATGACAAGTATTTTCGGACG	0	0.007844	0.0078	1	2	0.5
miR1118-282-3p	TraesCS2B01G506000.1	Kinase-like	939-959	948	3	21M	TTGAAATGTTTGAAACTGGTT	AATTTCTCTAAGTTTGACCAA	2T2C0T1T2G9	0.00778	0.0078	1	2	4.5
miR1135-1920-5p	TraesCS2A01G360000.1	Cysteine-rich receptor-like protein kinase 41	597-617	606	0	21M	TAAAGGCACTGTTCATTAAGG	ATTTCAATGACAAGTATTTTC	5A0A9T2T1	0.005354	0.0079	0.677	21	3.5
miR1318b-1	TraesCS1D01G444200.1	Calcium-binding family protein	43-62	53	0	20M	AGCCACAGTAGAGAGGACTA	CTGGTGTCTTCTCTCCTGAT	0C0T6T11	0.007868	0.0079	1	5	3.5
miR1135-1616-5p	TraesCS5D01G460100.1	IPR006501: Pectinesterase inhibitor domain	1419-1442	1430	0	24M	TCTGTTTAGGTTCTGTTCATTAAA	AGACAAATTGGAGACAAGTAATTC	8T0G0G12C0	0.007861	0.0079	1	4	5
miR1122-767-5p	TraesCS6A01G330500.1	Ethylene-responsive transcription factor	1344-1364	1355	0	21M	TCTGTTTAGATTCTGTTCATT	AGACAAATCCAAGACAAGTAA	9C11	0.002627	0.0079	0.333	4	1
miR1318b-1	TraesCS2A01G395000.1	2-oxoglutarate (2OG) and Fe(II)-dependent oxygenase superfamily protein	1027-1046	1036	0	20M	AGCCACAGTAGAGAGGACTA	TCGGTGGCATCTTTCCTGTG	6G5T5T0G0	0.007868	0.0079	1	2	3.5
miR1318b-1	TraesCS2B01G413000.1	2-oxoglutarate (2OG) and Fe(II)-dependent oxygenase superfamily protein	885-904	894	0	20M	AGCCACAGTAGAGAGGACTA	TCGGTGGCATCTTTCCTGTG	6G5T5T0G0	0.007868	0.0079	1	2	3.5
miR1118-75-5p	TraesCS5B01G157500.1	Protein translocase secy subunit, putative	919-942	932	1	24M	TGCCAGTTTCAACTTGGAGCCCTT	AATATCTGAGTTGAAACTCGGGAA	1A0T0A2T0G7A8	0.005253	0.0079	0.667	2	6.5
miR1136-703-5p	TraesCS6B01G391300.1	Pentatricopeptide repeat-containing protein	2009-2029	2020	0	21M	CGCTGTTCATTAAGCCTTGCC	GAGACAAGTAATTCCGAACGG	1A12C6	0.007864	0.0079	1	2	2
miR156-1.1-5p	TraesCS6D01G098500.1	Squamosa promoter-binding-like protein	1311-1331	1321	0	21M	CACGAGTGAGAGAAGACAGTT	ATGCTCTCTCTCTTCTGTCAA	0A5T14	0.005328	0.008	0.669	81	2
miR1137-504-5p	TraesCS1D01G044700.1	Protein transport SEC13-like protein	1502-1522	1512	0	21M	CAGTAGATAAAATCTTGCCTC	GTCATCTATTTTGGAACGGAG	0	0.007996	0.008	1	3	0.5
miR1137-504-5p	TraesCS5B01G557400.1	Beta-fructofuranosidase, insoluble protein	1744-1764	1754	0	21M	CAGTAGATAAAATCTTGCCTC	GTCATCTATTTTGGAACGGAG	0	0.007996	0.008	1	3	0.5
miR1137-504-5p	TraesCS5D01G110200.1	Ankyrin repeat protein-like	1664-1684	1674	0	21M	CAGTAGATAAAATCTTGCCTC	GTCATCTATTTTGGAACGGAG	0	0.007996	0.008	1	3	0.5
miR1135-2157-5p	TraesCS7D01G349300.1	Transcription factor	738-758	747	0	21M	AGACGCTGTTCATTAAGCCTT	CCTGCGACAAGTAATTCGGAA	0C20	0.004004	0.008	0.5	3	1
miR166-5.1-3p	TraesCS1A01G157500.1	Homeobox leucine-zipper protein	1107-1124	1115	0	18M	CTAACTTCGGACCAGGCT	GGATGAAGCCTGGTCCGG	1G0A14G0	0.007955	0.008	1	2	3
miR166-5.1-3p	TraesCS1B01G173900.1	Homeobox leucine-zipper protein	1141-1158	1149	0	18M	CTAACTTCGGACCAGGCT	GGATGAAGCCTGGTCCGG	1G0A14G0	0.007955	0.008	1	2	3
miR1137-332-5p	TraesCS3A01G074500.1	Cytochrome P450	1596-1616	1605	0	21M	TCAATCATGTTTCAACCCAGT	CTTTAATATAAAGTTGGGTCA	0C0T3A2T12	0.008034	0.008	1	2	3.5
miR1137-264-3p	TraesCS5D01G538800.1	Transferase, transferring glycosyl groups	1207-1227	1216	1	21M	AGGCAAAGTTTTATCTACTGA	TCCGTTCCAAAATAGATGACT	6C14	0.003191	0.008	0.4	2	1
miR1137-264-3p	TraesCS6B01G170700.1	ABC transporter ATP-binding protein	3964-3984	3973	1	21M	AGGCAAAGTTTTATCTACTGA	TCCGTTCCAAAATAGATGACT	6C14	0.003191	0.008	0.4	2	1
miR1137-26-3p	TraesCS7A01G239700.1	Copper-transporting ATPase	3496-3516	3506	0	21M	GGGAGGCAAGGTTTTATCTAC	CCCTCCGTTCTAAAATAGATG	0	0.00802	0.008	1	2	0.5
miR1133-92-5p	TraesCS7D01G248300.1	Pentatricopeptide repeat-containing protein	3525-3545	3536	0	21M	CTACTGTTCATAAAGGCCTGC	TAGGACAAGTATTTCCGGACG	0T1G18	0.005338	0.008	0.667	2	2
miR1137-264-3p	TraesCS1B01G294200.1	60S ribosomal protein L36	727-747	737	1	21M	AGGCAAAGTTTTATCTACTGA	TCCGTTCCAAAATAGATGACC	6C13C0	0.008125	0.0081	1	4	2
miR1135-1616-5p	TraesCS3A01G470300.1	IPR001810: F-box domain; IPR017451: F-box associated interaction domain	1589-1612	1602	0	24M	TCTGTTTAGGTTCTGTTCATTAAA	GGACAAATCTAAGACAAGAATTTT	0G8T8A1T3	0.002686	0.0081	0.333	4	3
miR1135-1001-5p	TraesCS6A01G084000.1	Poly(RC)-binding protein, putative	1733-1753	1743	0	21M	GTAAAGGCACTGTTCATTAAG	CATTTCTACGACAAGTAATTC	6T0A0C12	0.005431	0.0081	0.667	4	3.5
miR1137-264-3p	TraesCS7D01G274800.1		881-901	891	1	21M	AGGCAAAGTTTTATCTACTGA	TCCGTTCCAAAATAGATGACC	6C13C0	0.008125	0.0081	1	4	2
miR1120-1455-5p	TraesCS1B01G411900.1	O-acyltransferase WSD1	1923-1943	1932	0	21M	CGAGAATATAATACCCTGTCT	GCTCTTATATTATGGGACGGA	0	0.008113	0.0081	1	3	0.5
miR1135-1001-5p	TraesCS1B01G220600.1	Metallo-beta-lactamase-like	1326-1346	1335	0	21M	GTAAAGGCACTGTTCATTAAG	CATTTTTATGACAAGTAATTC	5T0T0A13	0.004027	0.0081	0.5	2	3
miR1135-1458-3p	TraesCS1B01G476400.1	Flavonoid 3'-hydroxylase	1797-1817	1806	1	21M	GCAAGCCTTAATGAACAGCGT	CTTTCGGAATTACTTGTCACA	1T16A2	0.004071	0.0081	0.5	2	2
miR1135-272-5p	TraesCS2B01G237600.1	DNA-directed RNA polymerase subunit beta'	820-843	834	3	24M	AAAGACGCTGCTCATTAAACCTTG	TTTCAGCGACAAGTAATTTGGAAC	4A5A13	0.00404	0.0081	0.5	2	2
miR1136-597-3p	TraesCS2B01G625600.1	rRNA N-glycosidase	1373-1396	1384	0	24M	GAGGCAAGCCTTAATGAACAGAGC	CTCCGTTCGGAATTACTTGTCGTA	21G0T0A0	0.008094	0.0081	1	2	3.5
miR167j-1	TraesCS2D01G548900.1	Auxin response factor	2592-2613	2604	3	22M	CGTCTAGTACGACCGTCGAAGT	ATAGATCAGGCTGGCAGCTTGT	0A0T6G11G0T0	0.008078	0.0081	1	2	5.5
miR1120-2099-5p	TraesCS3B01G153500.1	Arginine--tRNA ligase	2039-2059	2050	0	21M	TTGCAAGAATATAAAACCCTG	AAGGATCTTATATTGTGGGAC	2G1A9G6	0.008094	0.0081	1	2	3
miR1137-491-5p	TraesCS3D01G318100.1	Sulfite exporter TauE/SafE family protein	1812-1832	1821	1	21M	TCAACTCAGTAGATAAAACCT	AGTTGGATTATCTATTTTGGA	5G0A1T12	0.008127	0.0081	1	2	3
miR1135-272-5p	TraesCS4A01G186700.1	Serine/threonine-protein kinase	2858-2881	2871	1	24M	AAAGACGCTGCTCATTAAACCTTG	TTTCTGCGACGAGTAATTTGGAAC	0	0.002706	0.0081	0.333	2	0
miR1135-1458-3p	TraesCS4A01G186700.1	Serine/threonine-protein kinase	2794-2814	2805	1	21M	GCAAGCCTTAATGAACAGCGT	CTTTCCGAATTACTTGTCGCA	1T3C15	0.004071	0.0081	0.5	2	2
miR1136-597-3p	TraesCS7B01G240600.1	WD repeat-containing protein 7	4871-4894	4882	0	24M	GAGGCAAGCCTTAATGAACAGAGC	CTCCGTTCGGAATTACTTGTCGTA	21G0T0A0	0.008094	0.0081	1	2	3.5
miR1135-1765-5p	TraesCS6B01G005300.1	Enhancer of polycomb-like protein	3234-3254	3243	0	21M	TAAAGGCGCTGTTCATTAAGG	ATTTCTCCGACAAGTATTTTC	5T0C9T2T1	0.005903	0.0082	0.724	21	4
miR1120-1193-3p	TraesCS4A01G149100.1	WD40 repeat-like protein	1735-1755	1744	0	21M	CCATGAGGGAGGCAGAGTATT	AGTACTCCCTCCGTCCCATAA	0A14C5	0.005499	0.0082	0.667	4	2
miR1122-1297-5p	TraesCS3B01G568500.1	ATP dependent RNA helicase	2134-2154	2143	0	21M	ATAGATCTGTTTAGGTTCTGT	TATTTAGACAAATTTAAGACA	0	0.008179	0.0082	1	3	1.5
miR1136-1070-5p	TraesCS3D01G186400.1	TSA: Wollemia nobilis Ref_Wollemi_Transcript_16394_661 transcribed RNA sequence	844-863	852	0	20M	GACGCTGTTCATTAAGGCTT	TTGTGACAAGTAATTCGGAA	0T2T12G3	0.003277	0.0082	0.4	2	2
miR1135-272-5p	TraesCS4D01G295400.1	Glutathione S-transferase	1035-1058	1046	0	24M	AAAGACGCTGCTCATTAAACCTTG	TACGTGCGACAAGTAATTCGGAAC	1A0C0G6A7C5	0.005485	0.0082	0.667	2	5
miR1120-1193-3p	TraesCS5A01G451800.1	Aspartic proteinase nepenthesin-1	1569-1589	1580	3	21M	CCATGAGGGAGGCAGAGTATT	AGTACTCCCTCTGTCCCATAA	0A10T3C5	0.008155	0.0082	1	2	2.5
miR1120-2099-5p	TraesCSU01G068000.1	IPR007493: Protein of unknown function DUF538	1133-1153	1144	0	21M	TTGCAAGAATATAAAACCCTG	AATGATCTTATATTTTGGGAC	2T1A16	0.00818	0.0082	1	2	1.5
miR156-1.2-5p	TraesCS6B01G138400.1	Squamosa promoter-binding-like protein	1269-1290	1281	1	22M	CCACGAGTGAGAGAAGACAGTT	CATGCTCTCTCTCTTCTGTCAA	0C0A5T14	0.004453	0.0083	0.538	14	3
miR156-1.2-5p	TraesCS6D01G098500.1	Squamosa promoter-binding-like protein	1310-1331	1322	1	22M	CCACGAGTGAGAGAAGACAGTT	CATGCTCTCTCTCTTCTGTCAA	0C0A5T14	0.004453	0.0083	0.538	14	3
miR1137-310-5p	TraesCS1B01G102700.1	Aminotransferase	2224-2247	2238	0	24M	TCATGTTTCAACCCAGTAGATAAA	AATATAAAGTTGAGTCATCTATTT	1A2T7A11	0.003703	0.0083	0.448	13	2.5
miR1137-310-5p	TraesCS7D01G174100.1	Scarecrow transcription factor family protein	2309-2332	2323	0	24M	TCATGTTTCAACCCAGTAGATAAA	AGTATAAAATTGAGTCATCTATTT	4T3A3A11	0.003703	0.0083	0.448	13	2.5
miR1137-491-5p	TraesCS4B01G086400.1	Pectin lyase-like superfamily protein	1562-1582	1571	0	21M	TCAACTCAGTAGATAAAACCT	AGTTGGATCATCTATTTTGGA	5G0A14	0.003893	0.0083	0.467	7	2.5
miR1137-504-5p	TraesCS2B01G570400.2	2-aminoethanethiol dioxygenase	1223-1243	1232	0	21M	CAGTAGATAAAATCTTGCCTC	GTCATTTATTTTGGGACGGAG	0	0.006199	0.0083	0.75	3	1.5
miR1137-137-5p	TraesCS6B01G185100.1	Protein DETOXIFICATION	1775-1795	1786	1	21M	CAGTAGATAAAACTTTGCCTC	GTCATCTATATTGGAACGGAG	9A3G7	0.008282	0.0083	1	3	1.5
miR1122-1462-3p	TraesCS1A01G143400.1	Midasin	16306-16329	16320	2	24M	TGAACAGAACCTAAACAGATCTAT	ACTTGTCTTGGATTTGTCTAGATA	0	0.008313	0.0083	1	2	0
miR1136-235-3p	TraesCS2A01G063100.1	Proline-rich protein	1188-1206	1197	0	19M	TTACCTACATAGATCTTGA	AATGGATGTATCTAGAACT	0	0.008281	0.0083	1	2	0
miR1122-1462-3p	TraesCS4A01G044300.1	N-acetyltransferase 9-like protein	748-771	762	2	24M	TGAACAGAACCTAAACAGATCTAT	ACTTGTCTTGGATTTGTCTAGATA	0	0.008313	0.0083	1	2	0
miR1137-438-3p	TraesCS4B01G086400.1	Pectin lyase-like superfamily protein	1503-1523	1512	3	21M	GGAGGCAAGGTTTTATCTACT	CTTCCGTTTCAAAATAGATGA	0	0.00554	0.0083	0.667	2	1
miR1122-1462-3p	TraesCS4B01G218400.1	Blue copper protein	966-989	980	2	24M	TGAACAGAACCTAAACAGATCTAT	ACTTGTCTTGGATTTGTCTAGATA	0	0.008313	0.0083	1	2	0
miR1135-1765-5p	TraesCS6A01G380400.1		334-354	343	1	21M	TAAAGGCGCTGTTCATTAAGG	ATTTCTGCGACAAGTAATTCC	0	0.005529	0.0083	0.667	2	0.5
miR1136-597-3p	TraesCS6B01G072400.1	Nucleolar GTP-binding protein 1	1860-1883	1873	0	24M	GAGGCAAGCCTTAATGAACAGAGC	CTCCGTTCCTAAATATTTGTCTTT	8C0T2A2T6T0T0	0.008259	0.0083	1	2	6
miR1137-264-3p	TraesCS7B01G150500.1	Serrate RNA effector molecule	2379-2399	2388	0	21M	AGGCAAAGTTTTATCTACTGA	TCCGTTCCGAAATAGATGACT	6C1G12	0.004161	0.0083	0.5	2	1.5
miR393-4-5p	TraesCS1D01G099900.1	Transport inhibitor response 1	1717-1738	1728	1	22M	CTAGTTACGCTAGGGAAACCTT	AGACAATGCGATCCCTTTGGAT	0A0G0A18T0	0.007015	0.0084	0.833	5	4.5
miR1122-943-3p	TraesCS5A01G292200.1	NBS-LRR disease resistance protein	3949-3969	3958	0	21M	CTGTTTAGGTTCTGTTCATTA	GACAAATCTAAGACAAGTAAT	0	0.003341	0.0084	0.4	4	0.5
miR1137-264-3p	TraesCS1D01G221400.1	Leucine--tRNA ligase	3750-3770	3760	0	21M	AGGCAAAGTTTTATCTACTGA	TCCGTTAAAAAATAGATGACT	6A0A13	0.005035	0.0084	0.6	3	2
miR1135-1403-5p	TraesCS4A01G275100.1	Pentatricopeptide repeat-containing protein	3326-3349	3338	0	24M	TAAAGGCTCTGTTCATTAAGGCTT	ATACCTGAGACAAGTAATTCGGAA	2A0C1T14G3	0.003599	0.0084	0.429	3	3.5
miR1136-235-3p	TraesCS4A01G275100.1	Pentatricopeptide repeat-containing protein	3286-3304	3295	0	19M	TTACCTACATAGATCTTGA	AATGGATATATCTAGAACT	7A11	0.006296	0.0084	0.75	3	1
miR1135-1920-5p	TraesCS1B01G220600.1	Metallo-beta-lactamase-like	1327-1347	1337	1	21M	TAAAGGCACTGTTCATTAAGG	ATTTTTATGACAAGTAATTCC	4T0T0A14	0.002397	0.0084	0.286	2	3
miR1135-2251-5p	TraesCS2D01G563100.1	Dof zinc finger protein	207-227	216	3	21M	CTGTTCATAAAGGCCTGCCTC	GACAAGTAATTCCGAACGGAG	8A5A6	0.008385	0.0084	1	2	2
miR1120-2337-3p	TraesCS3B01G355900.1	Polyphenol oxidase	1823-1840	1831	0	18M	TCAGGGTATTATATTCTT	TGTCCCATAATATAAGAA	0T17	0.008395	0.0084	1	2	1
miR1122-1484-5p	TraesCS4A01G189400.1	Serine/threonine-protein phosphatase 4 regulatory subunit 3	683-703	692	0	16M1D5M	CTATGTAGGCATAGAT-CTGTT	GATACATCCATTTCTACGACAA	9A1T4C5	0.003365	0.0084	0.4	2	3.5
miR1120-2099-5p	TraesCS4A01G215100.1		1076-1096	1085	0	21M	TTGCAAGAATATAAAACCCTG	AATGATGTTATATTTTGGGAC	2T1A1G14	0.008412	0.0084	1	2	2.5
miR1122-1484-5p	TraesCS5A01G547200.1	Trichome birefringence-like protein	1511-1531	1520	0	16M1D5M	CTATGTAGGCATAGAT-CTGTT	GATACATCCATTTCTACGACAA	9A1T4C5	0.003365	0.0084	0.4	2	3.5
miR1122-1760-5p	TraesCS5B01G095300.1	Pentatricopeptide repeat-containing protein, putative	2312-2335	2325	1	24M	TAGGCATACATCTGTTTAGATTCT	ATCCGTATCTAGACAAATCTAAGA	8C15	0.002816	0.0084	0.333	2	1
miR1137-264-3p	TraesCS6D01G100100.2	CRS2-associated factor 1	1262-1282	1271	0	21M	AGGCAAAGTTTTATCTACTGA	TCCGTTCCTAAATAGATGACT	6C1T12	0.005633	0.0084	0.667	2	2
miR1122-1484-5p	TraesCSU01G096300.1	Ankyrin repeat family protein-like	2146-2166	2155	0	16M1D5M	CTATGTAGGCATAGAT-CTGTT	GATACATCCATTTCTACGACAA	9A1T4C5	0.003365	0.0084	0.4	2	3.5
miR1135-272-5p	TraesCS4D01G295400.1	Glutathione S-transferase	1035-1058	1047	0	24M	AAAGACGCTGCTCATTAAACCTTG	TACGTGCGACAAGTAATTCGGAAC	1A0C0G6A7C5	0.008542	0.0085	1	3	5
miR9662-1.1-3p	TraesCS5B01G378200.1	Mitochondrial transcription termination factor-like	761-781	772	0	21M	GCCACCGAGACCCTACAAGTT	CCGTGGCTCTGTGATGTTCAG	1C9T8G0	0.00847	0.0085	1	3	2.5
miR9662-1.1-3p	TraesCS5D01G451700.1	Mitochondrial transcription termination factor-like	748-768	759	0	21M	GCCACCGAGACCCTACAAGTT	CCGTGGCTCTGTGATGTTCAG	1C9T8G0	0.00847	0.0085	1	3	2.5
miR9662-1.1-3p	TraesCS6B01G025500.1	Mitochondrial transcription termination factor-like	189-209	200	0	21M	GCCACCGAGACCCTACAAGTT	CCGTGGCTCTGTGATGTTCAG	1C9T8G0	0.00847	0.0085	1	3	2.5
miR1137-310-5p	TraesCS1B01G220900.1	F-box and Leucine Rich Repeat domains containing protein, putative isoform 1	5824-5847	5838	0	24M	TCATGTTTCAACCCAGTAGATAAA	AGTACAAAGTTGAGACACTTATTT	12A1A2C0T5	0.005654	0.0085	0.667	2	4.5
miR1135-1403-5p	TraesCS4D01G295400.1	Glutathione S-transferase	1034-1057	1046	0	24M	TAAAGGCTCTGTTCATTAAGGCTT	ATACGTGCGACAAGTAATTCGGAA	2A0C0G0T1C12G3	0.005661	0.0085	0.667	2	6.5
miR1136-1373-5p	TraesCS4D01G295400.1	Glutathione S-transferase	1037-1057	1046	0	21M	AGACGCTGTTCATTAAGGCTT	CGTGCGACAAGTAATTCGGAA	0C0G15G3	0.005661	0.0085	0.667	2	3
miR1136-1601-3p	TraesCS5A01G320000.1	Glycosyltransferase	1645-1665	1654	3	21M	GGCAAGCCTTAATGAACAGCG	CCGTCGGGAATTACTTGTCGT	4C0G14T0	0.008467	0.0085	1	2	2.5
miR1137-443-5p	TraesCS2B01G570400.2	2-aminoethanethiol dioxygenase	1223-1243	1232	0	21M	CAGTAGATAAAACCTTGCCTC	GTCATTTATTTTGGGACGGAG	0	0.006437	0.0086	0.75	3	1
miR166-7.2-3p	TraesCS5A01G043400.1	Homeobox leucine-zipper protein	779-800	790	0	22M	CCCTAACTTCGGACCAGGCTCT	GGGAATGAAGCCTGGTCCGGAT	4A14G0A0T0	0.006457	0.0086	0.75	3	4.5
miR166-7.2-3p	TraesCS5B01G047200.1	Homeobox leucine-zipper protein	767-788	778	0	22M	CCCTAACTTCGGACCAGGCTCT	GGGAATGAAGCCTGGTCCGGAT	4A14G0A0T0	0.006457	0.0086	0.75	3	4.5
miR1135-1184-5p	TraesCS2A01G385500.1	Transporter	2391-2414	2402	0	24M	AAAGGCTCTGTTCATTAAGGCTTG	TTTCTACGACAAGTAATTTCGAAC	4T0A0C11T5	0.005711	0.0086	0.667	2	4
miR1135-1403-5p	TraesCS2A01G385500.1	Transporter	2390-2413	2402	0	24M	TAAAGGCTCTGTTCATTAAGGCTT	ATTTCTACGACAAGTAATTTCGAA	5T0A0C11T4	0.005711	0.0086	0.667	2	4
miR1135-1184-5p	TraesCS2B01G431500.1	Acyl-CoA thioesterase, putative	911-934	922	0	24M	AAAGGCTCTGTTCATTAAGGCTTG	TTTTCGAGACAAGTAATTTCGAAC	0	0.00215	0.0086	0.25	2	1
miR1135-1673-5p	TraesCS4B01G182000.1	Bidirectional sugar transporter SWEET	1325-1348	1336	3	24M	GGCTCTGTTCATTAAGGCTTGCCT	TTGAGATAAGTAATTTCGAACGGA	0	0.008566	0.0086	1	2	2
miR1135-757-5p	TraesCS4B01G182000.1	Bidirectional sugar transporter SWEET	1324-1347	1336	3	24M	AGGCTCTGTTCATTAAGGCTTGCC	TTTGAGATAAGTAATTTCGAACGG	0	0.008566	0.0086	1	2	2
miR1122-1484-5p	TraesCS5A01G024600.1	Disease resistance protein	158-178	168	0	15M1D6M	CTATGTAGGCATAGA-TCTGTT	GGTACATCCATTTCTGAGACAA	1G7A1T3G6	0.008597	0.0086	1	2	4
miR1136-1037-5p	TraesCS5A01G418500.1	Receptor protein kinase, putative	4474-4497	4487	0	24M	CTATGTAAGTATGGACGCTGTTCA	GATGCATCCATTTCTGCGACAAGT	3G3C3T0T11	0.005723	0.0086	0.667	2	4
miR1136-1037-5p	TraesCS5A01G418500.1	Receptor protein kinase, putative	4474-4497	4488	0	24M	CTATGTAAGTATGGACGCTGTTCA	GATGCATCCATTTCTGCGACAAGT	3G3C3T0T11	0.005711	0.0086	0.667	2	4
miR1135-1502-3p	TraesCS5B01G210300.1	Receptor-like protein kinase	3717-3737	3727	0	21M	GAACAGCGTCTTTACCTACAT	CTTGTCTTGGAAATGGATGTA	6T0T0G12	0.005749	0.0086	0.667	2	3
miR1118-282-3p	TraesCS5D01G484400.1	C2 calcium/lipid-binding and GRAM domain protein	3497-3517	3508	0	21M	TTGAAATGTTTGAAACTGGTT	AACTTTGCAAAGTTTGACCAA	6G4G9	0.008592	0.0086	1	2	1.5
miR1137-438-3p	TraesCS7A01G239700.1	Copper-transporting ATPase	3497-3517	3506	0	21M	GGAGGCAAGGTTTTATCTACT	CCTCCGTTCTAAAATAGATGA	0	0.008616	0.0086	1	2	0.5
miR1137-226-5p	TraesCS7A01G427300.1	Xyloglucan endotransglucosylase/hydrolase	1298-1318	1309	1	21M	CAAGTCAGTAGATAAAGCCTT	GTTAAGTCATTTATTTTGAAA	3A6T5T1A2	0.008558	0.0086	1	2	3
miR9772-4-5p	TraesCSU01G027500.1	IPR001810: F-box domain	633-652	643	0	20M	ATACCCCATTAGAGTAGAGT	TATGGGGTGATTTCATCTCC	8G2T7C0	0.008629	0.0086	1	2	2
miR1135-1001-5p	TraesCS2A01G360000.1	Cysteine-rich receptor-like protein kinase 41	596-616	606	0	21M	GTAAAGGCACTGTTCATTAAG	CATTTCAATGACAAGTATTTT	6A0A9T2T0	0.005903	0.0087	0.677	21	3.5
miR1135-757-5p	TraesCS4B01G081600.1	B3 domain-containing protein	154-177	167	0	24M	AGGCTCTGTTCATTAAGGCTTGCC	TCAGCGACGAGTAATTTGGAACGG	2A1C3G7T0G6	0.008656	0.0087	1	3	5
miR166-8.2-3p	TraesCS1A01G157500.1	Homeobox leucine-zipper protein	1105-1124	1115	0	20M	CCCTAACTTCGGACCAGGCT	TGGGATGAAGCCTGGTCCGG	0T2G0A14G0	0.008675	0.0087	1	2	4
miR166-8.2-3p	TraesCS1B01G173900.1	Homeobox leucine-zipper protein	1139-1158	1149	0	20M	CCCTAACTTCGGACCAGGCT	TGGGATGAAGCCTGGTCCGG	0T2G0A14G0	0.008675	0.0087	1	2	4
miR1318b-1	TraesCS2B01G322900.1	Thioesterase family protein	353-372	362	0	20M	AGCCACAGTAGAGAGGACTA	TCGGTGTTATCTCTGTTGAT	7T6G0T4	0.005784	0.0087	0.667	2	3
miR1137-310-5p	TraesCS4B01G351500.1	MADS-box transcription factor	711-734	724	0	24M	TCATGTTTCAACCCAGTAGATAAA	ATTACAAAGTTAAGACACTTATTT	1T9A0A1A2C0T5	0.005767	0.0087	0.667	2	6.5
miR1133-111-5p	TraesCS6B01G391300.1	Pentatricopeptide repeat-containing protein	2010-2030	2020	0	21M	ACTGTTCATAAAGGCCTGCCT	AGACAAGTAATTCCGAACGGA	0A8A5A5	0.008655	0.0087	1	2	3
miR1122-943-3p	TraesCS4D01G124600.1	DUF309 domain protein	985-1005	995	1	21M	CTGTTTAGGTTCTGTTCATTA	GATAAATCCAAGACAAGTAAT	0	0.005855	0.0088	0.667	4	0.5
miR1136-1373-5p	TraesCS4D01G295400.1	Glutathione S-transferase	1037-1057	1047	0	21M	AGACGCTGTTCATTAAGGCTT	CGTGCGACAAGTAATTCGGAA	0C0G15G3	0.008816	0.0088	1	3	3
miR1135-1403-5p	TraesCS4D01G295400.1	Glutathione S-transferase	1034-1057	1047	0	24M	TAAAGGCTCTGTTCATTAAGGCTT	ATACGTGCGACAAGTAATTCGGAA	2A0C0G0T1C12G3	0.008816	0.0088	1	3	6.5
miR1122-1297-5p	TraesCS1A01G356300.1	Serine/threonine-protein kinase	2728-2748	2738	0	21M	ATAGATCTGTTTAGGTTCTGT	TATCTGGACAAATCCAAGACA	0	0.00439	0.0088	0.5	2	0.5
miR1135-1184-5p	TraesCS4A01G180700.2	Ferritin	1139-1162	1150	1	24M	AAAGGCTCTGTTCATTAAGGCTTG	TACCTGCGACAAGTAATTCGGAAT	1A0C1T1C12G3T0	0.008773	0.0088	1	2	5
miR9772-2.1-5p	TraesCS4A01G375200.1	Mitochondrial metalloendopeptidase OMA1	162-182	172	0	21M	ATACCCCATTAGAGTAGAGTT	CGTGGGGAAATCTCATCTCAG	0C0G5A12G0	0.008823	0.0088	1	2	4
miR9772-6-5p	TraesCS4A01G375200.1	Mitochondrial metalloendopeptidase OMA1	163-181	172	0	19M	TACCCCATTAGAGTAGAGT	GTGGGGAAATCTCATCTCA	0G5A12	0.008823	0.0088	1	2	1.5
miR1135-1762-5p	TraesCS5A01G292200.1	NBS-LRR disease resistance protein	3955-3978	3968	0	24M	AGGCTCTGTTCATTAAGGCTTGTC	TCTAAGACAAGTAATTCGGAACGG	2T0A13G4G1	0.004411	0.0088	0.5	2	4
miR1136-1373-5p	TraesCS7D01G437500.1	Serine/threonine-protein kinase	2777-2797	2786	0	21M	AGACGCTGTTCATTAAGGCTT	TATGTGACAAGTATTTTCGGA	1A2T8T2T2G1	0.008819	0.0088	1	2	3.5
miR1136-235-3p	TraesCS2D01G041800.1	NBS-LRR disease resistance protein	1183-1201	1190	0	19M	TTACCTACATAGATCTTGA	AGTGGATGTATCTAGAACT	0	0.007444	0.0089	0.833	5	0.5
miR1135-1969-5p	TraesCS2D01G599800.1	Receptor-like protein kinase	3491-3514	3504	0	24M	TCTGTTTAGGTTCTGTTCATTAAG	AGACAAATCTAAGACAAGAATTTT	9T8A1T2T0	0.002955	0.0089	0.333	4	3
miR156-19-5p	TraesCS3B01G468400.1	Squamosa promoter binding-like protein	1433-1451	1442	0	19M	ACGAGTGAGAGAAGACAGT	TGCTCTCTCTCTTCTGTCA	5T13	0.00888	0.0089	1	4	1
miR1122-532-5p	TraesCS5A01G292200.1	NBS-LRR disease resistance protein	3948-3968	3958	0	21M	TCTGTTTAGGTTCTGTTCATT	AGACAAATCTAAGACAAGTAA	0	0.003563	0.0089	0.4	4	0.5
miR1122-1484-5p	TraesCS3B01G427100.1	Phospholipase A1	1563-1583	1572	0	15M1D6M	CTATGTAGGCATAGA-TCTGTT	GATACATCCATTTCTGCGACAA	9A1T3G0C5	0.008891	0.0089	1	3	4.5
miR1122-1297-5p	TraesCS5B01G453800.1	Kinase, putative	1984-2004	1993	0	21M	ATAGATCTGTTTAGGTTCTGT	TATCTAGACAAATCTAAGACA	0	0.00667	0.0089	0.75	3	0.5
miR1122-1297-5p	TraesCS7A01G367200.1	Major cell-surface adhesin PAc	1099-1119	1108	0	21M	ATAGATCTGTTTAGGTTCTGT	TATCTAGACAAATCTAAGACA	0	0.00667	0.0089	0.75	3	0.5
miR1122-1484-5p	TraesCS7B01G116200.1	NAC domain protein,	1448-1468	1457	0	15M1D6M	CTATGTAGGCATAGA-TCTGTT	GATACATCCATTTCTGCGACAA	9A1T3G0C5	0.008891	0.0089	1	3	4.5
miR1135-1673-5p	TraesCS1B01G085900.1	Pentatricopeptide repeat-containing protein	3417-3440	3430	0	24M	GGCTCTGTTCATTAAGGCTTGCCT	CGGTGACAAGTATTTTGGGACGGA	1G1T8T2T0G1G5	0.008884	0.0089	1	2	6
miR1439-2-5p	TraesCS2A01G229000.1	RNA-binding family protein	984-1004	993	1	21M	CCAGTAGATAAAACCTTGCCT	GGTCTTATATTTAGGAACGGA	4T1A5A8	0.004453	0.0089	0.5	2	3
miR1135-757-5p	TraesCS2A01G412500.1	Serine carboxypeptidase family protein, expressed	1674-1697	1686	1	24M	AGGCTCTGTTCATTAAGGCTTGCC	TCTAAGATAAGTAATTCGGAACAG	2T0A3T9G4A1	0.008895	0.0089	1	2	5
miR1137-81-3p	TraesCS2A01G529000.1	Pentatricopeptide repeat-containing protein	2607-2630	2618	1	24M	GCAAGGTTTTATCTACTGAGTTGA	CGTTCCAAAATAGATGACTCAACT	0	0.002229	0.0089	0.25	2	0
miR1137-217-3p	TraesCS2A01G529000.1	Pentatricopeptide repeat-containing protein	2608-2628	2618	1	21M	CAAGGTTTTATCTACTGAGTT	GTTCCAAAATAGATGACTCAA	0	0.002229	0.0089	0.25	2	0
miR1136-830-3p	TraesCS4A01G186700.1	Serine/threonine-protein kinase	2796-2816	2805	1	21M	AAGGTTTAATGAGCAGCGTCT	TTCCGAATTACTTGTCGCAGG	0	0.004457	0.0089	0.5	2	1.5
miR1137-81-3p	TraesCS4B01G086400.1	Pectin lyase-like superfamily protein	1507-1530	1520	3	24M	GCAAGGTTTTATCTACTGAGTTGA	CGTTTCAAAATAGATGACTCAACT	0	0.00885	0.0089	1	2	0.5
miR1135-1403-5p	TraesCS4B01G182000.1	Bidirectional sugar transporter SWEET	1321-1344	1333	0	24M	TAAAGGCTCTGTTCATTAAGGCTT	ATTTTTGAGATAAGTAATTTCGAA	0	0.005948	0.0089	0.667	2	2
miR156-19-5p	TraesCS5B01G286000.1	Squamosa promoter binding-like protein	1672-1690	1681	0	19M	ACGAGTGAGAGAAGACAGT	TGCTCTCTCTCTTCTGTCA	5T13	0.00888	0.0089	1	2	1
miR1135-836-5p	TraesCS1A01G065000.1	Importin subunit beta-1	902-922	913	0	21M	TTAGGTTCTGTTCATTAAGCC	AATCTAAGACAAGAATTTTGG	4T8A1T2T2	0.005132	0.009	0.571	12	3
miR1135-1001-5p	TraesCS3D01G261300.1	Serine/threonine-protein phosphatase	1490-1510	1500	0	21M	GTAAAGGCACTGTTCATTAAG	CACTTCAATGACAAGTATTTC	2C3A0A9T3	0.003696	0.009	0.412	7	4
miR1137-491-5p	TraesCS4B01G114400.1	Anthranilate synthase alpha subunit 2, chloroplastic	311-331	320	0	21M	TCAACTCAGTAGATAAAACCT	AGTTGGGTCATCTATTTTGGA	0	0.003491	0.009	0.389	7	0.5
miR1135-1001-5p	TraesCS3D01G261300.1	Serine/threonine-protein phosphatase	1490-1510	1501	0	21M	GTAAAGGCACTGTTCATTAAG	CACTTCAATGACAAGTATTTC	2C3A0A9T3	0.004018	0.009	0.444	4	4
miR1133-6-3p	TraesCS3B01G396800.1	F-box protein	2017-2040	2029	0	24M	GGAGGCAGGGTTTTAAGAACAGAA	CCTCCGTCCGAAAATACTTGTCAT	9G5A6A1	0.005394	0.009	0.6	3	3
miR167-18-5p	TraesCS5B01G039800.1	Auxin response factor	3135-3155	3146	0	21M	ATCTAGTACGACCGTCGAAGT	AAGATCAGGCTGGCAGCTTGT	0A6G11G0T0	0.008974	0.009	1	3	4
miR1136-235-3p	TraesCS6D01G054600.1	Peroxidase	1177-1195	1186	0	19M	TTACCTACATAGATCTTGA	AATGAATATATCTAGAACT	4A2A11	0.008959	0.009	1	3	2
miR1135-1403-5p	TraesCS2A01G023500.1	Disease resistance protein RPP13	3425-3448	3436	3	24M	TAAAGGCTCTGTTCATTAAGGCTT	ATTTATAAGACAAGTATTTCTGGA	4A0T0A9T3T1G1	0.009024	0.009	1	2	5.5
miR1137-26-3p	TraesCS2B01G493300.1	IPR001611: Leucine-rich repeat; IPR013210: Leucine-rich repeat-containing N-terminal, plant-type; IPR032675: Leucine-rich repeat domain, L domain-like	1245-1265	1254	3	21M	GGGAGGCAAGGTTTTATCTAC	TCCCCTGTTCCAAAATAGATG	0T2C1T15	0.006001	0.009	0.667	2	2
miR1122-1462-3p	TraesCS4A01G044300.1	N-acetyltransferase 9-like protein	748-771	759	1	24M	TGAACAGAACCTAAACAGATCTAT	ACTTGTCTTGGATTTGTCTAGATA	0	0.003606	0.009	0.4	2	0
miR1135-1403-5p	TraesCS5D01G000500.1	Trypsin family protein	2485-2508	2497	0	24M	TAAAGGCTCTGTTCATTAAGGCTT	ATACCTGCGACAAGTAATTCGGAA	2A0C1T1C12G3	0.00897	0.009	1	2	4.5
miR1137-264-3p	TraesCS7B01G223400.1	IPR009003: Peptidase S1, PA clan	1644-1664	1654	0	21M	AGGCAAAGTTTTATCTACTGA	TTCGCTCCAAAATAGATGACC	1T2C1C13C0	0.00909	0.0091	1	4	3.5
miR1133-6-3p	TraesCS1B01G382500.1	IPR001611: Leucine-rich repeat; IPR002182: NB-ARC; IPR003591: Leucine-rich repeat, typical subtype; IPR011991: Winged helix-turn-helix DNA-binding domain; IPR027417: P-loop containing nucleoside triphosphate hydrolase; IPR032675: Leucine-rich repeat domain, L domain-like	4092-4115	4105	3	24M	GGAGGCAGGGTTTTAAGAACAGAA	CCTCCCTTCGGAAATACTTGTCAT	5C1T1G0G4A6A1	0.009058	0.0091	1	3	6
miR1135-2439-5p	TraesCS4A01G275100.1	Pentatricopeptide repeat-containing protein	3327-3350	3339	0	24M	AAAGGCTCTGTCTATTAAGGCTTG	TACCTGAGACAAGTAATTCGGAAC	1A0C1T6A0G6G4	0.003039	0.0091	0.333	3	6
miR1135-1765-5p	TraesCS4B01G196400.1	Pseudouridine synthase	1660-1680	1670	0	21M	TAAAGGCGCTGTTCATTAAGG	ATTTCTCCGACAAGTATTTTC	5T0C9T2T1	0.005431	0.0091	0.6	3	4
miR1136-1373-5p	TraesCS7D01G349300.1	Transcription factor	738-758	747	0	21M	AGACGCTGTTCATTAAGGCTT	CCTGCGACAAGTAATTCGGAA	0C16G3	0.004555	0.0091	0.5	3	2
miR9772-2.1-5p	TraesCS1B01G073800.1	IPR001810: F-box domain	657-677	667	0	21M	ATACCCCATTAGAGTAGAGTT	CATGGGGTGATCGCATCTCAA	0C7G3G8	0.009052	0.0091	1	2	2.5
miR1135-757-5p	TraesCS1B01G085900.1	Pentatricopeptide repeat-containing protein	3416-3439	3430	0	24M	AGGCTCTGTTCATTAAGGCTTGCC	TCGGTGACAAGTATTTTGGGACGG	2G1T8T2T0G1G4	0.009105	0.0091	1	2	6
miR1137-229-3p	TraesCS1B01G294200.1	60S ribosomal protein L36	726-746	736	1	21M	AAGGCAAAGTTTTATCTACTG	CTCCGTTCCAAAATAGATGAC	0C6C13	0.009123	0.0091	1	2	2
miR1137-438-3p	TraesCS1B01G294200.1	60S ribosomal protein L36	725-745	736	1	21M	GGAGGCAAGGTTTTATCTACT	CCTCCGTTCCAAAATAGATGA	0	0.009123	0.0091	1	2	0
miR1135-2157-5p	TraesCS3D01G186400.1	TSA: Wollemia nobilis Ref_Wollemi_Transcript_16394_661 transcribed RNA sequence	843-863	852	0	21M	AGACGCTGTTCATTAAGCCTT	CTTGTGACAAGTAATTCGGAA	0C0T2T16	0.00363	0.0091	0.4	2	3
miR1135-1184-5p	TraesCS4B01G182000.1	Bidirectional sugar transporter SWEET	1322-1345	1336	3	24M	AAAGGCTCTGTTCATTAAGGCTTG	TTTTTGAGATAAGTAATTTCGAAC	0	0.009067	0.0091	1	2	2
miR1135-757-5p	TraesCS5A01G292200.1	NBS-LRR disease resistance protein	3955-3978	3968	0	24M	AGGCTCTGTTCATTAAGGCTTGCC	TCTAAGACAAGTAATTCGGAACGG	2T0A13G6	0.004568	0.0091	0.5	2	3.5
miR1135-1969-5p	TraesCS4B01G218400.1	Blue copper protein	1034-1057	1045	0	24M	TCTGTTTAGGTTCTGTTCATTAAG	ACACAAATCTAAGACAAGTAATTC	1C7T14	0.003343	0.0092	0.364	4	1.5
miR1137-385-5p	TraesCS2B01G570400.2	2-aminoethanethiol dioxygenase	1223-1242	1232	0	20M	CAGTAGATAAAACCTTGCCT	GTCATTTATTTTGGGACGGA	0	0.006912	0.0092	0.75	3	1
miR1135-2157-5p	TraesCS2D01G148900.1	DNA/RNA helicase protein	2693-2713	2702	1	21M	AGACGCTGTTCATTAAGCCTT	CCTGCGACAAGTAATTCGGAA	0C20	0.004624	0.0092	0.5	3	1
miR1135-1184-5p	TraesCS4A01G275100.1	Pentatricopeptide repeat-containing protein	3327-3350	3338	0	24M	AAAGGCTCTGTTCATTAAGGCTTG	TACCTGAGACAAGTAATTCGGAAC	1A0C1T14G4	0.003958	0.0092	0.429	3	3.5
miR1137-310-5p	TraesCS4D01G307300.1	Xyloglucan galactosyltransferase KATAMARI1-like protein	3295-3318	3307	0	24M	TCATGTTTCAACCCAGTAGATAAA	AGTACAAAGTTGGGTCATCTATTT	0	0.003054	0.0092	0.333	3	0
miR1137-26-3p	TraesCS7B01G223400.1	IPR009003: Peptidase S1, PA clan	1641-1661	1651	0	21M	GGGAGGCAAGGTTTTATCTAC	CCCTTCGCTCCAAAATAGATG	4T2C13	0.00549	0.0092	0.6	3	1.5
miR1135-1001-5p	TraesCS2A01G254200.1	Aldo/keto reductase family-like protein	1564-1584	1575	1	21M	GTAAAGGCACTGTTCATTAAG	CATTTCTGCGACGAGTAATTT	6T1C3G7T0	0.009237	0.0092	1	2	2.5
miR1136-703-5p	TraesCS3B01G059600.1	D-Ala-D/L-Ala epimerase	27-47	36	3	21M	CGCTGTTCATTAAGCCTTGCC	GCGACAACTAATATGAATCGG	7C4A0T1A1T3	0.00917	0.0092	1	2	5.5
miR1135-1001-5p	TraesCS4B01G141600.1	Rhomboid-like protein	1469-1489	1478	1	21M	GTAAAGGCACTGTTCATTAAG	CATTTCTATGACAAGTAATTC	6T0A13	0.009226	0.0092	1	2	2.5
miR1135-2369-3p	TraesCS5D01G544800.1	FRIGIDA-like protein, putative	2550-2570	2560	1	21M	TAATGAGCAGCGTCTTTACCT	ATTACTTGTTGTAGAAATGGA	0	0.00917	0.0092	1	2	1.5
miR1137-438-3p	TraesCS7D01G174100.1	Scarecrow transcription factor family protein	2268-2288	2279	3	21M	GGAGGCAAGGTTTTATCTACT	CCTCCATTCTAAAATAGATGA	5A3T11	0.00367	0.0092	0.4	2	1.5
miR1135-1920-5p	TraesCS3D01G261300.1	Serine/threonine-protein phosphatase	1491-1511	1500	0	21M	TAAAGGCACTGTTCATTAAGG	ACTTCAATGACAAGTATTTCC	1C3A0A9T4	0.003841	0.0093	0.412	7	4
miR1136-1373-5p	TraesCS5A01G380200.1	F-box protein	1903-1923	1912	0	21M	AGACGCTGTTCATTAAGGCTT	TCTAAGACAAGTATTTTCGGA	3A0A8T2T2G1	0.004636	0.0093	0.5	3	4
miR1136-1007-3p	TraesCS1A01G143400.1	Midasin	16296-16316	16306	2	21M	CAAGCTTTAATGAACAGAGCC	GTTCCGAATTACTTGTCTTGG	4C0G12T2	0.009268	0.0093	1	2	3
miR1135-272-5p	TraesCS1B01G187800.1	30S ribosomal protein S18	1515-1538	1526	0	24M	AAAGACGCTGCTCATTAAACCTTG	TTTATGCGACAAGTATTTTCGGAC	3A6A4T3C1G2	0.009331	0.0093	1	2	4.5
miR1135-2439-5p	TraesCS1D01G049100.1		1151-1174	1165	0	24M	AAAGGCTCTGTCTATTAAGGCTTG	TTTTTATGACAAGTAATTCCGAAC	3T0T0A0T4A0G11	0.009263	0.0093	1	2	6.5
miR1137-332-5p	TraesCS2B01G407600.1	Homeobox protein, putative	954-974	963	1	21M	TCAATCATGTTTCAACCCAGT	AATTAGTACAAACTTGAGACA	1A10C3A1A2	0.009288	0.0093	1	2	4
miR1122-943-3p	TraesCS3A01G233900.1	Transcription initiation factor TFIID subunit 7	1503-1523	1514	0	21M	CTGTTTAGGTTCTGTTCATTA	GACAAATTCAAGACAAGTAAT	0	0.004635	0.0093	0.5	2	0.5
miR1135-1616-5p	TraesCS3A01G294400.1	Katanin p60 ATPase-containing subunit, putative	1775-1798	1786	1	24M	TCTGTTTAGGTTCTGTTCATTAAA	AACTAAAACCACGACGAGTAATTT	1A0C0T3A3C3G8	0.009341	0.0093	1	2	6
miR1122-1760-5p	TraesCS4B01G348800.2		4003-4026	4015	0	24M	TAGGCATACATCTGTTTAGATTCT	ATCCATATGTAAAGAAATATAAGA	4A6A1G4A5	0.004668	0.0093	0.5	2	4
miR1121-6-5p	TraesCSU01G161000.1	Disease resistance protein RPM1	571-591	580	0	21M	TGAGAATATAATCAAATGTCT	GCTCTTATATTAGTTTACAGA	0	0.006204	0.0093	0.667	2	0.5
miR1135-836-5p	TraesCS2D01G599800.1	Receptor-like protein kinase	3496-3516	3507	0	21M	TTAGGTTCTGTTCATTAAGCC	AATCTAAGACAAGAATTTTGG	4T8A1T2T2	0.005132	0.0094	0.545	12	3
miR1135-836-5p	TraesCS3A01G470300.1	IPR001810: F-box domain; IPR017451: F-box associated interaction domain	1594-1614	1605	0	21M	TTAGGTTCTGTTCATTAAGCC	AATCTAAGACAAGAATTTTGG	4T8A1T2T2	0.005132	0.0094	0.545	12	3
miR1135-1920-5p	TraesCS3D01G261300.1	Serine/threonine-protein phosphatase	1491-1511	1501	0	21M	TAAAGGCACTGTTCATTAAGG	ACTTCAATGACAAGTATTTCC	1C3A0A9T4	0.004175	0.0094	0.444	4	4
miR1122-532-5p	TraesCS4D01G124600.1	DUF309 domain protein	984-1004	995	1	21M	TCTGTTTAGGTTCTGTTCATT	AGATAAATCCAAGACAAGTAA	0	0.006244	0.0094	0.667	4	0.5
miR1135-1403-5p	TraesCS5D01G023200.1	Serine/threonine-protein kinase	1441-1464	1453	0	24M	TAAAGGCTCTGTTCATTAAGGCTT	ATTTCCCCGACAAGTATTTCCGGA	6C0C8T5G1	0.004027	0.0094	0.429	3	3.5
miR1135-1403-5p	TraesCS6A01G330500.1	Ethylene-responsive transcription factor	1348-1371	1359	0	24M	TAAAGGCTCTGTTCATTAAGGCTT	AAATCCAAGACAAGTAATTCGGAA	1A0A3A13G3	0.003514	0.0094	0.375	3	4
miR1135-272-5p	TraesCS7B01G077800.1	Scarecrow transcription factor family protein	2670-2693	2681	0	24M	AAAGACGCTGCTCATTAAACCTTG	TTTCTTCGACTAGTATTTTCGGAC	5T4T4T3C1G2	0.005647	0.0094	0.6	3	4.5
miR9772-4-5p	TraesCSU01G028800.1	IPR001810: F-box domain	656-675	666	0	20M	ATACCCCATTAGAGTAGAGT	CATGGGGTGATCTCGTCTCA	0C7G5G5	0.009406	0.0094	1	3	2
miR1133-92-5p	TraesCS1B01G085900.1	Pentatricopeptide repeat-containing protein	3418-3438	3428	0	21M	CTACTGTTCATAAAGGCCTGC	GGTGACAAGTATTTTGGGACG	1G12T0G5	0.006249	0.0094	0.667	2	3
miR156-19-5p	TraesCS3A01G432500.1	Squamosa promoter-binding protein	849-867	858	0	19M	ACGAGTGAGAGAAGACAGT	TGCTCTCTCTCTTCTGTCA	5T13	0.0094	0.0094	1	2	1
miR156-19-5p	TraesCS3D01G425800.1	Squamosa promoter binding-like protein	864-882	873	0	19M	ACGAGTGAGAGAAGACAGT	TGCTCTCTCTCTTCTGTCA	5T13	0.0094	0.0094	1	2	1
miR166-8.1-3p	TraesCS5A01G375800.1	Homeobox leucine-zipper protein	920-940	931	0	21M	TCCCTAACTTCGGACCAGGCT	TTGGGATGAAGCCTGGTCCGG	0T0T2G0A14G0	0.009359	0.0094	1	2	5
miR1136-1373-5p	TraesCS7A01G463300.1	DNA replication and repair protein RecF	1349-1369	1358	3	21M	AGACGCTGTTCATTAAGGCTT	TCCGCGACAAGTAATTTGGAA	2C13T0G3	0.00938	0.0094	1	2	3.5
miR1135-1969-5p	TraesCS5A01G292200.1	NBS-LRR disease resistance protein	3948-3971	3960	0	24M	TCTGTTTAGGTTCTGTTCATTAAG	AGACAAATCTAAGACAAGTAATTC	0	0.004185	0.0095	0.44	11	0.5
miR1133-92-5p	TraesCS1A01G002000.1	RING-finger ubiquitin ligase	1671-1691	1682	0	21M	CTACTGTTCATAAAGGCCTGC	GATGACAAGTGTTTTCGGACG	0	0.007149	0.0095	0.75	3	1
miR1137-137-5p	TraesCS2B01G570400.2	2-aminoethanethiol dioxygenase	1223-1243	1232	0	21M	CAGTAGATAAAACTTTGCCTC	GTCATTTATTTTGGGACGGAG	0	0.007149	0.0095	0.75	3	1.5
miR1137-280-5p	TraesCS2B01G570400.2	2-aminoethanethiol dioxygenase	1222-1243	1233	1	22M	TCAGTAGATAAAACCTTGCCTC	AGTCATTTATTTTGGGACGGAG	0	0.003788	0.0095	0.4	2	1
miR1133-6-3p	TraesCS5A01G333900.1		940-963	952	1	24M	GGAGGCAGGGTTTTAAGAACAGAA	CCTCCCTCCCAAAATTATTGTCTT	5C10A7	0.009474	0.0095	1	2	2
miR1121-51-3p	TraesCS5D01G427200.1	IgA FC receptor	774-794	784	3	21M	GAGGGAGACATTTGATTATAT	CTCCCTCTGTTCCATAATATA	10T0C0C0A7	0.009467	0.0095	1	2	4.5
miR166-8.5-3p	TraesCS5B01G146100.1	Kinase, putative	2638-2658	2649	0	21M	CCCTAACTTCGGACCAGGCTC	GGGATTGAAACCTGAACCAAT	9A4A0A2A1T0	0.007707	0.0096	0.8	4	5
miR1120-1193-3p	TraesCS5D01G055600.1		610-630	619	0	21M	CCATGAGGGAGGCAGAGTATT	GTTACTCCCTCCGTCCCATAA	1T13C5	0.005499	0.0096	0.571	4	2
miR166-8.5-3p	TraesCS5D01G145100.1	Kinase, putative	2891-2911	2902	0	21M	CCCTAACTTCGGACCAGGCTC	GGGATTGAAACCTGAACCAAT	9A4A0A2A1T0	0.007707	0.0096	0.8	4	5
miR1120-1193-3p	TraesCS6B01G011300.1	Rhodanese-related sulfurtransferase	442-462	451	0	21M	CCATGAGGGAGGCAGAGTATT	AGTACTCCCTCCGTCCCATAA	0A14C5	0.005499	0.0096	0.571	4	2
miR1120-1193-3p	TraesCS6D01G161500.1	Branched-chain-amino-acid aminotransferase-like protein	1308-1328	1317	0	21M	CCATGAGGGAGGCAGAGTATT	GCTACTCCCTCCGTCCCATAA	1C13C5	0.005499	0.0096	0.571	4	2
miR166-8.6-3p	TraesCS5A01G043400.1	Homeobox leucine-zipper protein	779-800	790	0	22M	CCCTAACTTCGGACCAGGCTCC	GGGAATGAAGCCTGGTCCGGAT	4A14G0A0T0	0.007172	0.0096	0.75	3	4.5
miR166-8.6-3p	TraesCS5B01G047200.1	Homeobox leucine-zipper protein	767-788	778	0	22M	CCCTAACTTCGGACCAGGCTCC	GGGAATGAAGCCTGGTCCGGAT	4A14G0A0T0	0.007172	0.0096	0.75	3	4.5
miR1137-264-3p	TraesCS2A01G208200.1	DNA repair family protein	1259-1279	1268	1	21M	AGGCAAAGTTTTATCTACTGA	TCTGTTTTAAAATAGATGACT	0	0.003191	0.0096	0.333	2	1
miR1135-1616-5p	TraesCS2B01G369000.1	Chitinase	1144-1167	1156	1	24M	TCTGTTTAGGTTCTGTTCATTAAA	AGAAAAATCTAATACGAATAATTC	3A5T2T2G1A5C0	0.006389	0.0096	0.667	2	5
miR1135-1403-5p	TraesCS2B01G431500.1	Acyl-CoA thioesterase, putative	910-933	922	0	24M	TAAAGGCTCTGTTCATTAAGGCTT	ATTTTCGAGACAAGTAATTTCGAA	0	0.002389	0.0096	0.25	2	1
miR1136-1037-5p	TraesCS2D01G041800.1	NBS-LRR disease resistance protein	1214-1237	1225	1	24M	CTATGTAAGTATGGACGCTGTTCA	GATATATCCATTTCTGCGACAAGT	4T2C3T0T11	0.003828	0.0096	0.4	2	4
miR1135-1765-5p	TraesCS3B01G279400.2	ATP-citrate synthase subunit 1	3888-3908	3898	1	21M	TAAAGGCGCTGTTCATTAAGG	ATTTTCGCGACAAGTAATTCC	0	0.003195	0.0096	0.333	2	0.5
miR1135-2251-5p	TraesCS6B01G391300.1	Pentatricopeptide repeat-containing protein	2011-2031	2020	0	21M	CTGTTCATAAAGGCCTGCCTC	GACAAGTAATTCCGAACGGAG	8A5A6	0.009622	0.0096	1	2	2
miR1135-1403-5p	TraesCS5D01G156100.1	Kelch-like protein	2769-2792	2780	0	24M	TAAAGGCTCTGTTCATTAAGGCTT	ATTTTGATGACAAGTATTTCCGGA	4T0G0A0T8T5G1	0.00416	0.0097	0.429	6	6
miR1135-836-5p	TraesCS2D01G578900.1	Zinc finger protein ZPR1	1840-1860	1851	0	21M	TTAGGTTCTGTTCATTAAGCC	AAACCACGACGAGTAATTTGG	2A3C3G7T2	0.00777	0.0097	0.8	4	3
miR1122-1484-5p	TraesCS1A01G090300.1	Anaphase-promoting complex subunit 7	2081-2101	2090	0	9M1D12M	CTATGTAGG-CATAGATCTGTT	GATACATCCATTTTCGAGACAA	9A0T1T2G6	0.009663	0.0097	1	3	4.5
miR1137-26-3p	TraesCS1B01G294200.1	60S ribosomal protein L36	724-744	734	0	21M	GGGAGGCAAGGTTTTATCTAC	CCCTCCGTTCCAAAATAGATG	0	0.005847	0.0097	0.6	3	0
miR1137-26-3p	TraesCS3B01G024300.1	Receptor-like protein kinase, putative,expressed	2124-2144	2134	0	21M	GGGAGGCAAGGTTTTATCTAC	CCCTCCGTTCCAAAATAGATG	0	0.005847	0.0097	0.6	3	0
miR1135-1403-5p	TraesCS5A01G380200.1	F-box protein	1900-1923	1912	0	24M	TAAAGGCTCTGTTCATTAAGGCTT	ATTTCTAAGACAAGTATTTTCGGA	5T0A9T2T2G1	0.004853	0.0097	0.5	3	4.5
miR1136-1111-3p	TraesCS1B01G476400.1	Flavonoid 3'-hydroxylase	1795-1818	1806	1	24M	AAGCAAGCCTTAATGAACAGAGCC	TTCTTTCGGAATTACTTGTCACAA	3T16A1A0A0	0.004844	0.0097	0.5	2	4
miR1135-1765-5p	TraesCS2A01G254200.1	Aldo/keto reductase family-like protein	1565-1585	1575	1	21M	TAAAGGCGCTGTTCATTAAGG	ATTTCTGCGACGAGTAATTTA	5T5G7T0A0	0.009712	0.0097	1	2	3.5
miR1135-1575-3p	TraesCS2D01G535700.1	Cytochrome P450	1745-1768	1756	0	24M	TCTGCATAAAATCAAGATCTATGT	AGATGTATTTTAGTTGTAGATACA	3T11G8	0.006455	0.0097	0.667	2	1.5
miR1135-1575-3p	TraesCS3B01G205000.1	Dynein light chain	902-925	913	0	24M	TCTGCATAAAATCAAGATCTATGT	AGATGTATTTTAGTTGTAGATACA	3T11G8	0.006455	0.0097	0.667	2	1.5
miR166-5.1-3p	TraesCS5A01G375800.1	Homeobox leucine-zipper protein	923-940	931	0	18M	CTAACTTCGGACCAGGCT	GGATGAAGCCTGGTCCGG	1G0A14G0	0.00971	0.0097	1	2	3
miR1135-1575-3p	TraesCS5B01G040600.1	Protein ROOT PRIMORDIUM DEFECTIVE 1	4181-4204	4192	0	24M	TCTGCATAAAATCAAGATCTATGT	AGATGTATTTTAGTTGTAGATACA	3T11G8	0.006455	0.0097	0.667	2	1.5
miR1135-1575-3p	TraesCS5B01G317500.1	30S ribosomal protein S31	2683-2706	2694	0	24M	TCTGCATAAAATCAAGATCTATGT	AGATGTATTTTAGTTGTAGATACA	3T11G8	0.006455	0.0097	0.667	2	1.5
miR1136-703-5p	TraesCS7D01G091000.1	IPR001810: F-box domain; IPR005174: Domain unknown function DUF295	2455-2475	2466	1	21M	CGCTGTTCATTAAGCCTTGCC	AAGACAAGTAATTCCGAACGG	0A0A12C6	0.00969	0.0097	1	2	3
miR156-3-5p	TraesCS6D01G098500.1	Squamosa promoter-binding-like protein	1311-1330	1321	0	20M	CACGAGTGAGAGAAGACAGT	ATGCTCTCTCTCTTCTGTCA	0A5T13	0.006553	0.0098	0.669	81	2
miR1135-1924-5p	TraesCS2D01G578900.1	Zinc finger protein ZPR1	1843-1866	1855	0	24M	AGCTCTGTTCATTAAGGCTTGCCT	CCACGACGAGTAATTTGGAACGGA	0C1A0C3G7T0G7	0.007344	0.0098	0.75	3	6
miR1135-1184-5p	TraesCS5A01G380200.1	F-box protein	1901-1924	1912	0	24M	AAAGGCTCTGTTCATTAAGGCTTG	TTTCTAAGACAAGTATTTTCGGAC	4T0A9T2T2G2	0.004925	0.0098	0.5	3	4.5
miR9662-1.7-3p	TraesCS5B01G378200.1	Mitochondrial transcription termination factor-like	763-781	772	0	19M	CACCGAGACCCTACAAGTT	GTGGCTCTGTGATGTTCAG	9T8G0	0.009778	0.0098	1	3	1.5
miR1135-1924-5p	TraesCS5D01G230000.1	Receptor-kinase, putative	3485-3508	3497	0	24M	AGCTCTGTTCATTAAGGCTTGCCT	ACACGACGAGTAATTTGGAACGGA	0A1A0C3G7T0G7	0.007344	0.0098	0.75	3	6
miR9662-1.7-3p	TraesCS5D01G451700.1	Mitochondrial transcription termination factor-like	750-768	759	0	19M	CACCGAGACCCTACAAGTT	GTGGCTCTGTGATGTTCAG	9T8G0	0.009778	0.0098	1	3	1.5
miR9662-1.7-3p	TraesCS6B01G025500.1	Mitochondrial transcription termination factor-like	191-209	200	0	19M	CACCGAGACCCTACAAGTT	GTGGCTCTGTGATGTTCAG	9T8G0	0.009778	0.0098	1	3	1.5
miR1135-1575-3p	TraesCS6D01G231900.1	Zinc finger protein	831-854	844	1	24M	TCTGCATAAAATCAAGATCTATGT	AGACATTTTTTAATTCTAGATACA	4A1T5A11	0.003259	0.0098	0.333	3	3
miR156-1.2-5p	TraesCS2A01G232400.1	Squamosa promoter-binding protein	786-807	797	1	22M	CCACGAGTGAGAGAAGACAGTT	CATGCTCCCTCTCTTCTGTCAA	0C0A5C14	0.006516	0.0098	0.667	2	3
miR1122-1484-5p	TraesCS3A01G470300.1	IPR001810: F-box domain; IPR017451: F-box associated interaction domain	1574-1594	1585	3	21M	CTATGTAGGCATAGATCTGTT	CATACATCCATATTTGGACAA	0C8A3T1G5	0.003904	0.0098	0.4	2	3
miR1133-6-3p	TraesCS3B01G298500.1	rRNA N-glycosidase	1962-1985	1976	0	24M	GGAGGCAGGGTTTTAAGAACAGAA	CCTCCGTTCCTAAATATAAGTCTT	7T2T4A0T0A0A5	0.009754	0.0098	1	2	6
miR1136-235-3p	TraesCS2A01G432500.1	30S ribosomal protein S10	537-555	546	0	19M	TTACCTACATAGATCTTGA	AATGGATGTATCTAGAACT	0	0.008281	0.0099	0.833	5	0
miR1136-235-3p	TraesCS4D01G163100.1	Protein SUPPRESSOR OF GENE SILENCING 3	1337-1355	1346	0	19M	TTACCTACATAGATCTTGA	AATGGATGTATCTAGAACT	0	0.008281	0.0099	0.833	5	0
miR1135-1969-5p	TraesCS2B01G437400.1	SHR5-receptor-like kinase	3479-3502	3492	0	24M	TCTGTTTAGGTTCTGTTCATTAAG	ATCCATTTTCACGACAAGTAATTC	1T0C2T0T1T2C12	0.006585	0.0099	0.667	4	5.5
miR1135-1969-5p	TraesCS4A01G256600.1	Digeranylgeranylglyceryl phosphate synthase	792-815	805	0	24M	TCTGTTTAGGTTCTGTTCATTAAG	GGTGACATAAAAGACAAGTAATTC	0G1T0G1C2A0A14	0.006585	0.0099	0.667	4	5.5
miR1135-1969-5p	TraesCS6A01G084000.1	Poly(RC)-binding protein, putative	1730-1753	1743	0	24M	TCTGTTTAGGTTCTGTTCATTAAG	ATCCATTTCTACGACAAGTAATTC	1T0C2T0T2T1C12	0.006585	0.0099	0.667	4	5.5
miR1136-1070-5p	TraesCS2B01G068200.1	Tyrosine--tRNA ligase	643-662	651	0	20M	GACGCTGTTCATTAAGGCTT	GTGCGACAAGTAATTCGGAA	0G15G3	0.004964	0.0099	0.5	3	2
miR9662-1.4-3p	TraesCS5B01G378200.1	Mitochondrial transcription termination factor-like	762-781	772	0	20M	CCACCGAGACCCTACAAGTT	CGTGGCTCTGTGATGTTCAG	0C9T8G0	0.009923	0.0099	1	3	2.5
miR9662-1.4-3p	TraesCS5D01G451700.1	Mitochondrial transcription termination factor-like	749-768	759	0	20M	CCACCGAGACCCTACAAGTT	CGTGGCTCTGTGATGTTCAG	0C9T8G0	0.009923	0.0099	1	3	2.5
miR9662-1.4-3p	TraesCS6B01G025500.1	Mitochondrial transcription termination factor-like	190-209	200	0	20M	CCACCGAGACCCTACAAGTT	CGTGGCTCTGTGATGTTCAG	0C9T8G0	0.009923	0.0099	1	3	2.5
miR1120-2333-5p	TraesCS1B01G411900.1	O-acyltransferase WSD1	1923-1943	1934	0	21M	CGAGAATATAATACCCTGCCT	GCTCTTATATTATGGGACGGA	0	0.006618	0.0099	0.667	2	0
miR1136-1601-3p	TraesCS3A01G036800.2	Hydroxyacylglutathione hydrolase	2195-2215	2204	0	21M	GGCAAGCCTTAATGAACAGCG	ACGTTCCGAATTACTTGTCTC	0A5C12T1	0.009923	0.0099	1	2	3
miR1137-310-5p	TraesCS3A01G082200.1	IPR002902: Gnk2-homologous domain	1304-1327	1316	0	24M	TCATGTTTCAACCCAGTAGATAAA	AGTACAAAGTTGAGTCATTTATTT	12A5T5	0.009863	0.0099	1	2	1.5
miR1121-51-3p	TraesCS3B01G029500.1	Transcription factor Spt20	4017-4037	4026	3	21M	GAGGGAGACATTTGATTATAT	CTCCCTCTGTCCCATAATGTA	10C0C0C0A4G2	0.006587	0.0099	0.667	2	5
miR1122-1297-5p	TraesCS4B01G079200.1	Serpin family protein	1560-1580	1570	0	21M	ATAGATCTGTTTAGGTTCTGT	TATGTAGACAAATCTAAGACA	3G10T6	0.004955	0.0099	0.5	2	1.5
miR1137-121-5p	TraesCS5D01G110200.1	Ankyrin repeat protein-like	1663-1683	1673	1	21M	TCAGTAGATAAAACCTTGCCT	AGTCATCTATTTTGGAACGGA	0	0.006633	0.0099	0.667	2	0
miR1137-280-5p	TraesCS5D01G110200.1	Ankyrin repeat protein-like	1663-1684	1673	1	22M	TCAGTAGATAAAACCTTGCCTC	AGTCATCTATTTTGGAACGGAG	0	0.006633	0.0099	0.667	2	0
miR1137-229-3p	TraesCS1B01G294200.1	60S ribosomal protein L36	726-746	737	1	21M	AAGGCAAAGTTTTATCTACTG	CTCCGTTCCAAAATAGATGAC	0C6C13	0.010049	0.01	1	4	2
miR1122-532-5p	TraesCS4B01G218400.1	Blue copper protein	1034-1054	1044	0	21M	TCTGTTTAGGTTCTGTTCATT	ACACAAATCTAAGACAAGTAA	1C7T11	0.004008	0.01	0.4	4	1.5
miR1137-229-3p	TraesCS7D01G274800.1		880-900	891	1	21M	AAGGCAAAGTTTTATCTACTG	CTCCGTTCCAAAATAGATGAC	0C6C13	0.010049	0.01	1	4	2
miR1135-1673-5p	TraesCS5D01G230000.1	Receptor-kinase, putative	3485-3508	3497	0	24M	GGCTCTGTTCATTAAGGCTTGCCT	ACACGACGAGTAATTTGGAACGGA	0A1A0C3G7T0G7	0.007531	0.01	0.75	3	6
miR1135-1616-5p	TraesCS1A01G065000.1	Importin subunit beta-1	897-920	909	1	24M	TCTGTTTAGGTTCTGTTCATTAAA	TGACAAATCTAAGACAAGAATTTT	0T8T8A1T3	0.002493	0.01	0.25	2	3.5
miR1137-229-3p	TraesCS2D01G024700.1	IPR000719: Protein kinase domain; IPR008271: Serine/threonine-protein kinase, active site; IPR011009: Protein kinase-like domain; IPR017441: Protein kinase, ATP binding site	1532-1552	1541	1	21M	AAGGCAAAGTTTTATCTACTG	CTCCGTTTTAAAATAGATGAC	0C7T12	0.010004	0.01	1	2	1.5
miR1135-1575-3p	TraesCS4A01G186700.1	Serine/threonine-protein kinase	2830-2853	2841	0	24M	TCTGCATAAAATCAAGATCTATGT	AGATGTATTTCAATTCTAGATACA	3T6C1A11	0.009994	0.01	1	2	2.5
miR1135-1673-5p	TraesCS5B01G210300.1	Receptor-like protein kinase	3772-3795	3786	0	24M	GGCTCTGTTCATTAAGGCTTGCCT	TCGCGACAAGTAATTCCGAACGGA	0T2C20	0.010051	0.0101	1	5	1.5
miR1137-310-5p	TraesCS2B01G275700.1	WD40 repeat-like protein	2620-2643	2634	0	24M	TCATGTTTCAACCCAGTAGATAAA	AGTATAAAGTTGAGTCACTTATTT	4T7A4C0T5	0.004511	0.0101	0.444	4	4
miR1137-137-5p	TraesCS1D01G044700.1	Protein transport SEC13-like protein	1502-1522	1512	0	21M	CAGTAGATAAAACTTTGCCTC	GTCATCTATTTTGGAACGGAG	0	0.010147	0.0101	1	3	0.5
miR1137-385-5p	TraesCS3B01G311700.1	Dual specificity protein phosphatase family protein	1664-1683	1672	0	20M	CAGTAGATAAAACCTTGCCT	GTCATATATTATGGGACGGA	5A4A3G5	0.010051	0.0101	1	3	2.5
miR1135-836-5p	TraesCS4B01G218400.1	Blue copper protein	1039-1059	1048	1	21M	TTAGGTTCTGTTCATTAAGCC	AATCTAAGACAAGTAATTCGG	0	0.002768	0.0101	0.273	3	0.5
miR1137-137-5p	TraesCS5B01G557400.1	Beta-fructofuranosidase, insoluble protein	1744-1764	1754	0	21M	CAGTAGATAAAACTTTGCCTC	GTCATCTATTTTGGAACGGAG	0	0.010147	0.0101	1	3	0.5
miR1137-137-5p	TraesCS5D01G110200.1	Ankyrin repeat protein-like	1664-1684	1674	0	21M	CAGTAGATAAAACTTTGCCTC	GTCATCTATTTTGGAACGGAG	0	0.010147	0.0101	1	3	0.5
miR1137-229-3p	TraesCS5D01G167900.1	Diphthine synthase, putative, expressed	1038-1058	1049	0	21M	AAGGCAAAGTTTTATCTACTG	CTCCGTTCTAAAATAGATGAC	0C6C0T12	0.004318	0.0101	0.429	3	3.5
miR1122-1297-5p	TraesCS1A01G356300.1	Serine/threonine-protein kinase	2728-2748	2737	0	21M	ATAGATCTGTTTAGGTTCTGT	TATCTGGACAAATCCAAGACA	0	0.004027	0.0101	0.4	2	0.5
miR1120-2337-3p	TraesCS1D01G081100.1	Lecithin-cholesterol acyltransferase-like 1	1434-1451	1442	0	18M	TCAGGGTATTATATTCTT	TGTCCCAGAATATAAGAA	0T6G10	0.010069	0.0101	1	2	2
miR1135-1920-5p	TraesCS1D01G139500.1	Ras-related protein Rab-5C	995-1015	1004	1	21M	TAAAGGCACTGTTCATTAAGG	ATTTTTGTGACAAGTAATTCC	0	0.010127	0.0101	1	2	1
miR1137-121-5p	TraesCS2B01G570400.2	2-aminoethanethiol dioxygenase	1222-1242	1233	1	21M	TCAGTAGATAAAACCTTGCCT	AGTCATTTATTTTGGGACGGA	0	0.004058	0.0101	0.4	2	1
miR1439-2-5p	TraesCS2B01G570400.2	2-aminoethanethiol dioxygenase	1222-1242	1233	1	21M	CCAGTAGATAAAACCTTGCCT	AGTCATTTATTTTGGGACGGA	0A5T8G5	0.004058	0.0101	0.4	2	2
miR1133-6-3p	TraesCS2D01G462500.1	Glycosyltransferase	1739-1762	1752	3	24M	GGAGGCAGGGTTTTAAGAACAGAA	CCTCCGTTCCTAAATATAAGTCTT	7T2T4A0T0A0A5	0.006736	0.0101	0.667	2	6
miR1133-92-5p	TraesCS3B01G244100.1	IPR007493: Protein of unknown function DUF538	1010-1030	1019	1	21M	CTACTGTTCATAAAGGCCTGC	GATGGCCAGTATTTTCGGACG	4G1C7T6	0.003354	0.0101	0.333	2	2
miR1122-1760-5p	TraesCS3B01G306600.1	GDSL esterase/lipase	1664-1687	1677	3	24M	TAGGCATACATCTGTTTAGATTCT	ATCTGTATCTAGACAAATTTAAAA	3T4C9T3A1	0.00404	0.0101	0.4	2	3
miR1136-1601-3p	TraesCS4B01G020300.1	RNA-binding protein	750-770	761	1	21M	GGCAAGCCTTAATGAACAGCG	CCGTTCCGTGTTACTTGTTAC	6C1T0G8T0A1	0.004041	0.0101	0.4	2	6
miR1137-383-5p	TraesCS4B01G160500.1	Hexosyltransferase	2412-2432	2423	0	21M	TCATGTTTCAACCCAGTAGAT	AGTACGAACTTGGCTCAACTG	5G2C4C3A2G0	0.010143	0.0101	1	2	4
miR1135-1673-5p	TraesCS5A01G292200.1	NBS-LRR disease resistance protein	3956-3979	3968	0	24M	GGCTCTGTTCATTAAGGCTTGCCT	CTAAGACAAGTAATTCGGAACGGA	1T0A13G7	0.00504	0.0101	0.5	2	3.5
miR166-8.1-3p	TraesCS5B01G378000.1	Homeobox leucine-zipper protein	779-799	790	1	21M	TCCCTAACTTCGGACCAGGCT	TTGGGATGAAGCCTGGTCCGG	0T0T2G0A14G0	0.010146	0.0101	1	2	5
miR1135-2157-5p	TraesCS5B01G549400.1	Glycosyltransferase	1486-1506	1495	3	21M	AGACGCTGTTCATTAAGCCTT	ACCATGACAAGTAAATCGGAA	0A1C0A0T9A6	0.010086	0.0101	1	2	5.5
miR1136-597-3p	TraesCS5D01G498700.1	Protein NRT1/ PTR FAMILY 5.5	2244-2267	2257	0	24M	GAGGCAAGCCTTAATGAACAGAGC	CTCCGTTCTCAAATATTTGTCTTT	8T0C2A2T6T0T0	0.010069	0.0101	1	2	6
miR1136-1070-5p	TraesCS6B01G021900.1	Mitochondrial transcription termination factor-like	3115-3134	3123	0	20M	GACGCTGTTCATTAAGGCTT	CTGCGACAAGTAATTCCGAA	0	0.003054	0.0102	0.3	6	0
miR1136-1373-5p	TraesCS6B01G021900.1	Mitochondrial transcription termination factor-like	3114-3134	3123	0	21M	AGACGCTGTTCATTAAGGCTT	TCTGCGACAAGTAATTCCGAA	0	0.003054	0.0102	0.3	6	0
miR1135-1765-5p	TraesCS7A01G151100.1	Nucleoporin NUP188	6275-6295	6284	0	21M	TAAAGGCGCTGTTCATTAAGG	ATACCTGCGACAAGTAATTCG	2A0C1T14G0	0.00817	0.0102	0.8	4	3.5
miR1122-943-3p	TraesCS7B01G129900.1	G-patch domain-containing protein	3325-3345	3335	1	21M	CTGTTTAGGTTCTGTTCATTA	GACAAATCGAAGACAAGTAAT	8G12	0.003127	0.0102	0.308	4	1
miR1135-1765-5p	TraesCS7D01G349300.1	Transcription factor	735-755	744	0	21M	TAAAGGCGCTGTTCATTAAGG	ATACCTGCGACAAGTAATTCG	2A0C1T14G0	0.00817	0.0102	0.8	4	3.5
miR9772-4-5p	TraesCS1B01G073800.1	IPR001810: F-box domain	657-676	667	0	20M	ATACCCCATTAGAGTAGAGT	CATGGGGTGATCGCATCTCA	0C7G3G7	0.010214	0.0102	1	2	2.5
miR156-4-5p	TraesCS2A01G232400.1	Squamosa promoter-binding protein	786-806	797	1	21M	CCACGAGTGAGAGAAGACAGT	CATGCTCCCTCTCTTCTGTCA	0C0A5C13	0.006812	0.0102	0.667	2	3
miR1135-1673-5p	TraesCS2D01G563100.1	Dof zinc finger protein	203-226	217	0	24M	GGCTCTGTTCATTAAGGCTTGCCT	TTAAGACAAGTAATTCCGAACGGA	0T0T0A21	0.01022	0.0102	1	2	3
miR1120-2099-5p	TraesCS5A01G032500.1	Kinesin-like protein	3296-3316	3307	0	21M	TTGCAAGAATATAAAACCCTG	AACGGCCTTATATTATGGGAC	4G0C8A6	0.010208	0.0102	1	2	3
miR1136-703-5p	TraesCS5A01G266500.2	Peroxisomal (S)-2-hydroxy-acid oxidase	1631-1651	1642	1	21M	CGCTGTTCATTAAGCCTTGCC	GCGACGAGTAATTTGGAACGG	0	0.010205	0.0102	1	2	1
miR1135-1762-5p	TraesCS6B01G449300.1	Smad/FHA domain protein	1076-1099	1088	0	24M	AGGCTCTGTTCATTAAGGCTTGTC	TCCAAGACAAGTAATTCCGAACGG	3A18G1	0.006815	0.0102	0.667	2	1.5
miR1135-1616-5p	TraesCS5A01G292200.1	NBS-LRR disease resistance protein	3948-3971	3960	0	24M	TCTGTTTAGGTTCTGTTCATTAAA	AGACAAATCTAAGACAAGTAATTC	9T13C0	0.004533	0.0103	0.44	11	1.5
miR1137-438-3p	TraesCS1B01G294200.1	60S ribosomal protein L36	725-745	734	0	21M	GGAGGCAAGGTTTTATCTACT	CCTCCGTTCCAAAATAGATGA	0	0.006204	0.0103	0.6	3	0
miR1135-757-5p	TraesCS2D01G578900.1	Zinc finger protein ZPR1	1842-1865	1855	0	24M	AGGCTCTGTTCATTAAGGCTTGCC	ACCACGACGAGTAATTTGGAACGG	0A2A0C3G7T0G6	0.007719	0.0103	0.75	3	6
miR1122-1760-5p	TraesCS2D01G599800.1	Receptor-like protein kinase	3481-3504	3495	2	24M	TAGGCATACATCTGTTTAGATTCT	ATCCGTATTTAGACAAATCTAAGA	8T15	0.00776	0.0103	0.75	3	1
miR1137-438-3p	TraesCS3B01G024300.1	Receptor-like protein kinase, putative,expressed	2125-2145	2134	0	21M	GGAGGCAAGGTTTTATCTACT	CCTCCGTTCCAAAATAGATGA	0	0.006204	0.0103	0.6	3	0
miR1135-1184-5p	TraesCS5D01G023200.1	Serine/threonine-protein kinase	1442-1465	1453	0	24M	AAAGGCTCTGTTCATTAAGGCTTG	TTTCCCCGACAAGTATTTCCGGAC	5C0C8T5G2	0.004429	0.0103	0.429	3	3.5
miR1122-1297-5p	TraesCS1B01G449000.1	RADIALIS-like transcription factor	687-707	697	0	21M	ATAGATCTGTTTAGGTTCTGT	TATTTAGAAAAATTTAAGACA	3T4A4T0T6	0.006858	0.0103	0.667	2	2.5
miR9772-2.1-5p	TraesCS3A01G158800.1	Glutaredoxin family protein	1546-1566	1557	1	21M	ATACCCCATTAGAGTAGAGTT	GATGGAGTAATCTCTTGTAAA	0G4A8T1G1A2	0.01025	0.0103	1	2	5
miR1137-137-5p	TraesCS4D01G069400.1	Mitochondrial import receptor subunit TOM6-like protein	583-603	593	1	21M	CAGTAGATAAAACTTTGCCTC	GTCTTATATTTTGATACGGAG	3T1A8T6	0.010347	0.0103	1	2	3
miR1133-92-5p	TraesCS5B01G560100.1	F-box protein PP2	1072-1092	1082	3	14M1I6M	CTACTGTTCATAAAGGCCTGC	GATGACAAGTATTTTCGGACG	0	0.010298	0.0103	1	2	0.5
miR1135-1001-5p	TraesCS7B01G360400.1	Tetraspanin family protein, putative	1133-1153	1144	1	21M	GTAAAGGCACTGTTCATTAAG	CATTTTCGCGACGAGTAATTC	5T2C3G8	0.010333	0.0103	1	2	2
miR1135-272-5p	TraesCS2D01G578900.1	Zinc finger protein ZPR1	1840-1863	1851	0	24M	AAAGACGCTGCTCATTAAACCTTG	AAACCACGACGAGTAATTTGGAAC	0A0A0A1C0A18	0.008304	0.0104	0.8	4	5
miR1137-264-3p	TraesCS6D01G367500.1	F-box protein PP2	571-591	581	1	21M	AGGCAAAGTTTTATCTACTGA	TCTGTTCCAAAATAGATGACC	2T3C13C0	0.010434	0.0104	1	4	2.5
miR1136-1070-5p	TraesCS4A01G275100.1	Pentatricopeptide repeat-containing protein	3330-3349	3338	0	20M	GACGCTGTTCATTAAGGCTT	CTGAGACAAGTAATTCGGAA	3A12G3	0.004437	0.0104	0.429	3	2
miR1133-111-5p	TraesCS2B01G305800.1	5'-AMP-activated protein kinase subunit gamma	652-672	661	0	21M	ACTGTTCATAAAGGCCTGCCT	TGACAAGTATTTTCGGACGGA	0	0.010445	0.0104	1	2	0.5
miR2020b-1	TraesCS2B01G345200.1	Pentatricopeptide repeat-containing family protein	969-989	980	3	21M	CCCATCCTACCTACTACGATA	AGGGAGGATGGATGATGCAAC	0A2G14A1C0	0.01037	0.0104	1	2	4
miR1136-597-3p	TraesCS2B01G385500.1	F-box protein family-like	830-853	844	3	24M	GAGGCAAGCCTTAATGAACAGAGC	CTCCGTTCCCAAATACTTGTCTTT	8C0C2A9T0T0	0.01036	0.0104	1	2	5.5
miR1135-1403-5p	TraesCS3D01G186400.1	TSA: Wollemia nobilis Ref_Wollemi_Transcript_16394_661 transcribed RNA sequence	840-863	852	0	24M	TAAAGGCTCTGTTCATTAAGGCTT	ATACTTGTGACAAGTAATTCGGAA	2A0C0T0T1T12G3	0.00416	0.0104	0.4	2	6
miR530-2-5p	TraesCS4A01G472400.1	WAT1-related protein	1214-1234	1225	0	21M	ATCCACGTCCACGTTTACGTC	CAGGTGCAGGTGCAGATGCAA	0C13G5A0	0.006965	0.0104	0.667	2	2.5
miR1135-272-5p	TraesCS5D01G000500.1	Trypsin family protein	2486-2509	2497	0	24M	AAAGACGCTGCTCATTAAACCTTG	TACCTGCGACAAGTAATTCGGAAT	1A0C7A7C4T0	0.010435	0.0104	1	2	4.5
miR1122-1484-5p	TraesCS6B01G295200.1	ADP-ribosylation factor	1246-1266	1257	0	5M1D16M	CTATG-TAGGCATAGATCTGTT	CATACGATCCGTATCTAGACAA	0C4G16	0.00879	0.0105	0.833	5	2.5
miR1135-1515-5p	TraesCS2B01G051500.3	Protein kinase domain containing protein, expressed	4663-4686	4675	0	24M	AAACCTGCTCATTAAGGCTTGCCT	CTAGGACAAGTATTTCCGGACGGA	0C1A4A4T5G5	0.01046	0.0105	1	3	4.5
miR1136-1373-5p	TraesCS2D01G148900.1	DNA/RNA helicase protein	2693-2713	2702	1	21M	AGACGCTGTTCATTAAGGCTT	CCTGCGACAAGTAATTCGGAA	0C16G3	0.00526	0.0105	0.5	3	2
miR1135-1575-3p	TraesCS4A01G012900.1	Mucin-related protein	1382-1405	1394	0	24M	TCTGCATAAAATCAAGATCTATGT	AGATGTATTTTAGTTCTAGATACA	0	0.005231	0.0105	0.5	3	0.5
miR1135-2439-5p	TraesCS6A01G330500.1	Ethylene-responsive transcription factor	1349-1372	1360	0	24M	AAAGGCTCTGTCTATTAAGGCTTG	AATCCAAGACAAGTAATTCGGAAC	0A0A3A5A0G6G4	0.005232	0.0105	0.5	3	6.5
miR1136-235-3p	TraesCSU01G100400.1	Sulfotransferase	22-40	31	0	19M	TTACCTACATAGATCTTGA	AATGAATGTATCTAGAACT	4A14	0.006296	0.0105	0.6	3	1
miR1137-332-5p	TraesCS1A01G273400.1	Small nuclear ribonucleoprotein	527-547	536	0	21M	TCAATCATGTTTCAACCCAGT	CTTTAGTATAAAGTTGGGTCA	0C0T6T12	0.007015	0.0105	0.667	2	2.5
miR1135-1575-3p	TraesCS1D01G139500.1	Ras-related protein Rab-5C	968-991	979	1	24M	TCTGCATAAAATCAAGATCTATGT	AGATGTATTTTAGTTGTAGATACA	3T11G8	0.006998	0.0105	0.667	2	1.5
miR1318b-1	TraesCS2D01G392800.1	2-oxoglutarate (2OG) and Fe(II)-dependent oxygenase superfamily protein	967-986	976	1	20M	AGCCACAGTAGAGAGGACTA	TCGGTGGCATCTTTCCTGTG	6G5T5T0G0	0.010504	0.0105	1	2	3.5
miR1137-332-5p	TraesCS4D01G114400.1	IPR006458: Ovate protein family, C-terminal	1687-1707	1696	0	21M	TCAATCATGTTTCAACCCAGT	AGTTAGTAAAAAGTTGAGACA	8A7A1A2	0.010495	0.0105	1	2	3
miR1135-1762-5p	TraesCS5A01G266500.2	Peroxisomal (S)-2-hydroxy-acid oxidase	1628-1651	1642	1	24M	AGGCTCTGTTCATTAAGGCTTGTC	TCTGCGACGAGTAATTTGGAACGG	2T1C3G7T0G4G1	0.010479	0.0105	1	2	5
miR1137-332-5p	TraesCS5B01G064300.1	Kinase-like	1246-1266	1255	1	21M	TCAATCATGTTTCAACCCAGT	AACTAGTACAAAGTTGGGTCA	1A0C18	0.005261	0.0105	0.5	2	2
miR166-5.1-3p	TraesCS5B01G378000.1	Homeobox leucine-zipper protein	782-799	790	1	18M	CTAACTTCGGACCAGGCT	GGATGAAGCCTGGTCCGG	1G0A14G0	0.010527	0.0105	1	2	3
miR1120-2099-5p	TraesCS7D01G142400.1	2-oxoglutarate (2OG) and Fe(II)-dependent oxygenase superfamily protein	1345-1365	1356	0	21M	TTGCAAGAATATAAAACCCTG	AACGTTCTTATATTATGGAAC	14A3A2	0.006969	0.0105	0.667	2	2
miR1135-1765-5p	TraesCS5B01G556500.1	Xyloglucan endotransglucosylase/hydrolase	1769-1789	1778	0	21M	TAAAGGCGCTGTTCATTAAGG	ATTTTGACGACAAGTATTTTC	4T0G0A9T2T1	0.008568	0.0106	0.808	21	5
miR166-8.2-3p	TraesCS5A01G375800.1	Homeobox leucine-zipper protein	921-940	931	0	20M	CCCTAACTTCGGACCAGGCT	TGGGATGAAGCCTGGTCCGG	0T2G0A14G0	0.010588	0.0106	1	2	4
miR1136-1373-5p	TraesCS4A01G186700.1	Serine/threonine-protein kinase	2860-2880	2869	0	21M	AGACGCTGTTCATTAAGGCTT	TCTGCGACGAGTAATTTGGAA	8G7T0G3	0.00857	0.0107	0.8	4	3
miR1136-1070-5p	TraesCS4A01G186700.1	Serine/threonine-protein kinase	2861-2880	2869	0	20M	GACGCTGTTCATTAAGGCTT	CTGCGACGAGTAATTTGGAA	7G7T0G3	0.00857	0.0107	0.8	4	3
miR1135-1969-5p	TraesCS2A01G350700.1	Chitinase	1153-1176	1166	1	24M	TCTGTTTAGGTTCTGTTCATTAAG	AAAAAAATCTAATACGAGTAATTC	1A1A5T2T2G8	0.005335	0.0107	0.5	3	4
miR9662-1.1-3p	TraesCS7A01G183700.1	Mitochondrial transcription termination factor-like	594-614	605	0	21M	GCCACCGAGACCCTACAAGTT	CCGTGGCTCTGCGATGTTCAG	1C9C8G0	0.010676	0.0107	1	3	2.5
miR1137-385-5p	TraesCS1D01G044700.1	Protein transport SEC13-like protein	1502-1521	1511	0	20M	CAGTAGATAAAACCTTGCCT	GTCATCTATTTTGGAACGGA	0	0.007149	0.0107	0.667	2	0
miR1137-310-5p	TraesCS1D01G044700.1	Protein transport SEC13-like protein	1489-1512	1500	1	24M	TCATGTTTCAACCCAGTAGATAAA	AGTACAAAGTTGGGTCATCTATTT	0	0.007106	0.0107	0.667	2	0
miR1137-443-5p	TraesCS1D01G044700.1	Protein transport SEC13-like protein	1502-1522	1511	0	21M	CAGTAGATAAAACCTTGCCTC	GTCATCTATTTTGGAACGGAG	0	0.007149	0.0107	0.667	2	0
miR1137-383-5p	TraesCS1D01G044700.1	Protein transport SEC13-like protein	1489-1509	1500	1	21M	TCATGTTTCAACCCAGTAGAT	AGTACAAAGTTGGGTCATCTA	0	0.007106	0.0107	0.667	2	0
miR1135-1001-5p	TraesCS2A01G073500.1	Glycosyltransferase	1561-1581	1571	0	21M	GTAAAGGCACTGTTCATTAAG	CATTTCTGCAACAAGTAATTT	6T1C0A10T0	0.010739	0.0107	1	2	3
miR1137-504-5p	TraesCS2D01G024700.1	IPR000719: Protein kinase domain; IPR008271: Serine/threonine-protein kinase, active site; IPR011009: Protein kinase-like domain; IPR017441: Protein kinase, ATP binding site	1585-1605	1595	1	21M	CAGTAGATAAAATCTTGCCTC	GTCATTTATTTTGGAACGGAG	0	0.004297	0.0107	0.4	2	1
miR1122-1484-5p	TraesCS3D01G022000.1	PAP fibrillin domain containing protein,expressed	1131-1151	1141	1	21M	CTATGTAGGCATAGATCTGTT	GACACATCCATATTTAGACAA	2C6A3T7	0.007161	0.0107	0.667	2	2.5
miR1136-1373-5p	TraesCS5B01G048900.1	Glutaredoxin family protein	656-676	665	0	21M	AGACGCTGTTCATTAAGGCTT	TCAACGACGAGTAATTTGGAA	2A0A4G7T0G3	0.010714	0.0107	1	2	5
miR1122-1760-5p	TraesCS5A01G292200.1	NBS-LRR disease resistance protein	3938-3961	3952	1	24M	TAGGCATACATCTGTTTAGATTCT	ATCCGTATCTAGACAAATCTAAGA	8C15	0.005385	0.0108	0.5	5	1
miR1135-1969-5p	TraesCS1B01G434600.1	RADIALIS-like transcription factor	495-518	506	2	24M	TCTGTTTAGGTTCTGTTCATTAAG	AGACAAATCCAAGACAAGTAATTC	0	0.007228	0.0108	0.667	4	0
miR1135-1920-5p	TraesCS4D01G024700.1	Pollen allergen Phl p 5	1047-1067	1056	0	21M	TAAAGGCACTGTTCATTAAGG	ATTTTTGTGACAAGTAATTCT	0	0.00813	0.0108	0.75	3	1.5
miR1122-1297-5p	TraesCS5A01G292200.1	NBS-LRR disease resistance protein	3943-3963	3953	1	21M	ATAGATCTGTTTAGGTTCTGT	TATCTAGACAAATCTAAGACA	0	0.008099	0.0108	0.75	3	0.5
miR1136-1373-5p	TraesCS1B01G099800.1	Thioesterase family protein	715-735	724	2	21M	AGACGCTGTTCATTAAGGCTT	TTGATGACAAGTATTTCCGAA	1T0G0A0T8T7	0.007228	0.0108	0.667	2	6
miR1135-1762-5p	TraesCS2A01G412500.1	Serine carboxypeptidase family protein, expressed	1674-1697	1686	1	24M	AGGCTCTGTTCATTAAGGCTTGTC	TCTAAGATAAGTAATTCGGAACAG	2T0A3T9G6	0.010818	0.0108	1	2	4
miR1137-491-5p	TraesCS2D01G024700.1	IPR000719: Protein kinase domain; IPR008271: Serine/threonine-protein kinase, active site; IPR011009: Protein kinase-like domain; IPR017441: Protein kinase, ATP binding site	1579-1599	1588	0	21M	TCAACTCAGTAGATAAAACCT	AGTTGGGTCATTTATTTTGGA	0	0.00433	0.0108	0.4	2	1
miR1136-1373-5p	TraesCS2D01G404700.1	Protein kinase	3338-3358	3347	0	21M	AGACGCTGTTCATTAAGGCTT	TCTCCGACAAGTATTTTGGGA	3C9T2T0G1G1	0.010759	0.0108	1	2	5
miR1135-1920-5p	TraesCS3D01G261300.1	Serine/threonine-protein phosphatase	1491-1511	1502	0	21M	TAAAGGCACTGTTCATTAAGG	ACTTCAATGACAAGTATTTCC	1C3A0A9T4	0.00469	0.0109	0.429	6	4
miR1136-1601-3p	TraesCS2A01G432500.1	30S ribosomal protein S10	513-533	522	0	21M	GGCAAGCCTTAATGAACAGCG	CCGTTCAGAATTACTTGTCTC	6A12T1	0.00876	0.0109	0.8	4	2
miR1135-1924-5p	TraesCS1D01G049100.1		1154-1177	1165	0	24M	AGCTCTGTTCATTAAGGCTTGCCT	TTATGACAAGTAATTCCGAACGGA	1T0A0T20	0.010917	0.0109	1	2	3.5
miR1121-33-5p	TraesCS3B01G422000.1	Transcription initiation factor TFIID subunit 9	886-906	895	1	21M	CGAGAATATAATCAAATGTCT	ACTCTTATATTAGTTTACAGA	0A20	0.005425	0.0109	0.5	2	1
miR1135-1515-5p	TraesCS5A01G292200.1	NBS-LRR disease resistance protein	3956-3979	3968	0	24M	AAACCTGCTCATTAAGGCTTGCCT	CTAAGACAAGTAATTCGGAACGGA	0C1A0A3A8G7	0.005432	0.0109	0.5	2	5
miR1133-6-3p	TraesCS2B01G261500.1	Protein RETICULATA, chloroplastic	1733-1756	1744	0	24M	GGAGGCAGGGTTTTAAGAACAGAA	CCTCAGGCCGAAAATACTTGTCAT	4A1G2G5A6A1	0.009179	0.011	0.833	5	5
miR1120-1193-3p	TraesCS4B01G190900.1	Eukaryotic translation initiation factor 2 subunit alpha	1411-1431	1420	0	21M	CCATGAGGGAGGCAGAGTATT	GTTACTCCCTCCGTCCCATAA	1T13C5	0.011002	0.011	1	3	2
miR1135-2157-5p	TraesCS6A01G330500.1	Ethylene-responsive transcription factor	1351-1371	1360	0	21M	AGACGCTGTTCATTAAGCCTT	TCCAAGACAAGTAATTCGGAA	2C0A0A16	0.0055	0.011	0.5	3	3
miR1135-757-5p	TraesCS1D01G409900.1	Beta-adaptin-like protein	663-686	677	0	24M	AGGCTCTGTTCATTAAGGCTTGCC	TCTCGAACGAGTAATTCCGAACGG	2T0C0G0A2G15	0.010997	0.011	1	2	5.5
miR1135-1001-5p	TraesCS2A01G432500.1	30S ribosomal protein S10	576-596	587	0	21M	GTAAAGGCACTGTTCATTAAG	CATTTTTGCGACAAGTAATTC	5T0T1C12	0.002749	0.011	0.25	2	2
miR1135-1575-3p	TraesCS3B01G325800.1	3-hydroxyisobutyryl-CoA hydrolase-like protein	1544-1567	1556	1	24M	TCTGCATAAAATCAAGATCTATGT	TAGAGTATTTTAGTTCTAGATACA	0T0A0G0A20	0.004396	0.011	0.4	2	4.5
miR1133-92-5p	TraesCS3B01G554500.1	NBS-LRR-like resistance protein	4727-4747	4738	1	21M	CTACTGTTCATAAAGGCCTGC	GATGACAAGTATTTCCGGACG	0	0.010987	0.011	1	2	0
miR1133-92-5p	TraesCS6B01G251900.1	UDP-sugar transporter-like protein	1160-1180	1171	0	21M	CTACTGTTCATAAAGGCCTGC	TCTAACAAGTATTTCCGGACG	0T0C1A17	0.007364	0.011	0.667	2	3
miR9670-2.1-5p	TraesCS6D01G023400.1	Mitochondrial transcription termination factor-like	877-897	888	0	21M	TTTTCACCTCATGAACTTCTT	CCAAGTGGAGCACTTGAAGAA	0C0C8C10	0.010951	0.011	1	2	3
miR1135-1969-5p	TraesCS4B01G218400.1	Blue copper protein	1034-1057	1046	0	24M	TCTGTTTAGGTTCTGTTCATTAAG	ACACAAATCTAAGACAAGTAATTC	1C7T14	0.004881	0.0111	0.44	11	1.5
miR1122-943-3p	TraesCS4B01G218400.1	Blue copper protein	1035-1055	1044	0	21M	CTGTTTAGGTTCTGTTCATTA	CACAAATCTAAGACAAGTAAT	0C7T12	0.004452	0.0111	0.4	4	1.5
miR1137-438-3p	TraesCS2D01G024700.1	IPR000719: Protein kinase domain; IPR008271: Serine/threonine-protein kinase, active site; IPR011009: Protein kinase-like domain; IPR017441: Protein kinase, ATP binding site	1531-1551	1541	1	21M	GGAGGCAAGGTTTTATCTACT	CCTCCGTTTTAAAATAGATGA	0	0.01111	0.0111	1	2	1
miR167-5-3p	TraesCS3B01G457400.1	Basic helix-loop-helix transcription factor	1796-1816	1807	1	21M	TTACTTCGACGGTGTACTGGA	GATGAAGCTGCTGCAGGACCT	0G10T0G2G5	0.00557	0.0111	0.5	2	2.5
miR1133-92-5p	TraesCSU01G111200.1	Pentatricopeptide repeat-containing protein, putative	1256-1276	1266	0	21M	CTACTGTTCATAAAGGCCTGC	GATGAAAAGTATTTTCGGACG	5A8T6	0.011092	0.0111	1	2	1.5
miR1135-1403-5p	TraesCS4A01G186700.1	Serine/threonine-protein kinase	2857-2880	2869	0	24M	TAAAGGCTCTGTTCATTAAGGCTT	ATTTCTGCGACGAGTAATTTGGAA	5T1C3G7T0G3	0.00897	0.0112	0.8	4	4.5
miR1135-1184-5p	TraesCS2A01G412500.1	Serine carboxypeptidase family protein, expressed	1672-1695	1686	1	24M	AAAGGCTCTGTTCATTAAGGCTTG	AATCTAAGATAAGTAATTCGGAAC	0A0A2T0A3T9G4	0.011202	0.0112	1	2	6
miR1136-1037-5p	TraesCS3A01G282600.1	Cysteine desulfurase	2025-2048	2036	1	24M	CTATGTAAGTATGGACGCTGTTCA	GATACATCCATTTCTGCGACAAGT	7C3T0T11	0.004464	0.0112	0.4	2	3.5
miR1136-1037-5p	TraesCS7B01G116200.1	NAC domain protein,	1448-1471	1459	1	24M	CTATGTAAGTATGGACGCTGTTCA	GATACATCCATTTCTGCGACAAGT	7C3T0T11	0.004464	0.0112	0.4	2	3.5
miR1135-1765-5p	TraesCS7B01G360400.1	Tetraspanin family protein, putative	1134-1154	1144	1	21M	TAAAGGCGCTGTTCATTAAGG	ATTTTCGCGACGAGTAATTCC	0	0.011226	0.0112	1	2	1
miR1136-1070-5p	TraesCS7D01G349300.1	Transcription factor	739-758	747	0	20M	GACGCTGTTCATTAAGGCTT	CTGCGACAAGTAATTCGGAA	16G3	0.005657	0.0113	0.5	3	1
miR1135-1001-5p	TraesCS1D01G139500.1	Ras-related protein Rab-5C	994-1014	1004	1	21M	GTAAAGGCACTGTTCATTAAG	CATTTTTGTGACAAGTAATTC	0	0.011288	0.0113	1	2	1
miR1135-1673-5p	TraesCS3A01G233900.1	Transcription initiation factor TFIID subunit 7	1510-1533	1524	1	24M	GGCTCTGTTCATTAAGGCTTGCCT	TCAAGACAAGTAATTTGGAACGGA	0T1A12T0G7	0.011288	0.0113	1	2	4
miR1135-1184-5p	TraesCS4A01G186700.1	Serine/threonine-protein kinase	2858-2881	2869	0	24M	AAAGGCTCTGTTCATTAAGGCTTG	TTTCTGCGACGAGTAATTTGGAAC	4T1C3G7T0G4	0.009104	0.0114	0.8	4	4.5
miR1135-1575-3p	TraesCS4A01G044300.1	N-acetyltransferase 9-like protein	783-806	794	1	24M	TCTGCATAAAATCAAGATCTATGT	AGACTCATTTTAGTGCTAGATACC	4T0C8G8C0	0.007628	0.0114	0.667	2	4
miR396-3-5p	TraesCS4D01G059600.1	Growth-regulating factor	966-985	976	0	13M1D7M	TCAAGTTCTTTCG-ACACCTT	CGTTCAAGAAAGCATGTGGAA	0C12A7	0.011439	0.0114	1	2	2.5
miR1135-1575-3p	TraesCS7A01G367200.1	Major cell-surface adhesin PAc	1071-1094	1082	1	24M	TCTGCATAAAATCAAGATCTATGT	AGACTCATTTTAGTGCTAGATACC	4T0C8G8C0	0.007628	0.0114	0.667	2	4
miR1120-2099-5p	TraesCS3D01G490700.1	Glutathione S-transferase	956-976	967	0	21M	TTGCAAGAATATAAAACCCTG	AACATTCTTATATTATGGGAC	3A10A6	0.011534	0.0115	1	2	2
miR1135-1765-5p	TraesCS3D01G505800.1	IPR001890: RNA-binding, CRM domain	1816-1836	1825	0	21M	TAAAGGCGCTGTTCATTAAGG	ATTTCACCGACAAGTATTTCT	5A0C9T3T0	0.011463	0.0115	1	2	3.5
miR166-8.2-3p	TraesCS5B01G378000.1	Homeobox leucine-zipper protein	780-799	790	1	20M	CCCTAACTTCGGACCAGGCT	TGGGATGAAGCCTGGTCCGG	0T2G0A14G0	0.011478	0.0115	1	2	4
miR1136-228-3p	TraesCS5D01G539200.1	Basic blue protein	530-550	540	0	21M	TAATGAACAGAGCCTTTACCT	ATTACTTGTCGCAGAAATGGA	10G1A8	0.011536	0.0115	1	2	2
miR1135-1920-5p	TraesCS6B01G299900.1	Replication factor C subunit, putative	2710-2730	2721	0	21M	TAAAGGCACTGTTCATTAAGG	ATTTTGATGACAAGTATTTCT	4T0G0A9T3T0	0.011538	0.0115	1	2	5
miR1135-1403-5p	TraesCS3A01G209200.2	Protein phosphatase 2C	2789-2812	2801	0	24M	TAAAGGCTCTGTTCATTAAGGCTT	ATTTTGATGACAAGTATTTCCGGA	4T0G0A0T8T5G1	0.006301	0.0116	0.545	6	6
miR1137-310-5p	TraesCS5B01G204400.1	Kinase family protein	2753-2776	2766	0	24M	TCATGTTTCAACCCAGTAGATAAA	AGTACAAAATTGGGTCATCTATTT	8A15	0.006961	0.0116	0.6	3	1
miR1133-6-3p	TraesCS1D01G270600.1	Coiled-coil domain-containing protein 47	2024-2047	2035	1	24M	GGAGGCAGGGTTTTAAGAACAGAA	CCTCCGTTCCTAAATATAAGTCTT	7T2T4A0T0A0A5	0.011551	0.0116	1	2	6
miR1137-332-5p	TraesCS2A01G289600.1	DNA cross-link repair protein	1767-1787	1778	1	21M	TCAATCATGTTTCAACCCAGT	CGTTAGTACAAAGTTGAGACA	0C15A1A2	0.007732	0.0116	0.667	2	3
miR1137-310-5p	TraesCS2B01G083500.1	Tata box-binding protein-associated factor rna polymerase i subunit b	1981-2004	1993	0	24M	TCATGTTTCAACCCAGTAGATAAA	AGTACAAAGTTAAGACACTTATTT	11A0A1A2C0T5	0.011649	0.0116	1	2	5.5
miR1137-332-5p	TraesCS3A01G239300.2	Pyruvate kinase	2469-2489	2480	1	21M	TCAATCATGTTTCAACCCAGT	AGTTAGAACAAAGTTGAGACA	6A9A1A2	0.007732	0.0116	0.667	2	3
miR1137-26-3p	TraesCS4B01G086400.1	Pectin lyase-like superfamily protein	1502-1522	1512	3	21M	GGGAGGCAAGGTTTTATCTAC	CCTTCCGTTTCAAAATAGATG	0	0.007748	0.0116	0.667	2	1
miR1137-26-3p	TraesCS4D01G307300.1	Xyloglucan galactosyltransferase KATAMARI1-like protein	3237-3257	3248	0	21M	GGGAGGCAAGGTTTTATCTAC	CCCTCCGTTCCAAAATAGATG	0	0.011625	0.0116	1	2	0
miR1135-1403-5p	TraesCS3B01G160900.1	RNA-dependent RNA polymerase	3570-3593	3582	0	24M	TAAAGGCTCTGTTCATTAAGGCTT	GTTTCAATGACAAGTATTTCCGGA	0G4A0A0T8T5G1	0.004696	0.0117	0.4	6	5
miR1135-1616-5p	TraesCS1A01G065000.1	Importin subunit beta-1	897-920	910	0	24M	TCTGTTTAGGTTCTGTTCATTAAA	TGACAAATCTAAGACAAGAATTTT	0T8T8A1T3	0.003893	0.0117	0.333	4	3.5
miR1122-767-5p	TraesCS4D01G124600.1	DUF309 domain protein	984-1004	995	1	21M	TCTGTTTAGATTCTGTTCATT	AGATAAATCCAAGACAAGTAA	3T5C11	0.007799	0.0117	0.667	4	1.5
miR1135-1184-5p	TraesCS1B01G187800.1	30S ribosomal protein S18	1515-1538	1526	0	24M	AAAGGCTCTGTTCATTAAGGCTTG	TTTATGCGACAAGTATTTTCGGAC	3A0T1C8T2T2G2	0.01171	0.0117	1	2	5.5
miR1122-532-5p	TraesCS1B01G451600.1	Receptor-like protein kinase	3092-3112	3101	0	21M	TCTGTTTAGGTTCTGTTCATT	AGACGAATCTAAGACAAGAAT	4G4T8A1T0	0.005845	0.0117	0.5	2	3
miR1135-1515-5p	TraesCS3A01G233900.1	Transcription initiation factor TFIID subunit 7	1510-1533	1524	1	24M	AAACCTGCTCATTAAGGCTTGCCT	TCAAGACAAGTAATTTGGAACGGA	1C0A0A3A7T0G7	0.011675	0.0117	1	2	6.5
miR1135-1403-5p	TraesCS4A01G180700.2	Ferritin	1138-1161	1150	1	24M	TAAAGGCTCTGTTCATTAAGGCTT	ATACCTGCGACAAGTAATTCGGAA	2A0C1T1C12G3	0.011739	0.0117	1	2	4.5
miR1135-836-5p	TraesCS4A01G487000.1	IPR000719: Protein kinase domain; IPR001480: Bulb-type lectin domain; IPR008271: Serine/threonine-protein kinase, active site; IPR011009: Protein kinase-like domain; IPR017441: Protein kinase, ATP binding site	2420-2440	2431	0	21M	TTAGGTTCTGTTCATTAAGCC	AAATCACGACGAGTAAATCGG	2A0T2C3G5A4	0.011693	0.0117	1	2	5
miR1133-92-5p	TraesCS5A01G496700.1	Glyoxylate reductase/hydroxypyruvate reductase	1291-1311	1301	1	21M	CTACTGTTCATAAAGGCCTGC	TACGACAAGTATTTCCGGACG	0T1C18	0.007817	0.0117	0.667	2	2
miR9662-1.7-3p	TraesCS6D01G034400.1	Mitochondrial transcription termination factor-like	757-775	766	3	19M	CACCGAGACCCTACAAGTT	GGGGCTCCGGTATGTTCAG	1G5C2T7G0	0.011726	0.0117	1	2	3.5
miR1135-1920-5p	TraesCS7B01G360400.1	Tetraspanin family protein, putative	1134-1154	1144	1	21M	TAAAGGCACTGTTCATTAAGG	ATTTTCGCGACGAGTAATTCC	4T2C3G9	0.011673	0.0117	1	2	2
miR1122-532-5p	TraesCS4B01G218400.1	Blue copper protein	1034-1054	1045	0	21M	TCTGTTTAGGTTCTGTTCATT	ACACAAATCTAAGACAAGTAA	1C7T11	0.004296	0.0118	0.364	4	1.5
miR1135-2157-5p	TraesCS1B01G085900.1	Pentatricopeptide repeat-containing protein	3416-3436	3425	0	21M	AGACGCTGTTCATTAAGCCTT	TCGGTGACAAGTATTTTGGGA	2G1T8T2T2G1	0.011828	0.0118	1	2	3.5
miR1137-121-5p	TraesCS1D01G044700.1	Protein transport SEC13-like protein	1501-1521	1511	0	21M	TCAGTAGATAAAACCTTGCCT	GGTCATCTATTTTGGAACGGA	0	0.007861	0.0118	0.667	2	0.5
miR1137-280-5p	TraesCS1D01G044700.1	Protein transport SEC13-like protein	1501-1522	1511	0	22M	TCAGTAGATAAAACCTTGCCTC	GGTCATCTATTTTGGAACGGAG	0	0.007861	0.0118	0.667	2	0.5
miR1135-1969-5p	TraesCS3A01G233900.1	Transcription initiation factor TFIID subunit 7	1502-1525	1515	1	24M	TCTGTTTAGGTTCTGTTCATTAAG	AGACAAATTCAAGACAAGTAATTT	0	0.005925	0.0118	0.5	2	1
miR1120-2337-3p	TraesCS5D01G160500.1	RING/U-box superfamily protein	1791-1808	1799	1	18M	TCAGGGTATTATATTCTT	CGTCCCATAATATAAGAA	0C17	0.007881	0.0118	0.667	2	1
miR1135-2369-3p	TraesCS5D01G539200.1	Basic blue protein	530-550	540	0	21M	TAATGAGCAGCGTCTTTACCT	ATTACTTGTCGCAGAAATGGA	0	0.011802	0.0118	1	2	0.5
miR1133-92-5p	TraesCS7D01G248300.1	Pentatricopeptide repeat-containing protein	3525-3545	3535	0	21M	CTACTGTTCATAAAGGCCTGC	TAGGACAAGTATTTCCGGACG	0T1G18	0.007881	0.0118	0.667	2	2
miR1122-943-3p	TraesCS5A01G292200.1	NBS-LRR disease resistance protein	3949-3969	3960	0	21M	CTGTTTAGGTTCTGTTCATTA	GACAAATCTAAGACAAGTAAT	0	0.005229	0.0119	0.44	11	0.5
miR1135-1001-5p	TraesCS3B01G427100.1	Phospholipase A1	1571-1591	1581	0	21M	GTAAAGGCACTGTTCATTAAG	CATTTCTGCGACAAGTAATTC	6T1C12	0.008953	0.0119	0.75	3	1.5
miR1136-1070-5p	TraesCS3D01G186400.1	TSA: Wollemia nobilis Ref_Wollemi_Transcript_16394_661 transcribed RNA sequence	844-863	853	0	20M	GACGCTGTTCATTAAGGCTT	TTGTGACAAGTAATTCGGAA	0T2T12G3	0.005106	0.0119	0.429	3	2
miR1135-1184-5p	TraesCS4D01G295400.1	Glutathione S-transferase	1035-1058	1046	0	24M	AAAGGCTCTGTTCATTAAGGCTTG	TACGTGCGACAAGTAATTCGGAAC	1A0C0G0T1C12G4	0.007952	0.0119	0.667	2	6.5
miR1120-1455-5p	TraesCS6B01G168300.1	IPR006936: ALOG domain	1197-1217	1206	0	21M	CGAGAATATAATACCCTGTCT	GCTCTTATATTAGTTTACAGA	12G0T0T0T5	0.011897	0.0119	1	2	4
miR1133-6-3p	TraesCS6D01G066800.1	Beta-fructofuranosidase, insoluble protein	1901-1924	1913	3	24M	GGAGGCAGGGTTTTAAGAACAGAA	CCTCTGTCCCGAATTACTTGTCGC	4T5G2T1A6G0C0	0.011903	0.0119	1	2	5
miR1135-1920-5p	TraesCS3B01G160900.1	RNA-dependent RNA polymerase	3570-3590	3579	0	21M	TAAAGGCACTGTTCATTAAGG	GTTTCAATGACAAGTATTTCC	0G4A0A9T4	0.004925	0.012	0.412	7	3.5
miR1122-1297-5p	TraesCS5B01G095300.1	Pentatricopeptide repeat-containing protein, putative	2317-2337	2328	0	21M	ATAGATCTGTTTAGGTTCTGT	TATCTAGACAAATCTAAGACA	0	0.006488	0.012	0.538	7	0.5
miR1135-1920-5p	TraesCS3B01G160900.1	RNA-dependent RNA polymerase	3570-3590	3580	0	21M	TAAAGGCACTGTTCATTAAGG	GTTTCAATGACAAGTATTTCC	0G4A0A9T4	0.005354	0.012	0.444	4	3.5
miR1135-2157-5p	TraesCS2D01G148900.1	DNA/RNA helicase protein	2693-2713	2703	0	21M	AGACGCTGTTCATTAAGCCTT	CCTGCGACAAGTAATTCGGAA	0C20	0.004004	0.012	0.333	3	1
miR1135-1403-5p	TraesCS5A01G380200.1	F-box protein	1900-1923	1911	0	24M	TAAAGGCTCTGTTCATTAAGGCTT	ATTTCTAAGACAAGTATTTTCGGA	5T0A9T2T2G1	0.00897	0.012	0.75	3	4.5
miR1135-1765-5p	TraesCS2A01G432500.1	30S ribosomal protein S10	577-597	587	0	21M	TAAAGGCGCTGTTCATTAAGG	ATTTTTGCGACAAGTAATTCC	0	0.002988	0.012	0.25	2	1
miR1120-1193-3p	TraesCS2D01G072600.1	Glycosyltransferase	1464-1484	1474	0	21M	CCATGAGGGAGGCAGAGTATT	AGTACTCCCTCCGTCCCATAA	0A14C5	0.005995	0.012	0.5	2	2
miR1121-18-3p	TraesCS3D01G217900.1	Calmodulin, putative	899-917	907	0	19M	ATTCTCGCAAATCTAGTGA	TAAAAACGTTTAGATCACT	3A1A13	0.011985	0.012	1	2	2
miR1120-1193-3p	TraesCS7D01G163900.1	Phosphopantothenoylcysteine decarboxylase	1022-1042	1033	0	21M	CCATGAGGGAGGCAGAGTATT	GTTACTCCCTCCGTCCCATAA	1T13C5	0.005995	0.012	0.5	2	2
miR167-1-5p	TraesCS5B01G039800.1	Auxin response factor	3135-3155	3146	0	21M	GTCTAGTACGACCGTCGAAGT	AAGATCAGGCTGGCAGCTTGT	0A6G11G0T0	0.012066	0.0121	1	3	4
miR1135-272-5p	TraesCS7D01G349300.1	Transcription factor	736-759	747	0	24M	AAAGACGCTGCTCATTAAACCTTG	TACCTGCGACAAGTAATTCGGAAC	1A0C7A7C5	0.006069	0.0121	0.5	3	4
miR1121-6-5p	TraesCS1A01G178600.1	Protein ROOT PRIMORDIUM DEFECTIVE 1	1838-1858	1849	3	21M	TGAGAATATAATCAAATGTCT	ACTCTTATATGAATTGTCAAA	10G1A2G0T2A1	0.012089	0.0121	1	2	5
miR1122-1297-5p	TraesCS4D01G124600.1	DUF309 domain protein	979-999	989	1	21M	ATAGATCTGTTTAGGTTCTGT	TATCTAGATAAATCCAAGACA	0	0.006067	0.0121	0.5	2	0.5
miR1136-235-3p	TraesCS2D01G041800.1	NBS-LRR disease resistance protein	1183-1201	1192	0	19M	TTACCTACATAGATCTTGA	AGTGGATGTATCTAGAACT	0	0.010154	0.0122	0.833	5	0.5
miR1135-1575-3p	TraesCS2A01G384100.1	IPR001611: Leucine-rich repeat; IPR002182: NB-ARC; IPR003591: Leucine-rich repeat, typical subtype; IPR003593: AAA+ ATPase domain; IPR011991: Winged helix-turn-helix DNA-binding domain; IPR027417: P-loop containing nucleoside triphosphate hydrolase; IPR032675: Leucine-rich repeat domain, L domain-like	2988-3011	3000	0	24M	TCTGCATAAAATCAAGATCTATGT	AGATGTATTTTAGTTCTAGATACA	0	0.005231	0.0122	0.429	3	0.5
miR1136-1601-3p	TraesCS1B01G056500.1	IPR001810: F-box domain; IPR006566: FBD domain; IPR032675: Leucine-rich repeat domain, L domain-like	2584-2604	2593	0	21M	GGCAAGCCTTAATGAACAGCG	CCGTCCGGAAATACTTGTCGT	4C5A9T0	0.012245	0.0122	1	2	2.5
miR1120-1193-3p	TraesCS3D01G222200.2	Isoprenylcysteine alpha-carbonyl methylesterase ICME	2451-2471	2460	0	21M	CCATGAGGGAGGCAGAGTATT	CGTACTCTTTCCGTCCCATAA	0C6T0T6C5	0.012162	0.0122	1	2	3
miR1135-1969-5p	TraesCS6A01G359200.1	Two-component response regulator	2579-2602	2591	0	24M	TCTGTTTAGGTTCTGTTCATTAAG	AGACACATCGATGGCAAGGAATGC	5C3G1T1G4G3G1	0.012164	0.0122	1	2	5.5
miR1121-6-5p	TraesCS6B01G262900.1	F-box/LRR protein	1452-1472	1461	0	21M	TGAGAATATAATCAAATGTCT	CATCTTATATTAGTTTACAGA	0C0A19	0.008122	0.0122	0.667	2	2
miR1135-757-5p	TraesCS7B01G360400.1	Tetraspanin family protein, putative	1137-1160	1150	1	24M	AGGCTCTGTTCATTAAGGCTTGCC	TTCGCGACGAGTAATTCCGAACAG	1T2C3G13A1	0.008127	0.0122	0.667	2	3
miR1137-491-5p	TraesCS7D01G324300.1		470-490	479	1	21M	TCAACTCAGTAGATAAAACCT	AGTTGAGACACTTATTTTGAG	7A2C0T7A0G0	0.008108	0.0122	0.667	2	6
miR1135-1403-5p	TraesCS4A01G236000.1	Zinc finger protein, putative	963-986	974	0	24M	TAAAGGCTCTGTTCATTAAGGCTT	ATTTCTAGAACAAGTATTTCCGGA	5T0A0G0A7T5G1	0.005661	0.0123	0.462	6	6.5
miR1136-228-3p	TraesCS3B01G141200.1	Alpha/beta-Hydrolases superfamily protein, putative	1199-1219	1208	0	21M	TAATGAACAGAGCCTTTACCT	ATTACTTGTCTCAGAAATGAA	12A6A1	0.009252	0.0123	0.75	3	2
miR9662-1.7-3p	TraesCS7A01G183700.1	Mitochondrial transcription termination factor-like	596-614	605	0	19M	CACCGAGACCCTACAAGTT	GTGGCTCTGCGATGTTCAG	9C8G0	0.012322	0.0123	1	3	1.5
miR1137-229-3p	TraesCS4D01G307300.1	Xyloglucan galactosyltransferase KATAMARI1-like protein	3239-3259	3248	0	21M	AAGGCAAAGTTTTATCTACTG	CTCCGTTCCAAAATAGATGAC	0C6C13	0.012332	0.0123	1	2	2
miR1137-438-3p	TraesCS4D01G307300.1	Xyloglucan galactosyltransferase KATAMARI1-like protein	3238-3258	3248	0	21M	GGAGGCAAGGTTTTATCTACT	CCTCCGTTCCAAAATAGATGA	0	0.012332	0.0123	1	2	0
miR1137-280-5p	TraesCS6B01G234000.1	40S ribosomal protein S24	877-898	887	1	22M	TCAGTAGATAAAACCTTGCCTC	AGTCACTTATTTTGGGACGGAG	5C0T8G6	0.012256	0.0123	1	2	3
miR1135-1403-5p	TraesCS4A01G275100.1	Pentatricopeptide repeat-containing protein	3326-3349	3339	0	24M	TAAAGGCTCTGTTCATTAAGGCTT	ATACCTGAGACAAGTAATTCGGAA	2A0C1T14G3	0.004142	0.0124	0.333	3	3.5
miR1135-1673-5p	TraesCS4B01G081600.1	B3 domain-containing protein	155-178	167	0	24M	GGCTCTGTTCATTAAGGCTTGCCT	CAGCGACGAGTAATTTGGAACGGA	1A1C3G7T0G7	0.012396	0.0124	1	3	5
miR1135-1184-5p	TraesCS4D01G295400.1	Glutathione S-transferase	1035-1058	1047	0	24M	AAAGGCTCTGTTCATTAAGGCTTG	TACGTGCGACAAGTAATTCGGAAC	1A0C0G0T1C12G4	0.012375	0.0124	1	3	6.5
miR9670-2.1-5p	TraesCS6B01G090000.1	Mitochondrial transcription termination factor-like	834-854	845	0	21M	TTTTCACCTCATGAACTTCTT	CAAAGTGGAGCACTTGAAGAA	0C9C10	0.012411	0.0124	1	3	2
miR1136-1070-5p	TraesCS7B01G003300.1	IPR002182: NB-ARC; IPR006553: Leucine-rich repeat, cysteine-containing subtype; IPR011991: Winged helix-turn-helix DNA-binding domain; IPR027417: P-loop containing nucleoside triphosphate hydrolase; IPR032675: Leucine-rich repeat domain, L domain-like	42-61	50	3	20M	GACGCTGTTCATTAAGGCTT	CCGCGACATGTATTTCGGTA	1C6T3T3G1T1	0.012412	0.0124	1	3	5
miR1135-1403-5p	TraesCS1B01G187800.1	30S ribosomal protein S18	1514-1537	1526	0	24M	TAAAGGCTCTGTTCATTAAGGCTT	ATTTATGCGACAAGTATTTTCGGA	4A0T1C8T2T2G1	0.012422	0.0124	1	2	5.5
miR1121-10-3p	TraesCS1D01G156600.1	IPR000591: DEP domain; IPR002109: Glutaredoxin; IPR006869: Domain of unknown function DUF547; IPR011991: Winged helix-turn-helix DNA-binding domain; IPR012336: Thioredoxin-like fold	2329-2349	2339	0	21M	AGGCATTTGATTATATTCTCG	TCCGTCCCATAATATAAGAGC	5C0C0C0A12	0.012415	0.0124	1	2	4
miR1137-226-5p	TraesCS2A01G208200.1	DNA repair family protein	1306-1326	1317	1	21M	CAAGTCAGTAGATAAAGCCTT	GTTGGGTTATCTATTTTGGAA	3G0G2T8T4	0.00622	0.0124	0.5	2	3.5
miR1135-1920-5p	TraesCS2A01G432500.1	30S ribosomal protein S10	577-597	587	0	21M	TAAAGGCACTGTTCATTAAGG	ATTTTTGCGACAAGTAATTCC	4T0T1C13	0.003107	0.0124	0.25	2	2
miR1137-229-3p	TraesCS2A01G529000.1	Pentatricopeptide repeat-containing protein	2604-2624	2614	1	21M	AAGGCAAAGTTTTATCTACTG	CTCCGTTCCAAAATAGATGAC	0C6C13	0.008275	0.0124	0.667	2	2
miR1137-438-3p	TraesCS2A01G529000.1	Pentatricopeptide repeat-containing protein	2603-2623	2614	1	21M	GGAGGCAAGGTTTTATCTACT	CCTCCGTTCCAAAATAGATGA	0	0.008275	0.0124	0.667	2	0
miR1122-1297-5p	TraesCS2B01G369000.1	Chitinase	1139-1159	1149	1	21M	ATAGATCTGTTTAGGTTCTGT	TATCTAGAAAAATCTAATACG	8A5T2T2G0	0.012434	0.0124	1	2	3
miR1135-1616-5p	TraesCS2D01G496000.1	BSD domain containing protein	1065-1088	1079	1	24M	TCTGTTTAGGTTCTGTTCATTAAA	AGATAAATCTAAGACAAGCTTTTT	3T5T8C0T0T3	0.012434	0.0124	1	2	4
miR1121-6-5p	TraesCS3B01G040600.1	IPR007592: GLABROUS1 enhancer-binding protein family	2123-2143	2132	0	21M	TGAGAATATAATCAAATGTCT	GCTCTTATATTAGTTTACAGA	0	0.006204	0.0124	0.5	2	0.5
miR395-18-3p	TraesCS5B01G213700.1	Serine protease HtrA-like	906-925	916	0	20M	CTCAAGGGGGTTTGTGAAGT	GAGATGCCTTAGACACTTCA	3A1G2T0T1G8	0.012375	0.0124	1	2	3.5
miR1121-6-5p	TraesCS6A01G092600.1	Bifunctional purine biosynthesis protein PurH	385-405	394	0	21M	TGAGAATATAATCAAATGTCT	GCTCTTATATTAGTTTACAGA	0	0.006204	0.0124	0.5	2	0.5
miR9662-1.1-3p	TraesCS6D01G034400.1	Mitochondrial transcription termination factor-like	755-775	766	3	21M	GCCACCGAGACCCTACAAGTT	CAGGGGCTCCGGTATGTTCAG	1A1G5C2T7G0	0.012391	0.0124	1	2	4.5
miR1135-1490-3p	TraesCS7A01G367200.1	Major cell-surface adhesin PAc	1027-1047	1036	1	21M	AAGGCTTAATGAGCAGCGTCT	TTCCAAATTACTTGTCTTGGA	4A7T3T0T0G2	0.012429	0.0124	1	2	4.5
miR1135-836-5p	TraesCS7A01G463300.1	DNA replication and repair protein RecF	1347-1367	1358	3	21M	TTAGGTTCTGTTCATTAAGCC	TTTCCGCGACAAGTAATTTGG	0T0T3G0C11T2	0.012436	0.0124	1	2	5
miR1118-173.1-5p	TraesCS7D01G236000.1	DNA-directed RNA polymerase II subunit	1112-1135	1123	0	24M	TTACCAGTTTCAATCTAGAGCTTT	AATGGTCAGATTTTGAAGTGGAAA	8G1T2T2A0G1G4	0.008244	0.0124	0.667	2	5.5
miR1135-1001-5p	TraesCS7A01G151100.1	Nucleoporin NUP188	6274-6294	6284	0	21M	GTAAAGGCACTGTTCATTAAG	CATACCTGCGACAAGTAATTC	3A0C1T1C12	0.010036	0.0125	0.8	4	3.5
miR1135-1001-5p	TraesCS7D01G349300.1	Transcription factor	734-754	744	0	21M	GTAAAGGCACTGTTCATTAAG	CATACCTGCGACAAGTAATTC	3A0C1T1C12	0.010036	0.0125	0.8	4	3.5
miR1137-229-3p	TraesCS1B01G317100.1	BZIP transcription factor	1622-1642	1633	0	21M	AAGGCAAAGTTTTATCTACTG	CTCCGTTCCAAAATAGATGAC	0C6C13	0.00623	0.0125	0.5	3	2
miR1135-272-5p	TraesCS4A01G012900.1	Mucin-related protein	1410-1433	1421	2	24M	AAAGACGCTGCTCATTAAACCTTG	TTTCTGCGACGAGTAATTTAGAAC	19A4	0.012544	0.0125	1	3	1
miR9662-1.4-3p	TraesCS7A01G183700.1	Mitochondrial transcription termination factor-like	595-614	605	0	20M	CCACCGAGACCCTACAAGTT	CGTGGCTCTGCGATGTTCAG	0C9C8G0	0.012505	0.0125	1	3	2.5
miR1137-385-5p	TraesCS2B01G570400.2	2-aminoethanethiol dioxygenase	1223-1242	1231	0	20M	CAGTAGATAAAACCTTGCCT	GTCATTTATTTTGGGACGGA	0	0.006273	0.0125	0.5	2	1
miR1122-1462-3p	TraesCS3B01G374900.1	Pentatricopeptide repeat-containing protein	2513-2536	2524	0	24M	TGAACAGAACCTAAACAGATCTAT	TCTTGTCTTACATTTGTCTAAATA	0T8A0C9A3	0.008317	0.0125	0.667	2	4
miR1136-1007-3p	TraesCS4A01G160700.1	Transducin/WD-like repeat-protein	2237-2257	2247	0	21M	CAAGCTTTAATGAACAGAGCC	GCTCCAAATTACTTGTTTTAG	1C2C11T1T0A1	0.012488	0.0125	1	2	5
miR1120-1193-3p	TraesCS4D01G023200.1		517-537	526	3	21M	CCATGAGGGAGGCAGAGTATT	TGTACTCCCTCCGTAAACTAA	0T13A0A0A0C3	0.012537	0.0125	1	2	5
miR393-6-5p	TraesCS5A01G281100.1	Transport inhibitor response 1 protein	1746-1766	1756	0	21M	TAGTTACGCTAGGGAAACCTT	GGCAATGCGCTCGCTTTGGAT	0G0G7C2G7T0	0.012488	0.0125	1	2	5.5
miR1135-1403-5p	TraesCS5B01G440800.1	IPR016964: Transmembrane protein 97; IPR033118: EXPERA domain	790-813	802	0	24M	TAAAGGCTCTGTTCATTAAGGCTT	ATCTCTACGACAAGTAATTTCGAA	2C2T0A0C11T4	0.008317	0.0125	0.667	2	5
miR1135-272-5p	TraesCS7B01G316400.1	Protein MID1-COMPLEMENTING ACTIVITY 1	972-995	986	0	24M	AAAGACGCTGCTCATTAAACCTTG	TTTCCGAGACAAGTAATTCCGAAC	4C1A3A7C0C4	0.008304	0.0125	0.667	2	5
miR1135-1765-5p	TraesCS2A01G360000.1	Cysteine-rich receptor-like protein kinase 41	597-617	606	0	21M	TAAAGGCGCTGTTCATTAAGG	ATTTCAATGACAAGTATTTTC	5A0A0T8T2T1	0.008568	0.0126	0.677	21	5
miR1135-757-5p	TraesCS2B01G051500.3	Protein kinase domain containing protein, expressed	4662-4685	4675	0	24M	AGGCTCTGTTCATTAAGGCTTGCC	TCTAGGACAAGTATTTCCGGACGG	2T0A0G8T5G4	0.012648	0.0126	1	3	5.5
miR1137-26-3p	TraesCS5D01G167900.1	Diphthine synthase, putative, expressed	1036-1056	1047	0	21M	GGGAGGCAAGGTTTTATCTAC	CCCTCCGTTCTAAAATAGATG	0	0.012583	0.0126	1	3	0.5
miR1137-443-5p	TraesCS7B01G342700.1	IPR004159: Putative S-adenosyl-L-methionine-dependent methyltransferase; IPR029063: S-adenosyl-L-methionine-dependent methyltransferase	2196-2216	2206	0	21M	CAGTAGATAAAACCTTGCCTC	CTCATATATTTAGGAACGGAG	0C4A5A9	0.012628	0.0126	1	3	3
miR1122-532-5p	TraesCS7B01G129900.1	G-patch domain-containing protein	3324-3344	3335	1	21M	TCTGTTTAGGTTCTGTTCATT	AGACAAATCGAAGACAAGTAA	9G11	0.003907	0.0127	0.308	4	1
miR1135-1673-5p	TraesCS2A01G412500.1	Serine carboxypeptidase family protein, expressed	1675-1698	1686	1	24M	GGCTCTGTTCATTAAGGCTTGCCT	CTAAGATAAGTAATTCGGAACAGA	1T0A3T9G4A2	0.012738	0.0127	1	2	5
miR1137-137-5p	TraesCS2D01G024700.1	IPR000719: Protein kinase domain; IPR008271: Serine/threonine-protein kinase, active site; IPR011009: Protein kinase-like domain; IPR017441: Protein kinase, ATP binding site	1585-1605	1595	1	21M	CAGTAGATAAAACTTTGCCTC	GTCATTTATTTTGGAACGGAG	0	0.005076	0.0127	0.4	2	1
miR1135-1616-5p	TraesCS2D01G599800.1	Receptor-like protein kinase	3491-3514	3503	1	24M	TCTGTTTAGGTTCTGTTCATTAAA	AGACAAATCTAAGACAAGAATTTT	9T8A1T3	0.003179	0.0127	0.25	2	2.5
miR167-5-3p	TraesCS6A01G001600.1	FG-GAP repeat-containing protein	2513-2533	2522	0	21M	TTACTTCGACGGTGTACTGGA	GAGGAAGCTCCTACATGACAT	0G1G6C1T7A1	0.008437	0.0127	0.667	2	4
miR1122-1760-5p	TraesCS1A01G085500.1	Acyl-CoA N-acyltransferase	470-493	482	0	24M	TAGGCATACATCTGTTTAGATTCT	ATGCATTGGTTGACAAGTCTAAGA	2G1A1T0G2T5G7	0.012829	0.0128	1	2	5.5
miR1136-1373-5p	TraesCS1B01G148200.1	Vacuolar-sorting receptor-like protein	2491-2511	2500	1	21M	AGACGCTGTTCATTAAGGCTT	TTTGTGACGAGTAATTTCGAA	0	0.012835	0.0128	1	2	2
miR1137-310-5p	TraesCS1B01G317100.1	BZIP transcription factor	1662-1685	1676	2	24M	TCATGTTTCAACCCAGTAGATAAA	AGTACAAAGTTGGGTCATCTATTT	0	0.008558	0.0128	0.667	2	0
miR1137-310-5p	TraesCS2A01G529000.1	Pentatricopeptide repeat-containing protein	2644-2667	2658	2	24M	TCATGTTTCAACCCAGTAGATAAA	AGTACAAAGTTGGGTCATCTATTT	0	0.008558	0.0128	0.667	2	0
miR1135-1184-5p	TraesCS3D01G186400.1	TSA: Wollemia nobilis Ref_Wollemi_Transcript_16394_661 transcribed RNA sequence	841-864	852	0	24M	AAAGGCTCTGTTCATTAAGGCTTG	TACTTGTGACAAGTAATTCGGAAC	1A0C0T0T1T12G4	0.005132	0.0128	0.4	2	6
miR1137-217-3p	TraesCS6B01G278200.1	Tripeptidyl-peptidase 2	4139-4159	4149	1	21M	CAAGGTTTTATCTACTGAGTT	GTTCTAAACGACATGATTCAA	4T3C0G1C4T4	0.008507	0.0128	0.667	2	4
miR1133-6-3p	TraesCS7A01G264500.1	Stress up-regulated Nod 19 protein	1761-1784	1772	2	24M	GGAGGCAGGGTTTTAAGAACAGAA	CCTCCGTCCGGAGTTACTTGTCTC	9G0G1G0T1A7C0	0.012834	0.0128	1	2	7
miR1136-1070-5p	TraesCS7D01G437500.1	Serine/threonine-protein kinase	2778-2797	2786	0	20M	GACGCTGTTCATTAAGGCTT	ATGTGACAAGTATTTTCGGA	0A2T8T2T2G1	0.012769	0.0128	1	2	3.5
miR1135-1515-5p	TraesCS4B01G081600.1	B3 domain-containing protein	155-178	166	0	24M	AAACCTGCTCATTAAGGCTTGCCT	CAGCGACGAGTAATTTGGAACGGA	0C0A0G0C11T0G7	0.010739	0.0129	0.833	5	6.5
miR1137-26-3p	TraesCS1D01G221400.1	Leucine--tRNA ligase	3747-3767	3758	0	21M	GGGAGGCAAGGTTTTATCTAC	CTCTCCGTTAAAAAATAGATG	1T7A0A10	0.007743	0.0129	0.6	3	2.5
miR1135-1673-5p	TraesCS1B01G085900.1	Pentatricopeptide repeat-containing protein	3417-3440	3428	0	24M	GGCTCTGTTCATTAAGGCTTGCCT	CGGTGACAAGTATTTTGGGACGGA	1G1T8T2T0G1G5	0.008609	0.0129	0.667	2	6
miR1135-2369-3p	TraesCS2B01G437400.1	SHR5-receptor-like kinase	3428-3448	3437	3	21M	TAATGAGCAGCGTCTTTACCT	ATTACTTGTCTCGGAAATGGA	6T3T1G8	0.008575	0.0129	0.667	2	2
miR1120-1361.1-5p	TraesCS7D01G142400.1	2-oxoglutarate (2OG) and Fe(II)-dependent oxygenase superfamily protein	1354-1374	1363	0	21M	TATAATACCACGCCTCCCTCA	ATATTATGGAACGGAGGGAGT	9A0A10	0.01287	0.0129	1	2	2
miR1135-1924-5p	TraesCS7D01G217400.1	Aquaporin	1376-1399	1387	1	24M	AGCTCTGTTCATTAAGGCTTGCCT	TTCCGACAAGTATTTCCGGACGGA	1T0C0C8T5G5	0.012899	0.0129	1	2	5
miR393-4-5p	TraesCS2A01G286200.1	Transport inhibitor response 1-like protein	2255-2276	2266	1	22M	CTAGTTACGCTAGGGAAACCTT	AGACAATGCGATCCCTTTGGAT	0A0G0A18T0	0.01299	0.013	1	4	4.5
miR1135-1765-5p	TraesCS2A01G082000.1	Sporulation protein RMD1	1632-1652	1641	0	21M	TAAAGGCGCTGTTCATTAAGG	ATTTCTGTGACAAGTAATTCT	0	0.013039	0.013	1	3	1.5
miR1135-1969-5p	TraesCS5A01G292200.1	NBS-LRR disease resistance protein	3948-3971	3962	1	24M	TCTGTTTAGGTTCTGTTCATTAAG	AGACAAATCTAAGACAAGTAATTC	0	0.003248	0.013	0.25	3	0.5
miR1120-1455-5p	TraesCS1B01G411900.1	O-acyltransferase WSD1	1923-1943	1934	0	21M	CGAGAATATAATACCCTGTCT	GCTCTTATATTATGGGACGGA	0	0.008699	0.013	0.667	2	0.5
miR1137-81-3p	TraesCS3D01G318100.1	Sulfite exporter TauE/SafE family protein	1768-1791	1781	1	24M	GCAAGGTTTTATCTACTGAGTTGA	CGTTTCAAAATAGATGACTCAACT	0	0.012972	0.013	1	2	0.5
miR1118-282-3p	TraesCS4A01G044400.1	Cytochrome b561 and DOMON domain-containing protein	1754-1774	1764	3	21M	TTGAAATGTTTGAAACTGGTT	AACTTTACGAAGTTTGACTTC	8G2G6T0T0C0	0.013046	0.013	1	2	5
miR1137-332-5p	TraesCS4B01G319200.1	S-adenosyl-L-methionine-dependent methyltransferase domain-containing protein	1005-1025	1016	0	21M	TCAATCATGTTTCAACCCAGT	ACTTTGTACAAAGTTGAGACA	1C2T11A1A2	0.008656	0.013	0.667	2	4
miR1135-1458-3p	TraesCS5A01G292200.1	NBS-LRR disease resistance protein	3875-3895	3886	1	21M	GCAAGCCTTAATGAACAGCGT	CGTTCTAAATTACTTGTCTTG	5T0A11T0T0G0	0.012999	0.013	1	2	5
miR1137-438-3p	TraesCS6D01G237200.1	S-adenosyl-L-methionine-dependent methyltransferases superfamily protein	2282-2302	2291	0	21M	GGAGGCAAGGTTTTATCTACT	CCTCTGTTTCAAAATATAAGA	4T3T7T1A2	0.013039	0.013	1	2	3
miR1135-1458-3p	TraesCS7A01G367200.1	Major cell-surface adhesin PAc	1025-1045	1036	1	21M	GCAAGCCTTAATGAACAGCGT	CGTTCCAAATTACTTGTCTTG	5C0A11T0T0G0	0.012999	0.013	1	2	5
miR1122-1760-5p	TraesCS7B01G317300.1		1304-1327	1316	0	24M	TAGGCATACATCTGTTTAGATTCT	ATCCGTATCTAGACAAATCCAAGA	8C10C4	0.008699	0.013	0.667	2	2
miR1122-943-3p	TraesCS4B01G218400.1	Blue copper protein	1035-1055	1045	0	21M	CTGTTTAGGTTCTGTTCATTA	CACAAATCTAAGACAAGTAAT	0C7T12	0.004772	0.0131	0.364	4	1.5
miR1136-1070-5p	TraesCS2D01G148900.1	DNA/RNA helicase protein	2694-2713	2702	1	20M	GACGCTGTTCATTAAGGCTT	CTGCGACAAGTAATTCGGAA	16G3	0.00653	0.0131	0.5	3	1
miR1135-2439-5p	TraesCS4A01G189400.1	Serine/threonine-protein phosphatase 4 regulatory subunit 3	693-716	707	0	24M	AAAGGCTCTGTCTATTAAGGCTTG	TTTCTACGACAAGTAATTCCGAAC	4T0A0C4A0G11	0.004896	0.0131	0.375	3	6
miR1122-943-3p	TraesCS1A01G065000.1	Importin subunit beta-1	898-918	909	1	21M	CTGTTTAGGTTCTGTTCATTA	GACAAATCTAAGACAAGAATT	8T8A1T1	0.003265	0.0131	0.25	2	2.5
miR1135-1184-5p	TraesCS1B01G230200.1	PRA1 family protein	1256-1279	1267	0	24M	AAAGGCTCTGTTCATTAAGGCTTG	CTCCCACGAGAAGTAATTCCGGAC	0C1C2A0C2G11G2	0.013095	0.0131	1	2	5.5
miR1122-1760-5p	TraesCS1B01G434600.1	RADIALIS-like transcription factor	485-508	499	0	24M	TAGGCATACATCTGTTTAGATTCT	ATCTGTATCTAGACAAATCCAAGA	3T4C10C4	0.006569	0.0131	0.5	2	2.5
miR1137-310-5p	TraesCS2B01G493300.1	IPR001611: Leucine-rich repeat; IPR013210: Leucine-rich repeat-containing N-terminal, plant-type; IPR032675: Leucine-rich repeat domain, L domain-like	1298-1321	1311	1	9M1D15M	TCATGTTTC-AACCCAGTAGATAAA	AGTACAAAGTTTGAGTCATCTATTT	9T3A11	0.013101	0.0131	1	2	2.5
miR1122-943-3p	TraesCS2D01G599800.1	Receptor-like protein kinase	3492-3512	3503	1	21M	CTGTTTAGGTTCTGTTCATTA	GACAAATCTAAGACAAGAATT	8T8A1T1	0.003265	0.0131	0.25	2	2.5
miR1122-943-3p	TraesCS3A01G470300.1	IPR001810: F-box domain; IPR017451: F-box associated interaction domain	1590-1610	1601	1	21M	CTGTTTAGGTTCTGTTCATTA	GACAAATCTAAGACAAGAATT	8T8A1T1	0.003265	0.0131	0.25	2	2.5
miR2006b-1	TraesCS6A01G104200.1	F-box domain containing protein	1329-1349	1340	0	21M	GTGGTGCTGACAGTAATTCGT	CAGCAGGACTGTCATGAAACT	2G2G9G2A1T0	0.013135	0.0131	1	2	5
miR2006b-1	TraesCS6B01G133400.1	F-box domain containing protein	1266-1286	1277	0	21M	GTGGTGCTGACAGTAATTCGT	CAGCAGGACTGTCATGAAACT	2G2G9G2A1T0	0.013135	0.0131	1	2	5
miR1135-1920-5p	TraesCS4B01G196400.1	Pseudouridine synthase	1660-1680	1669	0	21M	TAAAGGCACTGTTCATTAAGG	ATTTCTCCGACAAGTATTTTC	5T0C0C8T2T1	0.011538	0.0132	0.875	21	5
miR1135-1001-5p	TraesCS3B01G160900.1	RNA-dependent RNA polymerase	3569-3589	3579	0	21M	GTAAAGGCACTGTTCATTAAG	CGTTTCAATGACAAGTATTTC	1G4A0A9T3	0.005431	0.0132	0.412	7	3.5
miR1137-383-5p	TraesCS1B01G379600.1	IQ domain-containing protein	1448-1468	1458	3	21M	TCATGTTTCAACCCAGTAGAT	AGTACAAAGTTGAGTCATCTA	12A8	0.005264	0.0132	0.4	4	1
miR1136-1601-3p	TraesCS1B01G382500.1	IPR001611: Leucine-rich repeat; IPR002182: NB-ARC; IPR003591: Leucine-rich repeat, typical subtype; IPR011991: Winged helix-turn-helix DNA-binding domain; IPR027417: P-loop containing nucleoside triphosphate hydrolase; IPR032675: Leucine-rich repeat domain, L domain-like	4095-4115	4105	3	21M	GGCAAGCCTTAATGAACAGCG	CCCTTCGGAAATACTTGTCAT	2C7A8A0T0	0.01319	0.0132	1	3	4.5
miR1135-2157-5p	TraesCS3D01G186400.1	TSA: Wollemia nobilis Ref_Wollemi_Transcript_16394_661 transcribed RNA sequence	843-863	853	0	21M	AGACGCTGTTCATTAAGCCTT	CTTGTGACAAGTAATTCGGAA	0C0T2T16	0.005657	0.0132	0.429	3	3
miR1137-332-5p	TraesCS7A01G239700.1	Copper-transporting ATPase	3534-3554	3545	0	21M	TCAATCATGTTTCAACCCAGT	AGTTAGTATAAAGTTGAGTCA	8T7A4	0.00565	0.0132	0.429	3	1.5
miR1135-757-5p	TraesCS1B01G085900.1	Pentatricopeptide repeat-containing protein	3416-3439	3428	0	24M	AGGCTCTGTTCATTAAGGCTTGCC	TCGGTGACAAGTATTTTGGGACGG	2G1T8T2T0G1G4	0.008823	0.0132	0.667	2	6
miR1133-92-5p	TraesCS1B01G163400.1	Chaperone DnaK	2017-2037	2026	1	21M	CTACTGTTCATAAAGGCCTGC	GATGACAAGTATTTTCGGACG	0	0.005266	0.0132	0.4	2	0.5
miR1136-703-5p	TraesCS1B01G196900.1	Alpha/beta-Hydrolases superfamily protein	1601-1621	1611	0	21M	CGCTGTTCATTAAGCCTTGCC	AAGACAAGTATTTAGGAACGG	0A0A8T2A7	0.013195	0.0132	1	2	4
miR1137-504-5p	TraesCS1D01G044700.1	Protein transport SEC13-like protein	1502-1522	1511	0	21M	CAGTAGATAAAATCTTGCCTC	GTCATCTATTTTGGAACGGAG	0	0.00881	0.0132	0.667	2	0.5
miR1136-703-5p	TraesCS2B01G104000.1	Pyruvate decarboxylase	2027-2047	2037	0	21M	CGCTGTTCATTAAGCCTTGCC	AAGACAAGTATTTAGGAACGG	0A0A8T2A7	0.013195	0.0132	1	2	4
miR9772-2.2-5p	TraesCS3A01G158800.1	Glutaredoxin family protein	1547-1567	1557	1	21M	TACCCCATTAGAGTAGAGTTG	ATGGAGTAATCTCTTGTAAAT	4A8T1G1A2T0	0.013193	0.0132	1	2	4.5
miR1137-332-5p	TraesCS3B01G253800.1	cDNA clone:J013058P10, full insert sequence	1369-1389	1378	1	21M	TCAATCATGTTTCAACCCAGT	CTTTAGTACAAAGTTGGGTCA	0C0T19	0.005261	0.0132	0.4	2	2
miR1137-332-5p	TraesCS4A01G472800.1	Aspartic proteinase nepenthesin-1	1555-1575	1564	1	21M	TCAATCATGTTTCAACCCAGT	CTTTAGTACAAAGTTGGGTCA	0C0T19	0.005261	0.0132	0.4	2	2
miR1135-1765-5p	TraesCS4B01G314800.1		799-819	810	0	21M	TAAAGGCGCTGTTCATTAAGG	ATTTTGATGACAAGTATTTCC	4T0G0A0T8T4	0.00879	0.0132	0.667	2	6
miR1137-332-5p	TraesCS6A01G234600.1	IPR006927: Protein of unknown function DUF639	2552-2572	2563	1	21M	TCAATCATGTTTCAACCCAGT	AGTTAGTATAAAGTTGAGACA	8T7A1A2	0.013219	0.0132	1	2	2.5
miR1121-10-3p	TraesCS6B01G449900.1	Lysine-specific histone demethylase 1-3-like protein	8095-8115	8105	0	21M	AGGCATTTGATTATATTCTCG	TCCGTAAAGAAATATAAGAGC	8G0A11	0.006593	0.0132	0.5	2	2
miR1135-1403-5p	TraesCS2A01G360000.1	Cysteine-rich receptor-like protein kinase 41	597-620	609	0	24M	TAAAGGCTCTGTTCATTAAGGCTT	ATTTCAATGACAAGTATTTTCGGA	5A0A0T8T2T2G1	0.004697	0.0133	0.353	6	5
miR1135-1001-5p	TraesCS3B01G160900.1	RNA-dependent RNA polymerase	3569-3589	3580	0	21M	GTAAAGGCACTGTTCATTAAG	CGTTTCAATGACAAGTATTTC	1G4A0A9T3	0.005903	0.0133	0.444	4	3.5
miR1137-264-3p	TraesCS4B01G055300.1	Anthocyanin 5-aromatic acyltransferase	1659-1679	1669	0	21M	AGGCAAAGTTTTATCTACTGA	TCCGTTCCAAAATAACTGTCT	6C7A0C2T2	0.013258	0.0133	1	3	4
miR1118-282-3p	TraesCS4B01G214400.1	C2H2-like zinc finger protein	2120-2140	2130	0	21M	TTGAAATGTTTGAAACTGGTT	AACTTTACGAAGTTTGACTTC	8G2G6T0T0C0	0.013331	0.0133	1	3	5
miR1135-272-5p	TraesCS6D01G054600.1	Peroxidase	1218-1241	1230	0	24M	AAAGACGCTGCTCATTAAACCTTG	TACCTATGACAAGTAATTCGGAAC	1A0C2A0T3A7C5	0.004418	0.0133	0.333	3	6.5
miR1120-1361.2-5p	TraesCS1B01G347700.1	Cytochrome P450	1731-1751	1742	1	21M	ATAATACCACGCCTCCCTCAT	TATTATGGAACGGAGGGAGTA	8A0A11	0.013334	0.0133	1	2	2
miR1135-987-3p	TraesCS1B01G476400.1	Flavonoid 3'-hydroxylase	1798-1821	1809	1	24M	CAAGCCTTAATGAACAGCGTCTTT	TTTCGGAATTACTTGTCACAAAAA	0T16A2A3	0.008886	0.0133	0.667	2	3
miR1121-51-3p	TraesCS1D01G076300.1	RNA polymerase II-associated protein 3	1584-1604	1593	1	21M	GAGGGAGACATTTGATTATAT	CTACCTCTGTCCCTTAATATA	2A7C0C0C0T7	0.008875	0.0133	0.667	2	6
miR1137-491-5p	TraesCS3A01G239300.2	Pyruvate kinase	2480-2500	2489	0	21M	TCAACTCAGTAGATAAAACCT	AGTTGAGACACTTATTTTGGG	7A2C0T8G0	0.013304	0.0133	1	2	4
miR1135-1673-5p	TraesCS3A01G300500.1	Calmodulin-like protein	876-899	887	0	24M	GGCTCTGTTCATTAAGGCTTGCCT	TGATGACAAGTATTTCCGGACGGA	0T0G0A0T8T5G5	0.008884	0.0133	0.667	2	6
miR1120-1361.2-5p	TraesCSU01G247100.1	Cytochrome P450	968-988	979	1	21M	ATAATACCACGCCTCCCTCAT	TATTATGGAACGGAGGGAGTA	8A0A11	0.013334	0.0133	1	2	2
miR156-1.2-5p	TraesCS6D01G098500.1	Squamosa promoter-binding-like protein	1310-1331	1321	0	22M	CCACGAGTGAGAGAAGACAGTT	CATGCTCTCTCTCTTCTGTCAA	0C0A5T14	0.008999	0.0134	0.669	81	3
miR1122-1760-5p	TraesCS4B01G218400.1	Blue copper protein	1024-1047	1038	1	24M	TAGGCATACATCTGTTTAGATTCT	ATCCGTATCTACACAAATCTAAGA	8C2C12	0.008401	0.0134	0.625	5	2
miR1135-1616-5p	TraesCS2D01G496000.1	BSD domain containing protein	1065-1088	1078	1	24M	TCTGTTTAGGTTCTGTTCATTAAA	AGATAAATCTAAGACAAGCTTTTT	3T5T8C0T0T3	0.008963	0.0134	0.667	2	4
miR1122-1760-5p	TraesCS3B01G397500.1	Fructokinase-2	2366-2389	2379	0	24M	TAGGCATACATCTGTTTAGATTCT	ATTCGTATTTAGATAAATCTAAGA	2T5T4T10	0.008957	0.0134	0.667	2	2
miR1137-121-5p	TraesCS6B01G234000.1	40S ribosomal protein S24	877-897	887	1	21M	TCAGTAGATAAAACCTTGCCT	AGTCACTTATTTTGGGACGGA	5C0T8G5	0.013363	0.0134	1	2	3
miR1135-1575-3p	TraesCS2B01G407600.1	Homeobox protein, putative	1325-1348	1336	0	24M	TCTGCATAAAATCAAGATCTATGT	AGATGTATTTTAGTTCTAGATACA	0	0.010468	0.0135	0.778	7	0.5
miR1137-229-3p	TraesCS6D01G367500.1	F-box protein PP2	570-590	581	1	21M	AAGGCAAAGTTTTATCTACTG	CTCTGTTCCAAAATAGATGAC	0C2T3C13	0.013504	0.0135	1	4	2.5
miR1137-438-3p	TraesCS5D01G167900.1	Diphthine synthase, putative, expressed	1037-1057	1047	0	21M	GGAGGCAAGGTTTTATCTACT	CCTCCGTTCTAAAATAGATGA	0	0.013516	0.0135	1	3	0.5
miR1135-247-5p	TraesCS1B01G434600.1	RADIALIS-like transcription factor	505-525	515	0	21M	ACCTGCTCATTAAGGCTTGCC	AAGACAAGTAATTCGGAACGG	0A0A3A8G6	0.006766	0.0135	0.5	2	4
miR1121-18-3p	TraesCS1D01G326500.1	F-box protein	1338-1356	1345	3	19M	ATTCTCGCAAATCTAGTGA	TAAGAGCGTTTAGATCACT	0	0.013455	0.0135	1	2	0
miR1135-247-5p	TraesCS5A01G292200.1	NBS-LRR disease resistance protein	3958-3978	3968	0	21M	ACCTGCTCATTAAGGCTTGCC	AAGACAAGTAATTCGGAACGG	0A0A3A8G6	0.006766	0.0135	0.5	2	4
miR1122-1760-5p	TraesCS7B01G317300.1		1304-1327	1315	1	24M	TAGGCATACATCTGTTTAGATTCT	ATCCGTATCTAGACAAATCCAAGA	8C10C4	0.006754	0.0135	0.5	2	2
miR9772-1-5p	TraesCSU01G027500.1	IPR001810: F-box domain	632-652	643	0	21M	CATACCCCATTAGAGTAGAGT	TTATGGGGTGATTTCATCTCC	0T8G2T7C0	0.013473	0.0135	1	2	3
miR1122-1760-5p	TraesCS5B01G453800.1	Kinase, putative	1979-2002	1991	0	24M	TAGGCATACATCTGTTTAGATTCT	ATCTGTATCTAGACAAATCTAAGA	3T4C15	0.007406	0.0136	0.545	6	1.5
miR1133-111-5p	TraesCS1A01G002000.1	RING-finger ubiquitin ligase	1673-1693	1682	0	21M	ACTGTTCATAAAGGCCTGCCT	TGACAAGTGTTTTCGGACGGA	0	0.010231	0.0136	0.75	3	1
miR1135-1458-3p	TraesCS1B01G382500.1	IPR001611: Leucine-rich repeat; IPR002182: NB-ARC; IPR003591: Leucine-rich repeat, typical subtype; IPR011991: Winged helix-turn-helix DNA-binding domain; IPR027417: P-loop containing nucleoside triphosphate hydrolase; IPR032675: Leucine-rich repeat domain, L domain-like	4096-4116	4105	3	21M	GCAAGCCTTAATGAACAGCGT	CCTTCGGAAATACTTGTCATC	1C7A8A0T0C0	0.013589	0.0136	1	3	5.5
miR1137-332-5p	TraesCS1A01G130700.1	DNA polymerase epsilon, catalytic subunit, putative	7027-7047	7036	0	21M	TCAATCATGTTTCAACCCAGT	CCTTAGTACAAAGTTGAGTCA	0C0C14A4	0.009083	0.0136	0.667	2	3
miR1121-33-5p	TraesCS1D01G042300.1	3-ketoacyl-CoA synthase	1560-1580	1569	0	21M	CGAGAATATAATCAAATGTCT	GTTCTTATATTTCTTTACGGA	1T9T0C5G2	0.013583	0.0136	1	2	3
miR1136-1070-5p	TraesCS7A01G463300.1	DNA replication and repair protein RecF	1350-1369	1358	3	20M	GACGCTGTTCATTAAGGCTT	CCGCGACAAGTAATTTGGAA	1C13T0G3	0.01358	0.0136	1	2	3.5
miR1120-1455-5p	TraesCS7D01G142400.1	2-oxoglutarate (2OG) and Fe(II)-dependent oxygenase superfamily protein	1348-1368	1357	0	21M	CGAGAATATAATACCCTGTCT	GTTCTTATATTATGGAACGGA	1T13A2G2	0.009047	0.0136	0.667	2	2
miR1136-1373-5p	TraesCS2D01G148900.1	DNA/RNA helicase protein	2693-2713	2703	0	21M	AGACGCTGTTCATTAAGGCTT	CCTGCGACAAGTAATTCGGAA	0C16G3	0.004555	0.0137	0.333	3	2
miR1135-1403-5p	TraesCS3D01G186400.1	TSA: Wollemia nobilis Ref_Wollemi_Transcript_16394_661 transcribed RNA sequence	840-863	851	0	24M	TAAAGGCTCTGTTCATTAAGGCTT	ATACTTGTGACAAGTAATTCGGAA	2A0C0T0T1T12G3	0.006869	0.0137	0.5	3	6
miR1135-1184-5p	TraesCS4A01G275100.1	Pentatricopeptide repeat-containing protein	3327-3350	3339	0	24M	AAAGGCTCTGTTCATTAAGGCTTG	TACCTGAGACAAGTAATTCGGAAC	1A0C1T14G4	0.004555	0.0137	0.333	3	3.5
miR1136-390-5p	TraesCS5A01G418500.1	Receptor protein kinase, putative	4474-4497	4486	1	24M	CTATGTAGGTATGGACGCTGTTCA	GATGCATCCATTTCTGCGACAAGT	3G7T0T11	0.010283	0.0137	0.75	3	3
miR1137-280-5p	TraesCS2D01G024700.1	IPR000719: Protein kinase domain; IPR008271: Serine/threonine-protein kinase, active site; IPR011009: Protein kinase-like domain; IPR017441: Protein kinase, ATP binding site	1584-1605	1595	1	22M	TCAGTAGATAAAACCTTGCCTC	GGTCATTTATTTTGGAACGGAG	0	0.005466	0.0137	0.4	2	1
miR1137-121-5p	TraesCS3A01G249500.1	Glucan endo-1,3-beta-glucosidase, putative	1683-1703	1692	0	21M	TCAGTAGATAAAACCTTGCCT	AGTCAAGTATTTTGGAACGAA	5A0G12A1	0.009133	0.0137	0.667	2	3
miR1135-757-5p	TraesCS3A01G300500.1	Calmodulin-like protein	875-898	887	0	24M	AGGCTCTGTTCATTAAGGCTTGCC	TTGATGACAAGTATTTCCGGACGG	1T0G0A0T8T5G4	0.009105	0.0137	0.667	2	6
miR1120-1193-3p	TraesCS4A01G149100.1	WD40 repeat-like protein	1735-1755	1745	0	21M	CCATGAGGGAGGCAGAGTATT	AGTACTCCCTCCGTCCCATAA	0A14C5	0.0055	0.0137	0.4	2	2
miR1135-272-5p	TraesCS4A01G180700.2	Ferritin	1139-1162	1150	1	24M	AAAGACGCTGCTCATTAAACCTTG	TACCTGCGACAAGTAATTCGGAAT	1A0C7A7C4T0	0.013653	0.0137	1	2	4.5
miR1137-310-5p	TraesCS4B01G086400.1	Pectin lyase-like superfamily protein	1555-1578	1569	0	24M	TCATGTTTCAACCCAGTAGATAAA	AGTGCACAGTTGGATCATCTATTT	3G2C6A10	0.006892	0.0138	0.5	8	2.5
miR9662-1.1-3p	TraesCS7B01G088500.1	Mitochondrial transcription termination factor-like	810-830	821	0	21M	GCCACCGAGACCCTACAAGTT	CCGTGGCTCTGCGATGTTCAG	1C9C8G0	0.013776	0.0138	1	3	2.5
miR1135-1969-5p	TraesCS2A01G131100.1		36-59	48	0	24M	TCTGTTTAGGTTCTGTTCATTAAG	ATCCATATCCGAGACAAGTATTTC	1T0C2T4G9T3	0.013791	0.0138	1	2	4.5
miR1135-1765-5p	TraesCS2D01G535700.1	Cytochrome P450	1772-1792	1782	1	21M	TAAAGGCGCTGTTCATTAAGG	ATTTTTGTGACAAGTAATTTC	0	0.009184	0.0138	0.667	2	2
miR1137-491-5p	TraesCS3B01G299900.1	Cell division cycle 20.1, cofactor of APC complex	718-738	727	0	21M	TCAACTCAGTAGATAAAACCT	AATTGGGTCATCTATTTTGAA	1A3G13A1	0.006896	0.0138	0.5	2	2.5
miR1135-1924-5p	TraesCS5A01G292200.1	NBS-LRR disease resistance protein	3956-3979	3968	0	24M	AGCTCTGTTCATTAAGGCTTGCCT	CTAAGACAAGTAATTCGGAACGGA	0C0T0A13G7	0.006923	0.0138	0.5	2	4.5
miR1137-226-5p	TraesCS7D01G055800.1	Short-chain dehydrogenase/reductase family protein	1241-1261	1251	0	21M	CAAGTCAGTAGATAAAGCCTT	GTTGAGTCACTTATTTTGGGA	3G5C0T5T2G1	0.013758	0.0138	1	2	4.5
miR9772-2.2-5p	TraesCS6B01G101600.1	IPR001810: F-box domain	633-653	642	0	21M	TACCCCATTAGAGTAGAGTTG	ATGGGGTGATCTCGTCTCGAC	0	0.013874	0.0139	1	4	1.5
miR1136-597-3p	TraesCS1B01G382500.1	IPR001611: Leucine-rich repeat; IPR002182: NB-ARC; IPR003591: Leucine-rich repeat, typical subtype; IPR011991: Winged helix-turn-helix DNA-binding domain; IPR027417: P-loop containing nucleoside triphosphate hydrolase; IPR032675: Leucine-rich repeat domain, L domain-like	4093-4116	4105	3	24M	GAGGCAAGCCTTAATGAACAGAGC	CTCCCTTCGGAAATACTTGTCATC	4C7A8A0T0C0	0.013921	0.0139	1	3	5.5
miR1136-703-5p	TraesCS4A01G186700.1	Serine/threonine-protein kinase	2863-2883	2873	0	21M	CGCTGTTCATTAAGCCTTGCC	GCGACGAGTAATTTGGAACGG	0	0.006968	0.0139	0.5	3	1
miR1135-1403-5p	TraesCS1B01G230200.1	PRA1 family protein	1255-1278	1267	0	24M	TAAAGGCTCTGTTCATTAAGGCTT	ACTCCCACGAGAAGTAATTCCGGA	1C1C2A0C2G11G1	0.013891	0.0139	1	2	5.5
miR1120-2337-3p	TraesCS1D01G176000.1	Aquaporin-1	1902-1919	1910	1	18M	TCAGGGTATTATATTCTT	CGTTCTATAATATAAGAA	0C2T1T12	0.0139	0.0139	1	2	2
miR1135-2439-5p	TraesCS2A01G385500.1	Transporter	2391-2414	2402	0	24M	AAAGGCTCTGTCTATTAAGGCTTG	TTTCTACGACAAGTAATTTCGAAC	4T0A0C4A0G5T5	0.009263	0.0139	0.667	2	6.5
miR1122-1484-5p	TraesCS5A01G547200.1	Trichome birefringence-like protein	1511-1531	1521	0	16M1D5M	CTATGTAGGCATAGAT-CTGTT	GATACATCCATTTCTACGACAA	9A1T4C5	0.005558	0.0139	0.4	2	3.5
miR1135-1515-5p	TraesCS7B01G316400.1	Protein MID1-COMPLEMENTING ACTIVITY 1	975-998	986	0	24M	AAACCTGCTCATTAAGGCTTGCCT	CCGAGACAAGTAATTCCGAACGGA	0C0C0G0A3A16	0.009237	0.0139	0.667	2	5
miR1135-1515-5p	TraesCS7D01G091000.1	IPR001810: F-box domain; IPR005174: Domain unknown function DUF295	2453-2476	2466	1	24M	AAACCTGCTCATTAAGGCTTGCCT	CCAAGACAAGTAATTCCGAACGGA	0C0C0A0A3A16	0.0139	0.0139	1	2	5
miR1135-1920-5p	TraesCS3B01G160900.1	RNA-dependent RNA polymerase	3570-3590	3581	0	21M	TAAAGGCACTGTTCATTAAGG	GTTTCAATGACAAGTATTTCC	0G4A0A9T4	0.006014	0.014	0.429	6	3.5
miR1122-767-5p	TraesCS7B01G129900.1	G-patch domain-containing protein	3324-3344	3335	1	21M	TCTGTTTAGATTCTGTTCATT	AGACAAATCGAAGACAAGTAA	9G11	0.004297	0.014	0.308	4	1
miR1135-272-5p	TraesCS2D01G148900.1	DNA/RNA helicase protein	2691-2714	2702	1	24M	AAAGACGCTGCTCATTAAACCTTG	TACCTGCGACAAGTAATTCGGAAC	1A0C7A7C5	0.007007	0.014	0.5	3	4
miR1135-1184-5p	TraesCS6A01G330500.1	Ethylene-responsive transcription factor	1349-1372	1361	1	24M	AAAGGCTCTGTTCATTAAGGCTTG	AATCCAAGACAAGTAATTCGGAAC	0A0A3A13G4	0.004651	0.014	0.333	3	4
miR1135-1403-5p	TraesCS6A01G330500.1	Ethylene-responsive transcription factor	1348-1371	1361	1	24M	TAAAGGCTCTGTTCATTAAGGCTT	AAATCCAAGACAAGTAATTCGGAA	1A0A3A13G3	0.004651	0.014	0.333	3	4
miR1136-703-5p	TraesCS1B01G434600.1	RADIALIS-like transcription factor	505-525	515	0	21M	CGCTGTTCATTAAGCCTTGCC	AAGACAAGTAATTCGGAACGG	0A0A19	0.007001	0.014	0.5	2	2
miR1135-1490-3p	TraesCS2B01G585200.1	S-acyltransferase	1399-1419	1408	0	21M	AAGGCTTAATGAGCAGCGTCT	TTCCGATTTACTCGTCGTGGT	6T10T0G1T0	0.013956	0.014	1	2	3
miR1136-703-5p	TraesCS5A01G292200.1	NBS-LRR disease resistance protein	3958-3978	3968	0	21M	CGCTGTTCATTAAGCCTTGCC	AAGACAAGTAATTCGGAACGG	0A0A19	0.007001	0.014	0.5	2	2
miR1137-229-3p	TraesCS6B01G185100.1	Protein DETOXIFICATION	1711-1731	1720	1	21M	AAGGCAAAGTTTTATCTACTG	CTCCGTTCTAAAATAGATGAC	0C6C0T12	0.013994	0.014	1	2	3.5
miR156-4-5p	TraesCS6D01G098500.1	Squamosa promoter-binding-like protein	1310-1330	1321	0	21M	CCACGAGTGAGAGAAGACAGT	CATGCTCTCTCTCTTCTGTCA	0C0A5T13	0.009406	0.0141	0.669	81	3
miR1135-1001-5p	TraesCS4B01G196400.1	Pseudouridine synthase	1659-1679	1669	0	21M	GTAAAGGCACTGTTCATTAAG	CATTTCTCCGACAAGTATTTT	6T0C0C8T2T0	0.012318	0.0141	0.875	21	5
miR1135-1616-5p	TraesCS5A01G292200.1	NBS-LRR disease resistance protein	3948-3971	3962	1	24M	TCTGTTTAGGTTCTGTTCATTAAA	AGACAAATCTAAGACAAGTAATTC	9T13C0	0.003518	0.0141	0.25	3	1.5
miR1135-1765-5p	TraesCS2D01G404700.1	Protein kinase	3335-3355	3346	0	21M	TAAAGGCGCTGTTCATTAAGG	ATTTCTCCGACAAGTATTTTG	5T0C9T2T0G0	0.009386	0.0141	0.667	2	6
miR1135-1969-5p	TraesCS3A01G470300.1	IPR001810: F-box domain; IPR017451: F-box associated interaction domain	1589-1612	1601	1	24M	TCTGTTTAGGTTCTGTTCATTAAG	GGACAAATCTAAGACAAGAATTTT	0G8T8A1T2T0	0.003522	0.0141	0.25	2	3.5
miR1136-755-3p	TraesCS4A01G160700.1	Transducin/WD-like repeat-protein	2238-2258	2247	0	21M	AAGGTTTAATGAGCAGTGTCT	CTCCAAATTACTTGTTTTAGA	0C11T2T0T0T3	0.014142	0.0141	1	2	5.5
miR1118-2-5p	TraesCS4A01G353300.1	Serine/threonine-protein kinase	3250-3273	3264	1	24M	TTTAAATACTAGTTTCAACTTGGA	AAATTTACGGTCAAAGTTGAAGCA	7C1G11G1A0	0.007047	0.0141	0.5	2	3.5
miR1135-1924-5p	TraesCS4B01G182000.1	Bidirectional sugar transporter SWEET	1325-1348	1336	3	24M	AGCTCTGTTCATTAAGGCTTGCCT	TTGAGATAAGTAATTTCGAACGGA	0	0.014069	0.0141	1	2	1.5
miR1135-1762-5p	TraesCS6B01G021900.1	Mitochondrial transcription termination factor-like	3114-3137	3127	0	24M	AGGCTCTGTTCATTAAGGCTTGTC	TCTGCGACAAGTAATTCCGAACGG	2T1C17G1	0.008255	0.0142	0.583	7	2
miR1135-1184-5p	TraesCS3A01G209200.2	Protein phosphatase 2C	2790-2813	2801	0	24M	AAAGGCTCTGTTCATTAAGGCTTG	TTTTGATGACAAGTATTTCCGGAC	3T0G0A0T8T5G2	0.00777	0.0142	0.545	6	6
miR1122-767-5p	TraesCS5D01G460100.1	IPR006501: Pectinesterase inhibitor domain	1419-1439	1430	0	21M	TCTGTTTAGATTCTGTTCATT	AGACAAATTGGAGACAAGTAA	8T0G0G10	0.014247	0.0142	1	4	4
miR1135-2157-5p	TraesCS2B01G068200.1	Tyrosine--tRNA ligase	642-662	651	0	21M	AGACGCTGTTCATTAAGCCTT	CGTGCGACAAGTAATTCGGAA	0C0G19	0.007103	0.0142	0.5	3	2
miR1135-1969-5p	TraesCS4B01G218400.1	Blue copper protein	1034-1057	1048	1	24M	TCTGTTTAGGTTCTGTTCATTAAG	ACACAAATCTAAGACAAGTAATTC	1C7T14	0.003874	0.0142	0.273	3	1.5
miR1135-2157-5p	TraesCS4B01G218400.1	Blue copper protein	1041-1061	1050	0	21M	AGACGCTGTTCATTAAGCCTT	TCTAAGACAAGTAATTCGGAA	3A0A16	0.007103	0.0142	0.5	3	2
miR166-12.2-3p	TraesCS5A01G375800.1	Homeobox leucine-zipper protein	923-941	932	1	19M	CTTACTTCGGACCAGGCTT	GGATGAAGCCTGGTCCGGA	0	0.01064	0.0142	0.75	3	1
miR166-4.1-3p	TraesCS5A01G375800.1	Homeobox leucine-zipper protein	921-941	932	1	21M	CCCTTACTTCGGACCAGGCTT	TGGGATGAAGCCTGGTCCGGA	0T2G15G1	0.01064	0.0142	0.75	3	2
miR166-4.2-3p	TraesCS5A01G375800.1	Homeobox leucine-zipper protein	922-941	932	1	20M	CCTTACTTCGGACCAGGCTT	GGGATGAAGCCTGGTCCGGA	0	0.01064	0.0142	0.75	3	1
miR1133-6-3p	TraesCS5D01G156100.1	Kelch-like protein	2682-2705	2694	1	24M	GGAGGCAGGGTTTTAAGAACAGAA	CCTCCGTCCCGAAATACTTGTCAT	10G4A6A1	0.008507	0.0142	0.6	3	2.5
miR1136-597-3p	TraesCS7D01G217400.1	Aquaporin	1296-1319	1307	1	24M	GAGGCAAGCCTTAATGAACAGAGC	CTCCGTCCGGAATTACTTGTCGCA	6C14G1A0	0.014162	0.0142	1	3	3
miR1135-272-5p	TraesCS1B01G085900.1	Pentatricopeptide repeat-containing protein	3414-3437	3428	0	24M	AAAGACGCTGCTCATTAAACCTTG	TTTCGGTGACAAGTATTTTGGGAC	4G1T3A4T5G2	0.009466	0.0142	0.667	2	4
miR1135-1673-5p	TraesCS1D01G409900.1	Beta-adaptin-like protein	664-687	677	0	24M	GGCTCTGTTCATTAAGGCTTGCCT	CTCGAACGAGTAATTCCGAACGGA	1T0C0G0A2G16	0.014201	0.0142	1	2	5.5
miR1135-1184-5p	TraesCS2A01G023500.1	Disease resistance protein RPP13	3426-3449	3437	0	24M	AAAGGCTCTGTTCATTAAGGCTTG	TTTATAAGACAAGTATTTCTGGAC	3A0T0A9T3T1G2	0.00709	0.0142	0.5	2	5.5
miR1122-1297-5p	TraesCS2D01G298900.1	Guanine nucleotide-binding protein G(s) subunit alpha	1932-1952	1943	1	5M1I15M	ATAGATCTGTTTAGGTTCTGT	TATCT-GACAAATCTAAGACA	6G6T6	0.005696	0.0142	0.4	2	2
miR1120-1193-3p	TraesCS3B01G280500.1	Receptor-like kinase	4185-4205	4194	0	21M	CCATGAGGGAGGCAGAGTATT	AGTACTCCCTCCGTCCCATAG	0A14C4G0	0.014155	0.0142	1	2	2.5
miR1133-111-5p	TraesCS3B01G554500.1	NBS-LRR-like resistance protein	4729-4749	4738	1	21M	ACTGTTCATAAAGGCCTGCCT	TGACAAGTATTTCCGGACGGA	0	0.014196	0.0142	1	2	0
miR1136-1373-5p	TraesCS3D01G186400.1	TSA: Wollemia nobilis Ref_Wollemi_Transcript_16394_661 transcribed RNA sequence	843-863	852	0	21M	AGACGCTGTTCATTAAGGCTT	CTTGTGACAAGTAATTCGGAA	0C0T2T12G3	0.005661	0.0142	0.4	2	4
miR1135-1969-5p	TraesCS7A01G367200.1	Major cell-surface adhesin PAc	1104-1127	1117	1	24M	TCTGTTTAGGTTCTGTTCATTAAG	AGACAAATCTAAGACAAGTAATTC	0	0.007106	0.0142	0.5	2	0.5
miR1135-1762-5p	TraesCS4A01G186700.1	Serine/threonine-protein kinase	2860-2883	2873	0	24M	AGGCTCTGTTCATTAAGGCTTGTC	TCTGCGACGAGTAATTTGGAACGG	2T1C3G7T0G4G1	0.007156	0.0143	0.5	3	5
miR1135-1403-5p	TraesCS6D01G054600.1	Peroxidase	1217-1240	1229	0	24M	TAAAGGCTCTGTTCATTAAGGCTT	ATACCTATGACAAGTAATTCGGAA	2A0C1T0A0T12G3	0.008571	0.0143	0.6	3	6.5
miR1136-703-5p	TraesCS2B01G407600.1	Homeobox protein, putative	1513-1533	1522	1	21M	CGCTGTTCATTAAGCCTTGCC	GAGACAAATATTTGGGAACGG	1A5A2T2G7	0.014285	0.0143	1	2	4
miR1135-1765-5p	TraesCS2B01G431500.1	Acyl-CoA thioesterase, putative	910-930	919	1	21M	TAAAGGCGCTGTTCATTAAGG	ATTTTCGAGACAAGTAATTTC	4T2A11T1	0.005721	0.0143	0.4	2	2
miR1122-1297-5p	TraesCS4D01G124600.1	DUF309 domain protein	979-999	988	1	21M	ATAGATCTGTTTAGGTTCTGT	TATCTAGATAAATCCAAGACA	0	0.004783	0.0143	0.333	2	0.5
miR1136-703-5p	TraesCS5A01G265600.1	IPR004827: Basic-leucine zipper domain; IPR025422: Transcription factor TGA like domain	2508-2528	2517	1	21M	CGCTGTTCATTAAGCCTTGCC	AAGACAAGTATTTGGGAACGG	0A0A8T2G7	0.014285	0.0143	1	2	4
miR1123-39-5p	TraesCS6A01G174500.1	Kynurenine formamidase	1121-1141	1130	0	21M	TTACGGTGTACAGTAGGTAGT	AATGCCTCTTGTCATGCATAC	6T1T6G3A0C0	0.009538	0.0143	0.667	2	5
miR1123-39-5p	TraesCS6B01G203100.1	Kynurenine formamidase	1106-1126	1115	0	21M	TTACGGTGTACAGTAGGTAGT	AATGCCTCTTGTCATGCATAC	6T1T6G3A0C0	0.009538	0.0143	0.667	2	5
miR1135-2157-5p	TraesCS2D01G578900.1	Zinc finger protein ZPR1	1842-1862	1851	0	21M	AGACGCTGTTCATTAAGCCTT	ACCACGACGAGTAATTTGGAA	0A1C0A4G7T4	0.0115	0.0144	0.8	4	4
miR1136-1070-5p	TraesCS1B01G148200.1	Vacuolar-sorting receptor-like protein	2492-2511	2500	1	20M	GACGCTGTTCATTAAGGCTT	TTGTGACGAGTAATTTCGAA	0	0.01438	0.0144	1	2	2
miR1135-1969-5p	TraesCS4B01G141600.1	Rhomboid-like protein	1466-1489	1478	1	24M	TCTGTTTAGGTTCTGTTCATTAAG	ATCCATTTCTATGACAAGTAATTC	1T0C2T0T2T1T12	0.014437	0.0144	1	2	5.5
miR1136-228-3p	TraesCS5B01G174400.1	Receptor kinase	4360-4380	4370	1	21M	TAATGAACAGAGCCTTTACCT	ATTACTTGTCTCGAAAATGAA	13A5A1	0.014407	0.0144	1	2	2
miR1135-272-5p	TraesCS5B01G513000.1	Glucan endo-1,3-beta-glucosidase 1	1769-1792	1783	3	24M	AAAGACGCTGCTCATTAAACCTTG	TTTCTGCGACAAGTAATTCCGAAC	10A7C0C4	0.014414	0.0144	1	2	3
miR1135-1575-3p	TraesCS6D01G231900.1	Zinc finger protein	831-854	842	1	24M	TCTGCATAAAATCAAGATCTATGT	AGACATTTTTTAATTCTAGATACA	4A1T5A11	0.003606	0.0144	0.25	2	3
miR1120-2333-5p	TraesCS5A01G155100.1	E3 SUMO-protein ligase SIZ1	3106-3126	3117	0	21M	CGAGAATATAATACCCTGCCT	CCTCTTATATTATGGGACGGA	0C20	0.009667	0.0145	0.667	2	1
miR1137-491-5p	TraesCS5D01G118300.1	Protein kinase family protein	2438-2458	2447	1	21M	TCAACTCAGTAGATAAAACCT	AGTTGGGTCATCTATTTTGAA	5G13A1	0.014469	0.0145	1	2	1.5
miR1121-10-3p	TraesCS6A01G135500.1	IPR001611: Leucine-rich repeat; IPR003591: Leucine-rich repeat, typical subtype; IPR013210: Leucine-rich repeat-containing N-terminal, plant-type; IPR032675: Leucine-rich repeat domain, L domain-like	2570-2590	2580	1	21M	AGGCATTTGATTATATTCTCG	TCCGTAAAGAAATATAAGAGC	8G0A11	0.009656	0.0145	0.667	2	2
miR1137-491-5p	TraesCS6A01G198500.2	Prohibitin	1036-1056	1046	0	21M	TCAACTCAGTAGATAAAACCT	AATGGAGACTTCTATTATGGA	1A1G3A1T6A4	0.014499	0.0145	1	2	5
miR1137-443-5p	TraesCS6B01G234000.1	40S ribosomal protein S24	878-898	887	1	21M	CAGTAGATAAAACCTTGCCTC	GTCACTTATTTTGGGACGGAG	4C0T8G6	0.014469	0.0145	1	2	3
miR1135-1765-5p	TraesCS1B01G325200.1	Mitochondrial transcription termination factor family protein	1905-1925	1914	0	21M	TAAAGGCGCTGTTCATTAAGG	ATTTCTCCAACGAGTATTTCC	5T0C1A2G4T4	0.014553	0.0146	1	2	5
miR1136-1373-5p	TraesCS2A01G385500.1	Transporter	2393-2413	2402	0	21M	AGACGCTGTTCATTAAGGCTT	TCTACGACAAGTAATTTCGAA	3A12T4	0.009736	0.0146	0.667	2	1.5
miR1137-121-5p	TraesCS2D01G024700.1	IPR000719: Protein kinase domain; IPR008271: Serine/threonine-protein kinase, active site; IPR011009: Protein kinase-like domain; IPR017441: Protein kinase, ATP binding site	1584-1604	1595	1	21M	TCAGTAGATAAAACCTTGCCT	GGTCATTTATTTTGGAACGGA	0	0.005855	0.0146	0.4	2	1
miR1136-1373-5p	TraesCS5B01G440800.1	IPR016964: Transmembrane protein 97; IPR033118: EXPERA domain	793-813	802	0	21M	AGACGCTGTTCATTAAGGCTT	TCTACGACAAGTAATTTCGAA	3A12T4	0.009736	0.0146	0.667	2	1.5
miR1120-2099-5p	TraesCS7A01G236300.1	Protein O-linked-mannose beta-1,4-N-acetylglucosaminyltransferase 2	1862-1882	1873	0	21M	TTGCAAGAATATAAAACCCTG	AATGATCTTACATTTTGAGAC	2T1A5C6A3	0.014634	0.0146	1	2	3.5
miR9772-6-5p	TraesCSU01G027500.1	IPR001810: F-box domain	634-652	643	0	19M	TACCCCATTAGAGTAGAGT	ATGGGGTGATTTCATCTCC	7G2T7C0	0.014588	0.0146	1	2	2
miR1135-1575-3p	TraesCS5A01G435500.1	E3 ubiquitin-protein ligase	1064-1087	1075	1	24M	TCTGCATAAAATCAAGATCTATGT	AGTCATATTTTAGTATTAGATACA	2T1A9A0T8	0.014748	0.0147	1	2	4.5
miR1135-2157-5p	TraesCS4A01G275100.1	Pentatricopeptide repeat-containing protein	3329-3349	3338	0	21M	AGACGCTGTTCATTAAGCCTT	CCTGAGACAAGTAATTCGGAA	0C3A16	0.00635	0.0148	0.429	3	2
miR1135-1762-5p	TraesCS4B01G081600.1	B3 domain-containing protein	154-177	167	0	24M	AGGCTCTGTTCATTAAGGCTTGTC	TCAGCGACGAGTAATTTGGAACGG	2A1C3G7T0G4G1	0.01482	0.0148	1	3	5.5
miR1135-2157-5p	TraesCS5A01G292200.1	NBS-LRR disease resistance protein	3955-3975	3964	0	21M	AGACGCTGTTCATTAAGCCTT	TCTAAGACAAGTAATTCGGAA	3A0A16	0.00635	0.0148	0.429	3	2
miR1135-1765-5p	TraesCS4A01G105500.1	Thioredoxin-like protein AAED1, chloroplastic	1237-1257	1246	1	21M	TAAAGGCGCTGTTCATTAAGG	ATTTTGATGACAAGTATTTCC	4T0G0A0T8T4	0.005902	0.0148	0.4	2	6
miR1122-943-3p	TraesCS5A01G355000.1	Protein PLASTID MOVEMENT IMPAIRED 1	2798-2818	2808	0	21M	CTGTTTAGGTTCTGTTCATTA	AACAGATACAATACAAGTATT	0A3G2A3T7T1	0.01481	0.0148	1	2	4.5
miR1121-18-3p	TraesCS5B01G162800.1	Ribulose bisphosphate carboxylase small chain	879-897	887	3	19M	ATTCTCGCAAATCTAGTGA	ATAGAGCGTTTCGATCACT	0A0T9C7	0.014757	0.0148	1	2	3
miR1135-1515-5p	TraesCS7B01G316400.1	Protein MID1-COMPLEMENTING ACTIVITY 1	975-998	987	0	24M	AAACCTGCTCATTAAGGCTTGCCT	CCGAGACAAGTAATTCCGAACGGA	0C0C0G0A3A16	0.014804	0.0148	1	2	5
miR1135-2439-5p	TraesCS4A01G189400.1	Serine/threonine-protein phosphatase 4 regulatory subunit 3	693-716	704	0	24M	AAAGGCTCTGTCTATTAAGGCTTG	TTTCTACGACAAGTAATTCCGAAC	4T0A0C4A0G11	0.005591	0.0149	0.375	6	6
miR1135-1616-5p	TraesCS2D01G599800.1	Receptor-like protein kinase	3491-3514	3504	0	24M	TCTGTTTAGGTTCTGTTCATTAAA	AGACAAATCTAAGACAAGAATTTT	9T8A1T3	0.004964	0.0149	0.333	4	2.5
miR1136-597-3p	TraesCS6B01G072400.1	Nucleolar GTP-binding protein 1	1860-1883	1874	0	24M	GAGGCAAGCCTTAATGAACAGAGC	CTCCGTTCCTAAATATTTGTCTTT	8C0T2A2T6T0T0	0.014861	0.0149	1	4	6
miR1136-235-3p	TraesCS1B01G099800.1	Thioesterase family protein	662-680	671	0	19M	TTACCTACATAGATCTTGA	AAGAGATGTATCTAGAACT	2G0A15	0.008959	0.0149	0.6	3	2
miR1439-2-5p	TraesCS3B01G311700.1	Dual specificity protein phosphatase family protein	1663-1683	1672	0	21M	CCAGTAGATAAAACCTTGCCT	TGTCATATATTATGGGACGGA	0T5A4A3G5	0.014878	0.0149	1	3	3.5
miR1137-81-3p	TraesCS3B01G253800.1	cDNA clone:J013058P10, full insert sequence	1333-1356	1346	1	24M	GCAAGGTTTTATCTACTGAGTTGA	CGTTCCAAAATAGATGACTCAACT	0	0.005966	0.0149	0.4	2	0
miR1135-1616-5p	TraesCS4A01G162700.1	1-phosphatidylinositol-3-phosphate 5-kinase	6000-6023	6014	2	24M	TCTGTTTAGGTTCTGTTCATTAAA	AGACAAATCCAAGACAAGTAATTT	0	0.01488	0.0149	1	2	0
miR1135-1616-5p	TraesCS5A01G115400.2	Protein SUPPRESSOR OF GENE SILENCING 3	2244-2267	2257	0	24M	TCTGTTTAGGTTCTGTTCATTAAA	AGTGAAAATATAGACAAGTAATTT	2T0G3A0T0A0T13	0.009932	0.0149	0.667	2	6.5
miR1122-1484-5p	TraesCS5D01G443500.1	Nuclear polyadenylated RNA-binding protein	1696-1716	1706	0	21M	CTATGTAGGCATAGATCTGTT	TATACGTCCGTATCTAGACAA	0T4G15	0.010681	0.015	0.714	5	1.5
miR166-12.1-3p	TraesCS5A01G375800.1	Homeobox leucine-zipper protein	922-942	932	1	21M	CCTTACTTCGGACCAGGCTTT	GGGATGAAGCCTGGTCCGGAT	2G15G1T0	0.011228	0.015	0.75	3	2
miR159f-1	TraesCS1A01G386300.1	60S ribosomal protein L37a	168-187	177	1	20M	TCTCGAGGGAAGTTAGGTTC	AGGTCTCCCAGCACTCCAAG	2G0T5A0G2C6	0.007478	0.015	0.5	2	6
miR159f-1	TraesCS1B01G413700.1	60S ribosomal protein L37a	107-126	116	1	20M	TCTCGAGGGAAGTTAGGTTC	AGGTCTCCCAGCACTCCAAG	2G0T5A0G2C6	0.007478	0.015	0.5	2	6
miR159f-1	TraesCS1D01G394700.1	60S ribosomal protein L37a	98-117	107	1	20M	TCTCGAGGGAAGTTAGGTTC	AGGTCTCCCAGCACTCCAAG	2G0T5A0G2C6	0.007478	0.015	0.5	2	6
miR1135-1403-5p	TraesCS2A01G023500.1	Disease resistance protein RPP13	3425-3448	3437	0	24M	TAAAGGCTCTGTTCATTAAGGCTT	ATTTATAAGACAAGTATTTCTGGA	4A0T0A9T3T1G1	0.007523	0.015	0.5	2	5.5
miR1136-830-3p	TraesCS4A01G160700.1	Transducin/WD-like repeat-protein	2238-2258	2247	0	21M	AAGGTTTAATGAGCAGCGTCT	CTCCAAATTACTTGTTTTAGA	0C11T2T0T0T3	0.014967	0.015	1	2	5.5
miR1135-1924-5p	TraesCS6B01G449300.1	Smad/FHA domain protein	1077-1100	1088	0	24M	AGCTCTGTTCATTAAGGCTTGCCT	CCAAGACAAGTAATTCCGAACGGA	0C1A21	0.010027	0.015	0.667	2	2
miR159f-1	TraesCS3A01G110300.1	Nudix hydrolase-like protein	749-768	759	0	20M	TCTCGAGGGAAGTTAGGTTC	AGAGCTCTATTCAATCCTGT	7T0A8T0G0T0	0.015089	0.0151	1	4	6
miR159f-1	TraesCS3B01G129400.1	Nudix hydrolase-like protein	619-638	629	0	20M	TCTCGAGGGAAGTTAGGTTC	AGAGCTCTATTCAATCCTGT	7T0A8T0G0T0	0.015089	0.0151	1	4	6
miR159f-1	TraesCS3D01G112300.1	Nudix hydrolase-like protein	663-682	673	0	20M	TCTCGAGGGAAGTTAGGTTC	AGAGCTCTATTCAATCCTGT	7T0A8T0G0T0	0.015089	0.0151	1	4	6
miR1135-1403-5p	TraesCS3D01G186400.1	TSA: Wollemia nobilis Ref_Wollemi_Transcript_16394_661 transcribed RNA sequence	840-863	853	0	24M	TAAAGGCTCTGTTCATTAAGGCTT	ATACTTGTGACAAGTAATTCGGAA	2A0C0T0T1T12G3	0.006482	0.0151	0.429	3	6
miR1137-264-3p	TraesCS5D01G167900.1	Diphthine synthase, putative, expressed	1039-1059	1049	0	21M	AGGCAAAGTTTTATCTACTGA	TCCGTTCTAAAATAGATGACT	6C0T13	0.006469	0.0151	0.429	3	2.5
miR1136-1601-3p	TraesCS1B01G418800.1	Protein PLANT CADMIUM RESISTANCE 2	722-742	731	1	21M	GGCAAGCCTTAATGAACAGCG	CCGTTCGGAATTACTTGTCTC	19T1	0.010092	0.0151	0.667	2	1
miR1135-1762-5p	TraesCS5B01G513000.1	Glucan endo-1,3-beta-glucosidase 1	1771-1794	1783	3	24M	AGGCTCTGTTCATTAAGGCTTGTC	TCTGCGACAAGTAATTCCGAACGG	2T1C17G1	0.015095	0.0151	1	2	2
miR1136-1601-3p	TraesCS5B01G513000.1	Glucan endo-1,3-beta-glucosidase 1	1704-1724	1713	1	21M	GGCAAGCCTTAATGAACAGCG	CCGTTCGGAATTACTTGTCTC	19T1	0.010092	0.0151	0.667	2	1
miR1136-1070-5p	TraesCS5B01G549400.1	Glycosyltransferase	1487-1506	1495	3	20M	GACGCTGTTCATTAAGGCTT	CCATGACAAGTAAATCGGAA	1C0A0T9A2G3	0.015135	0.0151	1	2	5.5
miR1135-1403-5p	TraesCS2A01G412500.1	Serine carboxypeptidase family protein, expressed	1671-1694	1682	0	24M	TAAAGGCTCTGTTCATTAAGGCTT	AAATCTAAGATAAGTAATTCGGAA	1A0A2T0A3T9G3	0.015199	0.0152	1	3	6
miR1135-1924-5p	TraesCS2B01G305800.1	5'-AMP-activated protein kinase subunit gamma	649-672	661	0	24M	AGCTCTGTTCATTAAGGCTTGCCT	TGATGACAAGTATTTTCGGACGGA	1G0A0T8T2T2G5	0.015156	0.0152	1	2	5
miR1135-1403-5p	TraesCS5B01G040600.1	Protein ROOT PRIMORDIUM DEFECTIVE 1	4208-4231	4219	1	24M	TAAAGGCTCTGTTCATTAAGGCTT	ATTTTTGTGACAAGTAATTCCGAA	4T0T1T16	0.010149	0.0152	0.667	2	2
miR1120-1193-3p	TraesCS5B01G480100.1	IPR001841: Zinc finger, RING-type; IPR013083: Zinc finger, RING/FYVE/PHD-type	1463-1483	1473	1	21M	CCATGAGGGAGGCAGAGTATT	GGTACTCCCTTTGTCCCATAA	10T0T3C5	0.015205	0.0152	1	2	2
miR1135-1403-5p	TraesCS6B01G118800.1	Cytochrome P450 family protein, expressed	1847-1870	1858	0	24M	TAAAGGCTCTGTTCATTAAGGCTT	ATTCCTTCGACAAGTATTTCCGGA	3C1T0T0C8T5G1	0.015199	0.0152	1	2	6
miR1135-1673-5p	TraesCS6B01G251900.1	UDP-sugar transporter-like protein	1159-1182	1171	0	24M	GGCTCTGTTCATTAAGGCTTGCCT	CTCTAACAAGTATTTCCGGACGGA	1T0C0T0A7T5G5	0.010143	0.0152	0.667	2	6
miR1136-1373-5p	TraesCS2A01G432500.1	30S ribosomal protein S10	580-600	589	0	21M	AGACGCTGTTCATTAAGGCTT	TTTGCGACAAGTAATTCCGAA	0	0.004577	0.0153	0.3	6	0.5
miR1136-1070-5p	TraesCS2A01G432500.1	30S ribosomal protein S10	581-600	589	0	20M	GACGCTGTTCATTAAGGCTT	TTGCGACAAGTAATTCCGAA	0	0.004577	0.0153	0.3	6	0.5
miR1135-1184-5p	TraesCS2A01G432500.1	30S ribosomal protein S10	578-601	589	0	24M	AAAGGCTCTGTTCATTAAGGCTTG	TTTTTGCGACAAGTAATTCCGAAC	3T0T1C17	0.004577	0.0153	0.3	6	2
miR1136-1070-5p	TraesCS2B01G068200.1	Tyrosine--tRNA ligase	643-662	652	0	20M	GACGCTGTTCATTAAGGCTT	GTGCGACAAGTAATTCGGAA	0G15G3	0.005106	0.0153	0.333	3	2
miR1136-1070-5p	TraesCS4A01G275100.1	Pentatricopeptide repeat-containing protein	3330-3349	3339	0	20M	GACGCTGTTCATTAAGGCTT	CTGAGACAAGTAATTCGGAA	3A12G3	0.005106	0.0153	0.333	3	2
miR1120-2099-5p	TraesCS1D01G030700.1	Scarecrow transcription factor family protein	2565-2585	2576	0	21M	TTGCAAGAATATAAAACCCTG	TACGCTCTTATATTATGGGAC	0T3C9A6	0.010208	0.0153	0.667	2	3
miR1136-1111-3p	TraesCS2B01G585200.1	S-acyltransferase	1395-1418	1408	0	24M	AAGCAAGCCTTAATGAACAGAGCC	TCCGTTCCGATTTACTCGTCGTGG	1C5C2T5C3G0T2	0.015275	0.0153	1	2	6.5
miR1137-26-3p	TraesCS3B01G081600.1	NBS-LRR disease resistance protein	4589-4609	4598	1	21M	GGGAGGCAAGGTTTTATCTAC	CTGTCCGTCCCAAAATAAGTG	1T0G5C8A0G2	0.007628	0.0153	0.5	2	6
miR1137-121-5p	TraesCS3D01G198500.1	Protein transport protein SEC23	3227-3247	3237	1	21M	TCAGTAGATAAAACCTTGCCT	AGTCATCTATTTTGGAACGGA	0	0.007648	0.0153	0.5	2	0
miR1137-280-5p	TraesCS3D01G198500.1	Protein transport protein SEC23	3227-3248	3237	1	22M	TCAGTAGATAAAACCTTGCCTC	AGTCATCTATTTTGGAACGGAG	0	0.007648	0.0153	0.5	2	0
miR1137-332-5p	TraesCS3D01G280500.1	Caleosin	883-903	893	1	21M	TCAATCATGTTTCAACCCAGT	AGTTAGTACAAAGTTGAGACA	16A1A2	0.015333	0.0153	1	2	2
miR1136-597-3p	TraesCS5D01G498700.1	Protein NRT1/ PTR FAMILY 5.5	2244-2267	2258	0	24M	GAGGCAAGCCTTAATGAACAGAGC	CTCCGTTCTCAAATATTTGTCTTT	8T0C2A2T6T0T0	0.015275	0.0153	1	2	6
miR9662-1.7-3p	TraesCS6B01G059600.1	Mitochondrial transcription termination factor-like	762-780	770	1	19M	CACCGAGACCCTACAAGTT	GTGGCTCTGGGATGTTTAG	0	0.010199	0.0153	0.667	2	1
miR9670-2.1-5p	TraesCS6B01G076600.1	Mitochondrial transcription termination factor-like	804-824	815	3	21M	TTTTCACCTCATGAACTTCTT	CAAAGTGGAGCACTTGAAGAA	0C9C10	0.015253	0.0153	1	2	2
miR1137-504-5p	TraesCS6B01G140200.1	Cysteine protease, putative	1037-1057	1046	1	21M	CAGTAGATAAAATCTTGCCTC	GACAAGTATTTTAGGACGGAG	1A2A0G8G6	0.006138	0.0153	0.4	2	3.5
miR1135-1616-5p	TraesCS7B01G317300.1		1314-1337	1326	2	24M	TCTGTTTAGGTTCTGTTCATTAAA	AGACAAATCCAAGACAAGTAATTT	0	0.007665	0.0153	0.5	2	0
miR1135-1515-5p	TraesCS7D01G217400.1	Aquaporin	1376-1399	1387	1	24M	AAACCTGCTCATTAAGGCTTGCCT	TTCCGACAAGTATTTCCGGACGGA	2C0C3A4T5G5	0.0153	0.0153	1	2	4.5
miR1137-504-5p	TraesCSU01G219600.1	Cysteine protease, putative	1020-1040	1029	1	21M	CAGTAGATAAAATCTTGCCTC	GACAAGTATTTTAGGACGGAG	1A2A0G8G6	0.006138	0.0153	0.4	2	3.5
miR1135-247-5p	TraesCS2B01G051500.3	Protein kinase domain containing protein, expressed	4665-4685	4675	0	21M	ACCTGCTCATTAAGGCTTGCC	AGGACAAGTATTTCCGGACGG	0A4A4T5G4	0.015377	0.0154	1	3	3.5
miR1120-1455-5p	TraesCS2D01G180300.1	Pectinesterase	1517-1537	1528	1	21M	CGAGAATATAATACCCTGTCT	GTTCTTATATTTTGGGACGGA	1T9T6G2	0.010248	0.0154	0.667	2	2
miR1135-1969-5p	TraesCS4A01G275100.1	Pentatricopeptide repeat-containing protein	3322-3345	3335	1	24M	TCTGTTTAGGTTCTGTTCATTAAG	ATCCATACCTGAGACAAGTAATTC	1T0C2T1C1T0G13	0.003841	0.0154	0.25	2	5
miR1133-6-3p	TraesCS4A01G470100.1	Expansin-like protein	940-963	951	0	24M	GGAGGCAGGGTTTTAAGAACAGAA	GCTCCGTCCGAAAATACTTGTCAT	0G8G5A6A1	0.015439	0.0154	1	2	4
miR156-1.1-5p	TraesCS5B01G286000.1	Squamosa promoter binding-like protein	1671-1691	1682	1	21M	CACGAGTGAGAGAAGACAGTT	GTGCTCTCTCTCTTCTGTCAT	6T13T0	0.007696	0.0154	0.5	2	2
miR1135-1616-5p	TraesCS7A01G367200.1	Major cell-surface adhesin PAc	1104-1127	1117	1	24M	TCTGTTTAGGTTCTGTTCATTAAA	AGACAAATCTAAGACAAGTAATTC	9T13C0	0.007696	0.0154	0.5	2	1.5
miR156-19-5p	TraesCS2A01G232400.1	Squamosa promoter-binding protein	788-806	797	1	19M	ACGAGTGAGAGAAGACAGT	TGCTCCCTCTCTTCTGTCA	5C13	0.010347	0.0155	0.667	2	1
miR1137-26-3p	TraesCS2D01G024700.1	IPR000719: Protein kinase domain; IPR008271: Serine/threonine-protein kinase, active site; IPR011009: Protein kinase-like domain; IPR017441: Protein kinase, ATP binding site	1530-1550	1541	1	21M	GGGAGGCAAGGTTTTATCTAC	CCCTCCGTTTTAAAATAGATG	0	0.015519	0.0155	1	2	1
miR1135-757-5p	TraesCS2D01G554000.1	Chromatin structure-remodeling complex protein SYD	620-643	634	1	24M	AGGCTCTGTTCATTAAGGCTTGCC	TCCGAGACAAGTAATTCCGAACGG	0	0.007768	0.0155	0.5	2	0
miR1133-6-3p	TraesCS6B01G072400.1	Nucleolar GTP-binding protein 1	1859-1882	1873	0	24M	GGAGGCAGGGTTTTAAGAACAGAA	CCTCCGTTCCTAAATATTTGTCTT	7T2T4A0T7	0.015503	0.0155	1	2	4
miR1122-1462-3p	TraesCS6D01G178000.1		1346-1369	1360	2	24M	TGAACAGAACCTAAACAGATCTAT	TCTTGTCTTAGATTTGTCTAGATA	0T8A14	0.015531	0.0155	1	2	2
miR1137-264-3p	TraesCS7D01G174100.1	Scarecrow transcription factor family protein	2270-2290	2279	3	21M	AGGCAAAGTTTTATCTACTGA	TCCATTCTAAAATAGATGACT	3A2C0T13	0.006204	0.0155	0.4	2	3.5
miR1137-491-5p	TraesCS7D01G308600.1	Kelch repeat-containing protein	1547-1567	1558	0	21M	TCAACTCAGTAGATAAAACCT	AGTTGAGACACTTATTTTGGG	7A2C0T8G0	0.010309	0.0155	0.667	2	4
miR1137-438-3p	TraesCS3B01G396800.1	F-box protein	2017-2037	2028	3	21M	GGAGGCAAGGTTTTATCTACT	CCTCCGTCCGAAAATACTTGT	7C1G6C0T2T0	0.01563	0.0156	1	5	5
miR1120-2099-5p	TraesCS1B01G186500.1	LanC-like protein	1454-1474	1465	0	21M	TTGCAAGAATATAAAACCCTG	AATGATCTTACATTTTGGGAC	2T1A5C10	0.01557	0.0156	1	2	2.5
miR530-2-5p	TraesCS3D01G157000.1	tRNA (guanine(37)-N1)-methyltransferase	1894-1914	1904	0	21M	ATCCACGTCCACGTTTACGTC	TAGTTGTAGGTGCAACTTCGG	3T2T8C1T1G1	0.015578	0.0156	1	2	4
miR1137-121-5p	TraesCS5D01G049900.1	IPR001810: F-box domain; IPR032675: Leucine-rich repeat domain, L domain-like	1746-1766	1755	0	21M	TCAGTAGATAAAACCTTGCCT	AGTCACTTATTTTGGGACGGA	5C0T8G5	0.007781	0.0156	0.5	2	3
miR1135-757-5p	TraesCS6B01G251900.1	UDP-sugar transporter-like protein	1158-1181	1171	0	24M	AGGCTCTGTTCATTAAGGCTTGCC	TCTCTAACAAGTATTTCCGGACGG	2T0C0T0A7T5G4	0.010395	0.0156	0.667	2	6
miR528-1.2-5p	TraesCS7B01G080800.1	Blue copper protein	594-614	605	0	21M	GAGGAGACGTACGGGGAAGGT	CTCTTCTGCATGCCGCCTTCT	3T10G1C1T1T0	0.015612	0.0156	1	2	4
miR528-1.2-5p	TraesCS7D01G177000.1	Blue copper protein	633-653	644	0	21M	GAGGAGACGTACGGGGAAGGT	CTCTTCTGCATGCCGCCTTCT	3T10G1C1T1T0	0.015612	0.0156	1	2	4
miR530-2-5p	TraesCSU01G269500.1	Cytochrome b6-f complex subunit 4	2018-08-28	18	0	21M	ATCCACGTCCACGTTTACGTC	TAGTTGTAGGTGCAACTTCGG	3T2T8C1T1G1	0.015578	0.0156	1	2	4
miR1122-1760-5p	TraesCS1A01G143400.1	Midasin	16364-16387	16378	0	24M	TAGGCATACATCTGTTTAGATTCT	CTCCGTATCTAGACAAATCTAAGA	0C7C15	0.006723	0.0157	0.429	3	2
miR1137-310-5p	TraesCS3B01G299900.1	Cell division cycle 20.1, cofactor of APC complex	711-734	723	0	24M	TCATGTTTCAACCCAGTAGATAAA	AATATAAAATTGGGTCATCTATTT	1A2T3A15	0.00787	0.0157	0.5	3	2.5
miR1136-830-3p	TraesCS2B01G585200.1	S-acyltransferase	1399-1419	1408	0	21M	AAGGTTTAATGAGCAGCGTCT	TTCCGATTTACTCGTCGTGGT	4G1T10T0G1T0	0.015715	0.0157	1	2	3.5
miR1135-1673-5p	TraesCS2D01G362500.1	Lipase	3329-3352	3341	1	24M	GGCTCTGTTCATTAAGGCTTGCCT	TTTTGACAAGTAATTCCGAACGGA	0T0T0T0T20	0.015652	0.0157	1	2	4
miR1135-1403-5p	TraesCS4B01G081600.1	B3 domain-containing protein	151-174	165	1	24M	TAAAGGCTCTGTTCATTAAGGCTT	ATTTCAGCGACGAGTAATTTGGAA	5A1C3G7T0G3	0.015681	0.0157	1	2	5
miR1135-272-5p	TraesCS5B01G440800.1	IPR016964: Transmembrane protein 97; IPR033118: EXPERA domain	791-814	802	0	24M	AAAGACGCTGCTCATTAAACCTTG	TCTCTACGACAAGTAATTTCGAAC	1C3A4A8C4	0.010445	0.0157	0.667	2	4
miR1136-1601-3p	TraesCS6A01G172400.1	Branched-chain amino acid aminotransferase, putative, expressed	1950-1970	1959	1	21M	GGCAAGCCTTAATGAACAGCG	CCATCCGGAATTACTTGTCGT	2A1C15T0	0.015678	0.0157	1	2	2.5
miR1135-1403-5p	TraesCS7B01G180900.1	Peptidyl-prolyl cis-trans isomerase	851-874	863	1	24M	TAAAGGCTCTGTTCATTAAGGCTT	ATTTCTCCGACGAGTATTTCCGAA	5T0C0C3G4T7	0.015681	0.0157	1	2	5
miR1122-943-3p	TraesCS4B01G218400.1	Blue copper protein	1035-1055	1046	0	21M	CTGTTTAGGTTCTGTTCATTA	CACAAATCTAAGACAAGTAAT	0C7T12	0.006965	0.0158	0.44	11	1.5
miR1135-1403-5p	TraesCS5D01G156100.1	Kelch-like protein	2769-2792	2781	0	24M	TAAAGGCTCTGTTCATTAAGGCTT	ATTTTGATGACAAGTATTTCCGGA	4T0G0A0T8T5G1	0.006301	0.0158	0.4	6	6
miR1135-2439-5p	TraesCS6A01G084000.1	Poly(RC)-binding protein, putative	1735-1758	1746	0	24M	AAAGGCTCTGTCTATTAAGGCTTG	TTTCTACGACAAGTAATTCCGAAC	4T0A0C4A0G11	0.005591	0.0158	0.353	6	6
miR1135-1765-5p	TraesCS5B01G556500.1	Xyloglucan endotransglucosylase/hydrolase	1769-1789	1779	0	21M	TAAAGGCGCTGTTCATTAAGG	ATTTTGACGACAAGTATTTTC	4T0G0A9T2T1	0.007883	0.0158	0.5	3	5
miR1135-1403-5p	TraesCS7B01G129900.1	G-patch domain-containing protein	3328-3351	3340	1	24M	TAAAGGCTCTGTTCATTAAGGCTT	AAATCGAAGACAAGTAATTCGGAA	1A0A2G0A13G3	0.006775	0.0158	0.429	3	5
miR1133-92-5p	TraesCSU01G111200.1	Pentatricopeptide repeat-containing protein, putative	1256-1276	1267	0	21M	CTACTGTTCATAAAGGCCTGC	GATGAAAAGTATTTTCGGACG	5A8T6	0.011887	0.0158	0.75	3	1.5
miR1120-2099-5p	TraesCS5A01G109600.1	Photosystem II reaction center PsbP family protein	842-862	853	1	21M	TTGCAAGAATATAAAACCCTG	AATACTCTTATATTATGGGAC	2T0A0C9A6	0.015843	0.0158	1	2	4.5
miR1135-1920-5p	TraesCS5B01G040600.1	Protein ROOT PRIMORDIUM DEFECTIVE 1	4208-4228	4219	1	21M	TAAAGGCACTGTTCATTAAGG	ATTTTTGTGACAAGTAATTCC	0	0.010552	0.0158	0.667	2	1
miR1135-1920-5p	TraesCS6B01G005300.1	Enhancer of polycomb-like protein	3234-3254	3243	0	21M	TAAAGGCACTGTTCATTAAGG	ATTTCTCCGACAAGTATTTTC	5T0C0C8T2T1	0.011538	0.0159	0.724	21	5
miR1136-703-5p	TraesCS4B01G081600.1	B3 domain-containing protein	157-177	166	0	21M	CGCTGTTCATTAAGCCTTGCC	GCGACGAGTAATTTGGAACGG	0	0.013228	0.0159	0.833	5	1
miR1136-235-3p	TraesCS3A01G300500.1	Calmodulin-like protein	822-840	831	3	19M	TTACCTACATAGATCTTGA	AAGAGACGTATCTAGAACT	2G0A2C12	0.015909	0.0159	1	3	3
miR9662-1.7-3p	TraesCS7B01G088500.1	Mitochondrial transcription termination factor-like	812-830	821	0	19M	CACCGAGACCCTACAAGTT	GTGGCTCTGCGATGTTCAG	9C8G0	0.015896	0.0159	1	3	1.5
miR1133-6-3p	TraesCS6D01G114800.1	Receptor kinase	3331-3354	3342	0	24M	GGAGGCAGGGTTTTAAGAACAGAA	CCTCCGTTCCTAAATATAAGTCTT	7T2T4A0T0A0A5	0.010601	0.0159	0.667	2	6
miR1123-39-5p	TraesCS6D01G163600.1	Kynurenine formamidase	1070-1090	1079	1	21M	TTACGGTGTACAGTAGGTAGT	AATGCCTCTTGTCATGCATAC	6T1T6G3A0C0	0.010569	0.0159	0.667	2	5
miR9662-1.1-3p	TraesCSU01G110400.1	Mitochondrial transcription termination factor-like	633-653	644	0	21M	GCCACCGAGACCCTACAAGTT	CCGTTACTCTGGGATGTTCAG	1C2T0A14G0	0.015861	0.0159	1	2	3.5
miR1136-235-3p	TraesCS4A01G180700.2	Ferritin	1098-1116	1105	0	19M	TTACCTACATAGATCTTGA	AATGGATGTATTTAGAACT	0	0.011975	0.016	0.75	3	0.5
miR1122-1297-5p	TraesCS6D01G178000.1		1409-1429	1420	0	21M	ATAGATCTGTTTAGGTTCTGT	TATTTAGACAAATCTAAGACA	0	0.005626	0.0161	0.35	7	1
miR1135-1616-5p	TraesCS4B01G218400.1	Blue copper protein	1034-1057	1047	0	24M	TCTGTTTAGGTTCTGTTCATTAAA	ACACAAATCTAAGACAAGTAATTC	1C7T13C0	0.004964	0.0161	0.308	4	2.5
miR9662-1.4-3p	TraesCS7B01G088500.1	Mitochondrial transcription termination factor-like	811-830	821	0	20M	CCACCGAGACCCTACAAGTT	CGTGGCTCTGCGATGTTCAG	0C9C8G0	0.016131	0.0161	1	3	2.5
miR1137-264-3p	TraesCS5D01G239200.2	RING/FYVE/PHD zinc finger superfamily protein	139-159	150	3	21M	AGGCAAAGTTTTATCTACTGA	TCCGCTTCATAATTGTTGAAT	4C4T3T1T3A1	0.016124	0.0161	1	2	5
miR1135-2439-5p	TraesCS6B01G449300.1	Smad/FHA domain protein	1074-1097	1088	0	24M	AAAGGCTCTGTCTATTAAGGCTTG	TTTCCAAGACAAGTAATTCCGAAC	5A5A0G11	0.010739	0.0161	0.667	2	3.5
miR1135-1616-5p	TraesCS1B01G434600.1	RADIALIS-like transcription factor	495-518	506	2	24M	TCTGTTTAGGTTCTGTTCATTAAA	AGACAAATCCAAGACAAGTAATTC	23C0	0.010822	0.0162	0.667	4	1
miR1137-310-5p	TraesCS3A01G074500.1	Cytochrome P450	1600-1623	1612	0	24M	TCATGTTTCAACCCAGTAGATAAA	AATATAAAGTTGGGTCATCTATTT	1A2T19	0.008122	0.0162	0.5	3	1.5
miR1135-836-5p	TraesCS4A01G275100.1	Pentatricopeptide repeat-containing protein	3327-3347	3338	0	21M	TTAGGTTCTGTTCATTAAGCC	TACCTGAGACAAGTAATTCGG	0T1C1T0G15	0.006947	0.0162	0.429	3	3
miR1135-1673-5p	TraesCS2B01G051500.3	Protein kinase domain containing protein, expressed	4663-4686	4675	0	24M	GGCTCTGTTCATTAAGGCTTGCCT	CTAGGACAAGTATTTCCGGACGGA	1T0A0G8T5G5	0.01633	0.0163	1	3	5.5
miR167j-1	TraesCS5B01G039800.1	Auxin response factor	3134-3155	3146	0	22M	CGTCTAGTACGACCGTCGAAGT	TAAGATCAGGCTGGCAGCTTGT	0T0A6G11G0T0	0.016331	0.0163	1	3	5
miR1133-111-5p	TraesCS6B01G251900.1	UDP-sugar transporter-like protein	1162-1182	1171	0	21M	ACTGTTCATAAAGGCCTGCCT	TAACAAGTATTTCCGGACGGA	1A19	0.010899	0.0163	0.667	2	1
miR1122-1484-5p	TraesCS6D01G231900.1	Zinc finger protein	849-869	858	0	15M1D6M	CTATGTAGGCATAGA-TCTGTT	GATACATCCATTTCTGCGACAA	9A1T3G0C5	0.010852	0.0163	0.667	2	4.5
miR1133-111-5p	TraesCS7D01G248300.1	Pentatricopeptide repeat-containing protein	3527-3547	3536	0	21M	ACTGTTCATAAAGGCCTGCCT	GGACAAGTATTTCCGGACGGA	0G20	0.010899	0.0163	0.667	2	1
miR1135-1403-5p	TraesCS2A01G360000.1	Cysteine-rich receptor-like protein kinase 41	597-620	608	0	24M	TAAAGGCTCTGTTCATTAAGGCTT	ATTTCAATGACAAGTATTTTCGGA	5A0A0T8T2T2G1	0.004831	0.0164	0.294	5	5
miR1135-1765-5p	TraesCS1B01G220600.1	Metallo-beta-lactamase-like	1327-1347	1336	0	21M	TAAAGGCGCTGTTCATTAAGG	ATTTTTATGACAAGTAATTCC	4T0T0A0T13	0.013127	0.0164	0.8	4	4.5
miR1135-1403-5p	TraesCS3A01G209200.2	Protein phosphatase 2C	2789-2812	2802	1	24M	TAAAGGCTCTGTTCATTAAGGCTT	ATTTTGATGACAAGTATTTCCGGA	4T0G0A0T8T5G1	0.007019	0.0164	0.429	3	6
miR1135-1403-5p	TraesCS5D01G023200.1	Serine/threonine-protein kinase	1441-1464	1454	1	24M	TAAAGGCTCTGTTCATTAAGGCTT	ATTTCCCCGACAAGTATTTCCGGA	6C0C8T5G1	0.004486	0.0164	0.273	3	3.5
miR1135-1502-3p	TraesCS7D01G437500.1	Serine/threonine-protein kinase	2713-2733	2723	0	21M	GAACAGCGTCTTTACCTACAT	CTTGTCAGCGAAATGGATGTA	6A0G0C12	0.016429	0.0164	1	3	3
miR1122-1760-5p	TraesCS1A01G356300.1	Serine/threonine-protein kinase	2723-2746	2737	0	24M	TAGGCATACATCTGTTTAGATTCT	ATCCGTATCTGGACAAATCCAAGA	8C1G8C4	0.006569	0.0164	0.4	2	2.5
miR1122-1462-3p	TraesCS3B01G427100.1	Phospholipase A1	1520-1543	1533	1	24M	TGAACAGAACCTAAACAGATCTAT	ACTTGTCTTGGATATGGATGTATC	13A2G0A1G0T2C0	0.0164	0.0164	1	2	6.5
miR9662-1.4-3p	TraesCS6B01G059600.1	Mitochondrial transcription termination factor-like	761-780	770	1	20M	CCACCGAGACCCTACAAGTT	CGTGGCTCTGGGATGTTTAG	0C16T1G0	0.010924	0.0164	0.667	2	2
miR9662-1.1-3p	TraesCS6B01G059600.1	Mitochondrial transcription termination factor-like	760-780	770	1	21M	GCCACCGAGACCCTACAAGTT	CCGTGGCTCTGGGATGTTTAG	1C16T1G0	0.010924	0.0164	0.667	2	2
miR1135-1515-5p	TraesCS5B01G210300.1	Receptor-like protein kinase	3772-3795	3786	0	24M	AAACCTGCTCATTAAGGCTTGCCT	TCGCGACAAGTAATTCCGAACGGA	1C0G0C3A16	0.016482	0.0165	1	5	4
miR1135-1969-5p	TraesCS3A01G470300.1	IPR001810: F-box domain; IPR017451: F-box associated interaction domain	1589-1612	1602	0	24M	TCTGTTTAGGTTCTGTTCATTAAG	GGACAAATCTAAGACAAGAATTTT	0G8T8A1T2T0	0.0055	0.0165	0.333	4	3.5
miR1135-1673-5p	TraesCS2D01G578900.1	Zinc finger protein ZPR1	1843-1866	1855	0	24M	GGCTCTGTTCATTAAGGCTTGCCT	CCACGACGAGTAATTTGGAACGGA	2A0C3G7T0G7	0.012396	0.0165	0.75	3	5
miR1136-597-3p	TraesCS4B01G314600.1	Phosphoribosylamine--glycine ligase	2380-2403	2393	0	24M	GAGGCAAGCCTTAATGAACAGAGC	CTCCGTTCCTAAATATTTGTCTTT	8C0T2A2T6T0T0	0.008259	0.0165	0.5	3	6
miR1136-597-3p	TraesCS5A01G191900.1	LOB domain-containing protein, putative	1510-1533	1523	0	24M	GAGGCAAGCCTTAATGAACAGAGC	CTCCGTTCCTAAATATTTGTCTTT	8C0T2A2T6T0T0	0.008259	0.0165	0.5	3	6
miR1135-1001-5p	TraesCS2A01G385500.1	Transporter	2389-2409	2399	0	21M	GTAAAGGCACTGTTCATTAAG	CATTTCTACGACAAGTAATTT	6T0A0C11T0	0.011005	0.0165	0.667	2	4
miR5062a-1	TraesCS2D01G416500.1	IPR003100: PAZ domain; IPR003165: Piwi domain; IPR012337: Ribonuclease H-like domain; IPR014811: Argonaute, linker 1 domain; IPR032472: Argonaute linker 2 domain; IPR032474: Protein argonaute, N-terminal	2855-2877	2865	1	23M	TACGCCGAAAAGGGGTTCCAAGT	ACGCGGCTGTTCCCCAAGGACGA	1C6G10A0C0G1	0.016503	0.0165	1	2	5
miR1135-1001-5p	TraesCS3B01G450000.1	IPR001611: Leucine-rich repeat; IPR003591: Leucine-rich repeat, typical subtype; IPR032675: Leucine-rich repeat domain, L domain-like	3449-3469	3459	0	21M	GTAAAGGCACTGTTCATTAAG	CATTTCTTGGACGAGTAATTC	6T0T0G3G8	0.016482	0.0165	1	2	4
miR1135-1924-5p	TraesCS7B01G041700.1	Ubiquitin carboxyl-terminal hydrolase 12	1127-1150	1141	1	24M	AGCTCTGTTCATTAAGGCTTGCCT	TTGAGACACTTATTTTGGAACGGA	1T6C0T2T2T0G7	0.016453	0.0165	1	2	6
miR1136-235-3p	TraesCS2B01G437400.1	SHR5-receptor-like kinase	3443-3461	3452	0	19M	TTACCTACATAGATCTTGA	AATGGATGTATCTAGAACT	0	0.008281	0.0166	0.5	5	0
miR1135-272-5p	TraesCS2B01G068200.1	Tyrosine--tRNA ligase	640-663	651	0	24M	AAAGACGCTGCTCATTAAACCTTG	TACGTGCGACAAGTAATTCGGAAC	1A0C0G6A7C5	0.008305	0.0166	0.5	3	5
miR1135-2157-5p	TraesCS1B01G187800.1	30S ribosomal protein S18	1517-1537	1526	0	21M	AGACGCTGTTCATTAAGCCTT	TATGCGACAAGTATTTTCGGA	1A11T2T0C1G1	0.016568	0.0166	1	2	5
miR1136-597-3p	TraesCS1B01G476400.1	Flavonoid 3'-hydroxylase	1794-1817	1806	1	24M	GAGGCAAGCCTTAATGAACAGAGC	CTTCTTTCGGAATTACTTGTCACA	2T1T16A1A0	0.008317	0.0166	0.5	2	3.5
miR1136-597-3p	TraesCS4A01G186700.1	Serine/threonine-protein kinase	2791-2814	2805	1	24M	GAGGCAAGCCTTAATGAACAGAGC	CTCCTTTCCGAATTACTTGTCGCA	4T3C12G1A0	0.008317	0.0166	0.5	2	4
miR1135-1924-5p	TraesCS4B01G081600.1	B3 domain-containing protein	155-178	166	0	24M	AGCTCTGTTCATTAAGGCTTGCCT	CAGCGACGAGTAATTTGGAACGGA	0C0A1C3G7T0G7	0.013938	0.0167	0.833	5	6
miR1133-6-3p	TraesCS5D01G156100.1	Kelch-like protein	2682-2705	2693	0	24M	GGAGGCAGGGTTTTAAGAACAGAA	CCTCCGTCCCGAAATACTTGTCAT	10G4A6A1	0.008325	0.0167	0.5	4	2.5
miR9772-6-5p	TraesCS6B01G101600.1	IPR001810: F-box domain	633-651	642	0	19M	TACCCCATTAGAGTAGAGT	ATGGGGTGATCTCGTCTCG	0	0.016706	0.0167	1	4	1.5
miR1137-26-3p	TraesCS1B01G317100.1	BZIP transcription factor	1620-1640	1631	0	21M	GGGAGGCAAGGTTTTATCTAC	CCCTCCGTTCCAAAATAGATG	0	0.007161	0.0167	0.429	3	0
miR1135-1184-5p	TraesCS2D01G159100.1	Mitochondrial carrier family protein	1460-1483	1471	0	24M	AAAGGCTCTGTTCATTAAGGCTTG	ATTTTTGGACGAGTAATTCCGAAC	0A2T0T0T0G3G13	0.012506	0.0167	0.75	3	6
miR1136-597-3p	TraesCS2D01G348500.3	Nitrate transporter 1.2	520-543	532	3	24M	GAGGCAAGCCTTAATGAACAGAGC	CTCCGTTCCTAAATATTTGTCTTT	8C0T2A2T6T0T0	0.006691	0.0167	0.4	2	6
miR1135-757-5p	TraesCS2D01G362500.1	Lipase	3328-3351	3341	1	24M	AGGCTCTGTTCATTAAGGCTTGCC	TTTTTGACAAGTAATTCCGAACGG	1T0T0T0T19	0.016722	0.0167	1	2	4
miR1122-1484-5p	TraesCS4A01G189400.1	Serine/threonine-protein phosphatase 4 regulatory subunit 3	683-703	693	0	16M1D5M	CTATGTAGGCATAGAT-CTGTT	GATACATCCATTTCTACGACAA	9A1T4C5	0.005558	0.0167	0.333	2	3.5
miR1135-272-5p	TraesCS4A01G250200.1		77-100	88	0	24M	AAAGACGCTGCTCATTAAACCTTG	TTTATACAACGAGTAATTTGAAAC	3A1A1A12A3	0.011151	0.0167	0.667	2	4
miR1135-2439-5p	TraesCS4B01G182000.1	Bidirectional sugar transporter SWEET	1322-1345	1333	0	24M	AAAGGCTCTGTCTATTAAGGCTTG	TTTTTGAGATAAGTAATTTCGAAC	3T0T4T1A0G5T5	0.011153	0.0167	0.667	2	4.5
miR167-14-3p	TraesCS5A01G365100.1	Molybdenum cofactor sulfurase protein-like	1129-1149	1138	1	21M	CTACTTTGAGGTCGTACTGGA	GATGAAGTTCCAGCCTGAGCA	6G0T6C3G1A0	0.016732	0.0167	1	2	4
miR1118-75-5p	TraesCS6A01G307700.1	Geranylgeranyl reductase	1961-1984	1974	3	24M	TGCCAGTTTCAACTTGGAGCCCTT	ACGGTTAAAGTTGAAGTACGGGGA	5T9G0T0A4G1	0.005573	0.0167	0.333	2	4.5
miR1135-247-5p	TraesCS7B01G316400.1	Protein MID1-COMPLEMENTING ACTIVITY 1	977-997	986	0	21M	ACCTGCTCATTAAGGCTTGCC	GAGACAAGTAATTCCGAACGG	0G0A3A15	0.011101	0.0167	0.667	2	3
miR1135-247-5p	TraesCS7D01G091000.1	IPR001810: F-box domain; IPR005174: Domain unknown function DUF295	2455-2475	2466	1	21M	ACCTGCTCATTAAGGCTTGCC	AAGACAAGTAATTCCGAACGG	0A0A3A15	0.016697	0.0167	1	2	3
miR1122-1297-5p	TraesCS2D01G599800.1	Receptor-like protein kinase	3486-3506	3496	0	21M	ATAGATCTGTTTAGGTTCTGT	TATTTAGACAAATCTAAGACA	0	0.005604	0.0168	0.333	6	1
miR1122-1297-5p	TraesCS2D01G599800.1	Receptor-like protein kinase	3486-3506	3495	2	21M	ATAGATCTGTTTAGGTTCTGT	TATTTAGACAAATCTAAGACA	0	0.01258	0.0168	0.75	3	1
miR1120-1193-3p	TraesCS5B01G307100.1	Basic helix loop helix (BHLH) family transcription factor	927-947	936	3	21M	CCATGAGGGAGGCAGAGTATT	GGTACTCACTCCGTAAACTAA	7A6A0A0A0C3	0.016841	0.0168	1	3	5
miR1137-385-5p	TraesCS7B01G342700.1	IPR004159: Putative S-adenosyl-L-methionine-dependent methyltransferase; IPR029063: S-adenosyl-L-methionine-dependent methyltransferase	2196-2215	2206	0	20M	CAGTAGATAAAACCTTGCCT	CTCATATATTTAGGAACGGA	0C4A5A8	0.016802	0.0168	1	3	3
miR1135-1001-5p	TraesCS1B01G220600.1	Metallo-beta-lactamase-like	1326-1346	1337	1	21M	GTAAAGGCACTGTTCATTAAG	CATTTTTATGACAAGTAATTC	5T0T0A13	0.004788	0.0168	0.286	2	3
miR1137-491-5p	TraesCS1B01G324000.1	Calcium-transporting ATPase	3738-3758	3747	0	21M	TCAACTCAGTAGATAAAACCT	AGTTGGGTCATCTATTTTGAA	5G13A1	0.008395	0.0168	0.5	2	1.5
miR1137-137-5p	TraesCS1D01G044700.1	Protein transport SEC13-like protein	1502-1522	1511	0	21M	CAGTAGATAAAACTTTGCCTC	GTCATCTATTTTGGAACGGAG	0	0.011178	0.0168	0.667	2	0.5
miR1133-6-3p	TraesCS4B01G232400.1	IPR001810: F-box domain; IPR006527: F-box associated domain, type 1; IPR017451: F-box associated interaction domain	2999-3022	3012	1	24M	GGAGGCAGGGTTTTAAGAACAGAA	CCTCCGTCCCAAAATTCTTGTCTT	0	0.006727	0.0168	0.4	2	0
miR1121-51-3p	TraesCS5D01G323000.1	Mediator of RNA polymerase II transcription subunit 10	830-850	839	0	21M	GAGGGAGACATTTGATTATAT	CTCCCTCCGTAAAGAAATATA	7C5G0A6	0.016783	0.0168	1	2	3
miR1136-1070-5p	TraesCS1A01G263900.1	Pectinesterase	2015-2034	2023	0	20M	GACGCTGTTCATTAAGGCTT	TTAGGACAAGTATTTCCGGA	0T1A0G8T5G1	0.011694	0.0169	0.692	18	4
miR1135-1765-5p	TraesCS1A01G090300.1	Anaphase-promoting complex subunit 7	2090-2110	2101	0	21M	TAAAGGCGCTGTTCATTAAGG	ATTTTCGAGACAAGTAATTCC	4T2A13	0.016892	0.0169	1	2	1.5
miR1122-1462-3p	TraesCS2D01G229300.1	Pentatricopeptide repeat-containing protein	3172-3195	3183	1	24M	TGAACAGAACCTAAACAGATCTAT	TCTTGTCTTATATTTGTCTAGATA	0T8A0T13	0.011288	0.0169	0.667	2	3
miR1137-491-5p	TraesCS4D01G305200.1	Mitochondrial carrier protein, expressed	1393-1413	1402	1	21M	TCAACTCAGTAGATAAAACCT	AGTTGAGTCACTTATTTTGGG	10C0T8G0	0.006751	0.0169	0.4	2	3
miR1137-26-3p	TraesCS6B01G170700.1	ABC transporter ATP-binding protein	3961-3981	3972	0	21M	GGGAGGCAAGGTTTTATCTAC	CCCTCCGTTCCAAAATAGATG	0	0.006757	0.0169	0.4	2	0
miR1135-1001-5p	TraesCS6B01G005300.1	Enhancer of polycomb-like protein	3233-3253	3243	0	21M	GTAAAGGCACTGTTCATTAAG	CATTTCTCCGACAAGTATTTT	6T0C0C8T2T0	0.012318	0.017	0.724	21	5
miR1135-1920-5p	TraesCS7A01G204300.1	NAC domain-containing protein	3040-3060	3049	0	21M	TAAAGGCACTGTTCATTAAGG	ATTTTGATGACAAGTATTTTC	4T0G0A9T2T1	0.011538	0.017	0.677	21	5
miR1135-1765-5p	TraesCS2B01G261500.1	Protein RETICULATA, chloroplastic	1818-1838	1827	1	21M	TAAAGGCGCTGTTCATTAAGG	ATTTTGATGACAAGTATTTCC	4T0G0A0T8T4	0.010205	0.017	0.6	3	6
miR1136-1070-5p	TraesCS2D01G148900.1	DNA/RNA helicase protein	2694-2713	2703	0	20M	GACGCTGTTCATTAAGGCTT	CTGCGACAAGTAATTCGGAA	16G3	0.005657	0.017	0.333	3	1
miR1137-504-5p	TraesCS1B01G085900.1	Pentatricopeptide repeat-containing protein	3421-3441	3430	0	21M	CAGTAGATAAAATCTTGCCTC	GACAAGTATTTTGGGACGGAG	1A2A0G6G1G6	0.017031	0.017	1	2	4
miR1135-1001-5p	TraesCS4A01G470100.1	Expansin-like protein	988-1008	998	0	21M	GTAAAGGCACTGTTCATTAAG	CATTTTGATGACAAGTATTTT	5T0G0A9T2T0	0.011335	0.017	0.667	2	5
miR1135-1403-5p	TraesCS2B01G068200.1	Tyrosine--tRNA ligase	639-662	651	0	24M	TAAAGGCTCTGTTCATTAAGGCTT	ATACGTGCGACAAGTAATTCGGAA	2A0C0G0T1C12G3	0.008571	0.0171	0.5	3	6.5
miR1136-1373-5p	TraesCS2B01G068200.1	Tyrosine--tRNA ligase	642-662	651	0	21M	AGACGCTGTTCATTAAGGCTT	CGTGCGACAAGTAATTCGGAA	0C0G15G3	0.008571	0.0171	0.5	3	3
miR1136-1070-5p	TraesCS4B01G218400.1	Blue copper protein	1042-1061	1050	0	20M	GACGCTGTTCATTAAGGCTT	CTAAGACAAGTAATTCGGAA	2A0A12G3	0.008571	0.0171	0.5	3	3
miR1136-1373-5p	TraesCS4B01G218400.1	Blue copper protein	1041-1061	1050	0	21M	AGACGCTGTTCATTAAGGCTT	TCTAAGACAAGTAATTCGGAA	3A0A12G3	0.008571	0.0171	0.5	3	3
miR1136-1373-5p	TraesCS6A01G330500.1	Ethylene-responsive transcription factor	1351-1371	1360	0	21M	AGACGCTGTTCATTAAGGCTT	TCCAAGACAAGTAATTCGGAA	2C0A0A12G3	0.008571	0.0171	0.5	3	4
miR1136-235-3p	TraesCS1B01G325200.1	Mitochondrial transcription termination factor family protein	1865-1883	1874	0	19M	TTACCTACATAGATCTTGA	AATGGATGCATCTAGAACT	8C10	0.017144	0.0171	1	2	1
miR1136-235-3p	TraesCS2D01G059900.1	3'-N-debenzoyl-2'-deoxytaxol N-benzoyltransferase	1518-1536	1527	0	19M	TTACCTACATAGATCTTGA	AATGGATATATCTAGAACT	7A11	0.017144	0.0171	1	2	1
miR1135-1920-5p	TraesCS3B01G450000.1	IPR001611: Leucine-rich repeat; IPR003591: Leucine-rich repeat, typical subtype; IPR032675: Leucine-rich repeat domain, L domain-like	3450-3470	3459	0	21M	TAAAGGCACTGTTCATTAAGG	ATTTCTTGGACGAGTAATTCC	5T0T0G3G9	0.017122	0.0171	1	2	4
miR1136-235-3p	TraesCS5B01G095000.1	Pseudouridine synthase family protein	1324-1342	1333	0	19M	TTACCTACATAGATCTTGA	ACTGGATGTATCTAGAACT	1C17	0.017144	0.0171	1	2	1
miR1135-1673-5p	TraesCS6A01G234700.1	DNA binding protein	1622-1645	1635	1	24M	GGCTCTGTTCATTAAGGCTTGCCT	CTGTGACAAGTAATTTGGAACGGA	1T1T11T0G7	0.017087	0.0171	1	2	4
miR1121-33-5p	TraesCS6B01G262900.1	F-box/LRR protein	1452-1472	1461	0	21M	CGAGAATATAATCAAATGTCT	CATCTTATATTAGTTTACAGA	0C0A19	0.011403	0.0171	0.667	2	2
miR1135-1673-5p	TraesCS5B01G059000.1	IPR000719: Protein kinase domain; IPR001611: Leucine-rich repeat; IPR002182: NB-ARC; IPR003591: Leucine-rich repeat, typical subtype; IPR008271: Serine/threonine-protein kinase, active site; IPR011009: Protein kinase-like domain; IPR011991: Winged helix-turn-helix DNA-binding domain; IPR017441: Protein kinase, ATP binding site; IPR027417: P-loop containing nucleoside triphosphate hydrolase; IPR03…	542-565	553	0	24M	GGCTCTGTTCATTAAGGCTTGCCT	TGATGACAAGTATTTCCGGACGGA	0T0G0A0T8T5G5	0.014293	0.0172	0.833	5	6
miR1121-10-3p	TraesCS4B01G322500.1	Dolichyl-diphosphooligosaccharide--protein glycosyltransferase subunit 1	2104-2124	2115	0	21M	AGGCATTTGATTATATTCTCG	TCTGTAATGTGATATAAGCGC	2T4T0G1G7C2	0.017196	0.0172	1	3	4
miR1135-1920-5p	TraesCS2A01G385500.1	Transporter	2390-2410	2399	0	21M	TAAAGGCACTGTTCATTAAGG	ATTTCTACGACAAGTAATTTC	5T0A0C11T1	0.011434	0.0172	0.667	2	4
miR1135-1184-5p	TraesCS1B01G220600.1	Metallo-beta-lactamase-like	1328-1351	1339	0	24M	AAAGGCTCTGTTCATTAAGGCTTG	TTTTTATGACAAGTAATTCCGAAC	3T0T0A0T17	0.006098	0.0173	0.353	6	4
miR1135-1403-5p	TraesCS1B01G220600.1	Metallo-beta-lactamase-like	1327-1350	1339	0	24M	TAAAGGCTCTGTTCATTAAGGCTT	ATTTTTATGACAAGTAATTCCGAA	4T0T0A0T16	0.006098	0.0173	0.353	6	4
miR1133-6-3p	TraesCS2A01G561600.1	IPR000330: SNF2-related, N-terminal domain; IPR001650: Helicase, C-terminal; IPR014001: Helicase superfamily 1/2, ATP-binding domain; IPR027417: P-loop containing nucleoside triphosphate hydrolase	3395-3418	3407	3	24M	GGAGGCAGGGTTTTAAGAACAGAA	CCTCCGTTCCAAAATAGATGACTC	7T7A0G0A2A2C0	0.017318	0.0173	1	3	5.5
miR1135-272-5p	TraesCS4A01G275100.1	Pentatricopeptide repeat-containing protein	3327-3350	3338	0	24M	AAAGACGCTGCTCATTAAACCTTG	TACCTGAGACAAGTAATTCGGAAC	1A0C3A3A7C5	0.007424	0.0173	0.429	3	5
miR1136-1037-5p	TraesCS5A01G418500.1	Receptor protein kinase, putative	4474-4497	4486	1	24M	CTATGTAAGTATGGACGCTGTTCA	GATGCATCCATTTCTGCGACAAGT	3G3C3T0T11	0.012971	0.0173	0.75	3	4
miR1121-6-5p	TraesCS6B01G262900.1	F-box/LRR protein	1452-1472	1463	1	21M	TGAGAATATAATCAAATGTCT	CATCTTATATTAGTTTACAGA	0C0A19	0.017257	0.0173	1	3	2
miR1318a-1	TraesCS2B01G322900.1	Thioesterase family protein	351-371	362	0	21M	GCAGCCACAGTAGAGAGGACT	AGTCGGTGTTATCTCTGTTGA	0A8T6G0T3	0.011534	0.0173	0.667	2	4
miR1135-1575-3p	TraesCS2D01G535700.1	Cytochrome P450	1745-1768	1758	0	24M	TCTGCATAAAATCAAGATCTATGT	AGATGTATTTTAGTTGTAGATACA	3T11G8	0.017269	0.0173	1	2	1.5
miR1136-597-3p	TraesCS3B01G128600.1	cDNA clone:J013058P10, full insert sequence	1325-1348	1338	0	24M	GAGGCAAGCCTTAATGAACAGAGC	CTCCGTTCCTAAATATTTGTCTTT	8C0T2A2T6T0T0	0.017432	0.0174	1	2	6
miR1135-1001-5p	TraesCS6B01G021900.1	Mitochondrial transcription termination factor-like	3110-3130	3119	0	21M	GTAAAGGCACTGTTCATTAAG	CATTTCTGCGACAAGTAATTC	6T1C12	0.008705	0.0174	0.5	2	1.5
miR1136-235-3p	TraesCS5A01G418500.1	Receptor protein kinase, putative	4443-4461	4450	0	19M	TTACCTACATAGATCTTGA	TATGGGTGTATCTAGAACT	0T4G13	0.014559	0.0175	0.833	5	1.5
miR1137-310-5p	TraesCS2B01G007400.3	Receptor protein kinase-related protein-like	34-57	46	0	24M	TCATGTTTCAACCCAGTAGATAAA	AGTATAAAGTTGGGTCATCTATTT	0	0.005845	0.0175	0.333	3	0.5
miR1135-2157-5p	TraesCS1B01G372900.1	Pentatricopeptide repeat-containing protein, putative	1745-1765	1754	0	21M	AGACGCTGTTCATTAAGCCTT	ACCACGACGAGTAAATCGGAA	0A1C0A4G5A6	0.017528	0.0175	1	2	4.5
miR1136-703-5p	TraesCS2B01G172400.1		1826-1846	1835	0	21M	CGCTGTTCATTAAGCCTTGCC	AAGACAAATATTTGGGAACGG	0A0A5A2T2G7	0.017513	0.0175	1	2	5
miR1133-6-3p	TraesCS2D01G462500.1	Glycosyltransferase	1739-1762	1750	3	24M	GGAGGCAGGGTTTTAAGAACAGAA	CCTCCGTTCCTAAATATAAGTCTT	7T2T4A0T0A0A5	0.011697	0.0175	0.667	2	6
miR1137-443-5p	TraesCS5B01G557400.1	Beta-fructofuranosidase, insoluble protein	1744-1764	1753	1	21M	CAGTAGATAAAACCTTGCCTC	GTCATCTATTTTGGAACGGAG	0	0.011675	0.0175	0.667	2	0
miR1137-385-5p	TraesCS5B01G557400.1	Beta-fructofuranosidase, insoluble protein	1744-1763	1753	1	20M	CAGTAGATAAAACCTTGCCT	GTCATCTATTTTGGAACGGA	0	0.011675	0.0175	0.667	2	0
miR1137-385-5p	TraesCS5D01G110200.1	Ankyrin repeat protein-like	1664-1683	1673	1	20M	CAGTAGATAAAACCTTGCCT	GTCATCTATTTTGGAACGGA	0	0.011675	0.0175	0.667	2	0
miR1137-443-5p	TraesCS5D01G110200.1	Ankyrin repeat protein-like	1664-1684	1673	1	21M	CAGTAGATAAAACCTTGCCTC	GTCATCTATTTTGGAACGGAG	0	0.011675	0.0175	0.667	2	0
miR1135-757-5p	TraesCS5B01G059000.1	IPR000719: Protein kinase domain; IPR001611: Leucine-rich repeat; IPR002182: NB-ARC; IPR003591: Leucine-rich repeat, typical subtype; IPR008271: Serine/threonine-protein kinase, active site; IPR011009: Protein kinase-like domain; IPR011991: Winged helix-turn-helix DNA-binding domain; IPR017441: Protein kinase, ATP binding site; IPR027417: P-loop containing nucleoside triphosphate hydrolase; IPR03…	541-564	553	0	24M	AGGCTCTGTTCATTAAGGCTTGCC	TTGATGACAAGTATTTCCGGACGG	1T0G0A0T8T5G4	0.014648	0.0176	0.833	5	6
miR1137-504-5p	TraesCS2B01G570400.2	2-aminoethanethiol dioxygenase	1223-1243	1233	1	21M	CAGTAGATAAAATCTTGCCTC	GTCATTTATTTTGGGACGGAG	0	0.007023	0.0176	0.4	2	1.5
miR1439-2-5p	TraesCS2D01G024700.1	IPR000719: Protein kinase domain; IPR008271: Serine/threonine-protein kinase, active site; IPR011009: Protein kinase-like domain; IPR017441: Protein kinase, ATP binding site	1584-1604	1595	1	21M	CCAGTAGATAAAACCTTGCCT	GGTCATTTATTTTGGAACGGA	0	0.007022	0.0176	0.4	2	0.5
miR159f-1	TraesCS6B01G062900.1	MOB kinase activator-like 1A	618-637	628	0	20M	TCTCGAGGGAAGTTAGGTTC	GGGGCTCCCTTCCCTCCAAA	0G1G9C0C5A0	0.017631	0.0176	1	2	4
miR1137-438-3p	TraesCS1B01G317100.1	BZIP transcription factor	1621-1641	1631	0	21M	GGAGGCAAGGTTTTATCTACT	CCTCCGTTCCAAAATAGATGA	0	0.007597	0.0177	0.429	3	0
miR1137-229-3p	TraesCS1B01G317100.1	BZIP transcription factor	1622-1642	1631	0	21M	AAGGCAAAGTTTTATCTACTG	CTCCGTTCCAAAATAGATGAC	0C6C13	0.007597	0.0177	0.429	3	2
miR1135-1920-5p	TraesCS4B01G196400.1	Pseudouridine synthase	1660-1680	1670	0	21M	TAAAGGCACTGTTCATTAAGG	ATTTCTCCGACAAGTATTTTC	5T0C0C8T2T1	0.010616	0.0177	0.6	3	5
miR1137-491-5p	TraesCS2B01G570400.2	2-aminoethanethiol dioxygenase	1217-1237	1226	1	21M	TCAACTCAGTAGATAAAACCT	AGTTGAGTCATTTATTTTGGG	0	0.011816	0.0177	0.667	2	1
miR1121-51-3p	TraesCS2D01G413400.1	Receptor-like kinase	1677-1697	1686	0	21M	GAGGGAGACATTTGATTATAT	CTCTCTCTGTAAACTAATATA	0	0.017738	0.0177	1	2	0.5
miR1135-1515-5p	TraesCS6A01G234700.1	DNA binding protein	1622-1645	1635	1	24M	AAACCTGCTCATTAAGGCTTGCCT	CTGTGACAAGTAATTTGGAACGGA	0C1G0T3A7T0G7	0.017671	0.0177	1	2	6.5
miR1135-272-5p	TraesCS6B01G021900.1	Mitochondrial transcription termination factor-like	3112-3135	3123	0	24M	AAAGACGCTGCTCATTAAACCTTG	TTTCTGCGACAAGTAATTCCGAAC	10A7C0C4	0.005338	0.0178	0.3	6	3
miR1135-1765-5p	TraesCS7A01G151100.1	Nucleoporin NUP188	6275-6295	6286	0	21M	TAAAGGCGCTGTTCATTAAGG	ATACCTGCGACAAGTAATTCG	2A0C1T14G0	0.008906	0.0178	0.5	3	3.5
miR1137-438-3p	TraesCS1A01G241700.1	Glycosyltransferase	1320-1340	1329	3	21M	GGAGGCAAGGTTTTATCTACT	CCTCCGTCCCAAAATAAGTGA	7C8A0G3	0.01187	0.0178	0.667	2	3.5
miR1135-1924-5p	TraesCS3A01G233900.1	Transcription initiation factor TFIID subunit 7	1510-1533	1524	1	24M	AGCTCTGTTCATTAAGGCTTGCCT	TCAAGACAAGTAATTTGGAACGGA	2A12T0G7	0.017846	0.0178	1	2	3.5
miR393-2-5p	TraesCS5A01G281100.1	Transport inhibitor response 1 protein	1745-1765	1756	0	21M	CTAGTTACGCTAGGGAAACCT	AGGCAATGCGCTCGCTTTGGA	0A0G0G7C2G7	0.017793	0.0178	1	2	5.5
miR1135-1184-5p	TraesCS5B01G440800.1	IPR016964: Transmembrane protein 97; IPR033118: EXPERA domain	791-814	802	0	24M	AAAGGCTCTGTTCATTAAGGCTTG	TCTCTACGACAAGTAATTTCGAAC	1C2T0A0C11T5	0.01186	0.0178	0.667	2	5
miR1135-1001-5p	TraesCS6B01G235600.1	18S pre-ribosomal assembly protein gar2-related protein	1902-1922	1911	0	21M	GTAAAGGCACTGTTCATTAAG	CATTTCAGCGACAGGTAATTC	6A1C4G7	0.017805	0.0178	1	2	2.5
miR1120-2099-5p	TraesCS6B01G236700.1	U3 small nucleolar RNA-associated protein 25	1240-1260	1251	0	21M	TTGCAAGAATATAAAACCCTG	AAACGTCTTATATTGTGGGAC	2A0C0G9G6	0.017794	0.0178	1	2	4
miR1135-247-5p	TraesCS7B01G316400.1	Protein MID1-COMPLEMENTING ACTIVITY 1	977-997	987	0	21M	ACCTGCTCATTAAGGCTTGCC	GAGACAAGTAATTCCGAACGG	0G0A3A15	0.017781	0.0178	1	2	3
miR1136-703-5p	TraesCS7B01G316400.1	Protein MID1-COMPLEMENTING ACTIVITY 1	977-997	986	0	21M	CGCTGTTCATTAAGCCTTGCC	GAGACAAGTAATTCCGAACGG	1A12C6	0.011898	0.0178	0.667	2	2
miR1135-1762-5p	TraesCS7B01G360400.1	Tetraspanin family protein, putative	1137-1160	1150	1	24M	AGGCTCTGTTCATTAAGGCTTGTC	TTCGCGACGAGTAATTCCGAACAG	1T2C3G15	0.011897	0.0178	0.667	2	2
miR1120-1455-5p	TraesCSU01G161000.1	Disease resistance protein RPM1	571-591	580	0	21M	CGAGAATATAATACCCTGTCT	GCTCTTATATTAGTTTACAGA	12G0T0T0T5	0.011897	0.0178	0.667	2	4
miR1136-1373-5p	TraesCS4A01G275100.1	Pentatricopeptide repeat-containing protein	3329-3349	3338	0	21M	AGACGCTGTTCATTAAGGCTT	CCTGAGACAAGTAATTCGGAA	0C3A12G3	0.007663	0.0179	0.429	3	3
miR1136-1373-5p	TraesCS5A01G292200.1	NBS-LRR disease resistance protein	3955-3975	3964	0	21M	AGACGCTGTTCATTAAGGCTT	TCTAAGACAAGTAATTCGGAA	3A0A12G3	0.007663	0.0179	0.429	3	3
miR1136-1070-5p	TraesCS5A01G292200.1	NBS-LRR disease resistance protein	3956-3975	3964	0	20M	GACGCTGTTCATTAAGGCTT	CTAAGACAAGTAATTCGGAA	2A0A12G3	0.007663	0.0179	0.429	3	3
miR1136-1373-5p	TraesCS6B01G005300.1	Enhancer of polycomb-like protein	3237-3257	3246	0	21M	AGACGCTGTTCATTAAGGCTT	TCTCCGACAAGTATTTTCGGA	3C9T2T2G1	0.007663	0.0179	0.429	3	3
miR1136-1070-5p	TraesCS6B01G005300.1	Enhancer of polycomb-like protein	3238-3257	3246	0	20M	GACGCTGTTCATTAAGGCTT	CTCCGACAAGTATTTTCGGA	2C9T2T2G1	0.007663	0.0179	0.429	3	3
miR1136-1070-5p	TraesCS7B01G077800.1	Scarecrow transcription factor family protein	2673-2692	2681	0	20M	GACGCTGTTCATTAAGGCTT	CTTCGACTAGTATTTTCGGA	2T4T4T2T2G1	0.01076	0.0179	0.6	3	4
miR1137-264-3p	TraesCS2B01G405200.1	Kinesin-like protein	3197-3217	3206	0	21M	AGGCAAAGTTTTATCTACTGA	TCCGTTTCTAAATATAAGTCT	8T5T1A1T2	0.007158	0.0179	0.4	2	4
miR1135-1924-5p	TraesCS2D01G563100.1	Dof zinc finger protein	203-226	217	0	24M	AGCTCTGTTCATTAAGGCTTGCCT	TTAAGACAAGTAATTCCGAACGGA	1T0A21	0.017917	0.0179	1	2	2.5
miR1133-92-5p	TraesCS5A01G380200.1	F-box protein	1905-1925	1914	1	21M	CTACTGTTCATAAAGGCCTGC	TAAGACAAGTATTTTCGGACG	0T1A11T6	0.005107	0.0179	0.286	2	2.5
miR1121-51-3p	TraesCS6B01G063800.1	Peroxidase	1198-1218	1207	0	21M	GAGGGAGACATTTGATTATAT	CTCCCTCCATAAAGAAATATA	7C0A4G0A6	0.017932	0.0179	1	2	4
miR1137-438-3p	TraesCS6B01G170700.1	ABC transporter ATP-binding protein	3962-3982	3972	0	21M	GGAGGCAAGGTTTTATCTACT	CCTCCGTTCCAAAATAGATGA	0	0.007169	0.0179	0.4	2	0
miR1137-229-3p	TraesCS6B01G170700.1	ABC transporter ATP-binding protein	3963-3983	3972	0	21M	AAGGCAAAGTTTTATCTACTG	CTCCGTTCCAAAATAGATGAC	0C6C13	0.007169	0.0179	0.4	2	2
miR1135-1673-5p	TraesCS5D01G334500.2	Nodulin-like / Major Facilitator Superfamily protein	2027-2050	2041	0	24M	GGCTCTGTTCATTAAGGCTTGCCT	CCACGCCAAGTATTTCCGAGCGGA	2A0C1C6T6G4	0.018012	0.018	1	2	4.5
miR1121-51-3p	TraesCSU01G049300.1	Protein transport sec20	1101-1121	1112	0	21M	GAGGGAGACATTTGATTATAT	CTCCCTCCGTAAATAAATATA	7C5T0A6	0.017962	0.018	1	2	3.5
miR1135-1184-5p	TraesCS1D01G271600.1	IPR009606: Protein of unknown function DUF1218	770-793	781	0	24M	AAAGGCTCTGTTCATTAAGGCTTG	ATTCTCCGACAAGTATTTCCGGAC	0A3T0C0C8T5G2	0.007771	0.0181	0.429	3	6
miR1120-1455-5p	TraesCS2D01G180300.1	Pectinesterase	1517-1537	1527	0	21M	CGAGAATATAATACCCTGTCT	GTTCTTATATTTTGGGACGGA	1T9T6G2	0.009047	0.0181	0.5	3	2
miR1135-1184-5p	TraesCS5D01G023200.1	Serine/threonine-protein kinase	1442-1465	1454	1	24M	AAAGGCTCTGTTCATTAAGGCTTG	TTTCCCCGACAAGTATTTCCGGAC	5C0C8T5G2	0.004934	0.0181	0.273	3	3.5
miR1135-1920-5p	TraesCS1A01G090300.1	Anaphase-promoting complex subunit 7	2090-2110	2101	0	21M	TAAAGGCACTGTTCATTAAGG	ATTTTCGAGACAAGTAATTCC	4T2A13	0.018109	0.0181	1	2	1.5
miR1137-443-5p	TraesCS1B01G085900.1	Pentatricopeptide repeat-containing protein	3421-3441	3430	0	21M	CAGTAGATAAAACCTTGCCTC	GACAAGTATTTTGGGACGGAG	1A2A0G8G6	0.018127	0.0181	1	2	3.5
miR1135-1762-5p	TraesCS2D01G554000.1	Chromatin structure-remodeling complex protein SYD	620-643	634	1	24M	AGGCTCTGTTCATTAAGGCTTGTC	TCCGAGACAAGTAATTCCGAACGG	0	0.009057	0.0181	0.5	2	0.5
miR1135-1001-5p	TraesCS7A01G204300.1	NAC domain-containing protein	3039-3059	3049	0	21M	GTAAAGGCACTGTTCATTAAG	CATTTTGATGACAAGTATTTT	5T0G0A9T2T0	0.012318	0.0182	0.677	21	5
miR1137-264-3p	TraesCS2B01G405200.1	Kinesin-like protein	3197-3217	3208	0	21M	AGGCAAAGTTTTATCTACTGA	TCCGTTTCTAAATATAAGTCT	8T5T1A1T2	0.012164	0.0182	0.667	6	4
miR1136-235-3p	TraesCS3A01G282600.1	Cysteine desulfurase	1994-2012	2003	0	19M	TTACCTACATAGATCTTGA	AATGGATGTATCTAGAACT	0	0.008281	0.0182	0.455	5	0
miR1120-2099-5p	TraesCS6A01G402800.1	Disease resistance protein	3116-3136	3127	0	21M	TTGCAAGAATATAAAACCCTG	AACACTCTTATATTATGGGAC	3A0C9A6	0.008094	0.0182	0.444	4	3
miR1135-272-5p	TraesCS2D01G148900.1	DNA/RNA helicase protein	2691-2714	2703	0	24M	AAAGACGCTGCTCATTAAACCTTG	TACCTGCGACAAGTAATTCGGAAC	1A0C7A7C5	0.006069	0.0182	0.333	3	4
miR1136-830-3p	TraesCS1B01G365300.1	Peroxidase	1175-1195	1184	0	21M	AAGGTTTAATGAGCAGCGTCT	TTCCAAATTACTCGTCGTGGT	17T0G1T0	0.009105	0.0182	0.5	2	2
miR1137-443-5p	TraesCS2B01G570400.2	2-aminoethanethiol dioxygenase	1223-1243	1233	1	21M	CAGTAGATAAAACCTTGCCTC	GTCATTTATTTTGGGACGGAG	0	0.007292	0.0182	0.4	2	1
miR1137-26-3p	TraesCS2A01G208200.1	DNA repair family protein	1256-1276	1267	1	21M	GGGAGGCAAGGTTTTATCTAC	CCCTCTGTTTTAAAATAGATG	0	0.007324	0.0183	0.4	2	1.5
miR1136-597-3p	TraesCS2B01G043000.1	Exocyst complex component, putative	1871-1894	1883	0	24M	GAGGCAAGCCTTAATGAACAGAGC	CTCTGTCCGGAAATACTTGTCATC	3T2C5A8A0T0C0	0.006102	0.0183	0.333	2	6
miR1120-1193-3p	TraesCS6D01G207800.1	Protein ROOT HAIR DEFECTIVE 3 homolog	2631-2651	2642	1	21M	CCATGAGGGAGGCAGAGTATT	TGTACTCCCTCCGTCCCATAA	0T14C5	0.018345	0.0183	1	2	2
miR1136-1373-5p	TraesCS2D01G159100.1	Mitochondrial carrier family protein	1462-1482	1471	0	21M	AGACGCTGTTCATTAAGGCTT	TTTTGGACGAGTAATTCCGAA	1T1T0G3G12	0.013791	0.0184	0.75	3	3
miR1136-1070-5p	TraesCS2D01G159100.1	Mitochondrial carrier family protein	1463-1482	1471	0	20M	GACGCTGTTCATTAAGGCTT	TTTGGACGAGTAATTCCGAA	0T1T0G3G12	0.013791	0.0184	0.75	3	3
miR1136-1007-3p	TraesCS4A01G044300.1	N-acetyltransferase 9-like protein	738-758	748	2	21M	CAAGCTTTAATGAACAGAGCC	GTTCCAAATTACTTGTCTTGG	4C13T2	0.018449	0.0184	1	2	1.5
miR1135-1765-5p	TraesCS5A01G547200.1	Trichome birefringence-like protein	1520-1540	1529	0	21M	TAAAGGCGCTGTTCATTAAGG	ATTTCTACGACAAGTAATTCC	5T0A14	0.009218	0.0184	0.5	2	2.5
miR1136-597-3p	TraesCS5A01G191900.1	LOB domain-containing protein, putative	1510-1533	1524	0	24M	GAGGCAAGCCTTAATGAACAGAGC	CTCCGTTCCTAAATATTTGTCTTT	8C0T2A2T6T0T0	0.009238	0.0185	0.5	3	6
miR1135-2157-5p	TraesCS7B01G129900.1	G-patch domain-containing protein	3331-3351	3340	1	21M	AGACGCTGTTCATTAAGCCTT	TCGAAGACAAGTAATTCGGAA	2G0A0A16	0.007932	0.0185	0.429	3	3
miR1135-1403-5p	TraesCS7D01G349300.1	Transcription factor	735-758	747	0	24M	TAAAGGCTCTGTTCATTAAGGCTT	ATACCTGCGACAAGTAATTCGGAA	2A0C1T1C12G3	0.009227	0.0185	0.5	3	4.5
miR1135-1001-5p	TraesCS2B01G437400.1	SHR5-receptor-like kinase	3482-3502	3491	1	21M	GTAAAGGCACTGTTCATTAAG	CATTTTCACGACAAGTAATTC	5T1A0C12	0.009226	0.0185	0.5	2	2.5
miR1120-2099-5p	TraesCS2D01G370300.1	Hus1-like protein	1130-1150	1141	0	21M	TTGCAAGAATATAAAACCCTG	AACGCTCTTATATTATGGGAC	4C9A6	0.012332	0.0185	0.667	2	2
miR1133-6-3p	TraesCS3A01G036800.2	Hydroxyacylglutathione hydrolase	2192-2215	2204	0	24M	GGAGGCAGGGTTTTAAGAACAGAA	CCTACGTTCCGAATTACTTGTCTC	3A3T2G2T1A7C0	0.018454	0.0185	1	2	5
miR1136-703-5p	TraesCS4D01G306600.1	Flowering-promoting factor 1-like protein 1	502-522	512	1	21M	CGCTGTTCATTAAGCCTTGCC	AAGACAAGTATTTAGGAACGG	0A0A8T2A7	0.018474	0.0185	1	2	4
miR1133-6-3p	TraesCS5A01G528100.1	Pyridoxine/pyridoxamine 5'-phosphate oxidase	753-776	767	0	24M	GGAGGCAGGGTTTTAAGAACAGAA	CCTCCGTTCCCAAATATAAGTCTT	7T2C4A0T0A0A5	0.018505	0.0185	1	2	6
miR1136-703-5p	TraesCS6B01G467000.1	Homoserine kinase	1470-1490	1480	1	21M	CGCTGTTCATTAAGCCTTGCC	AAGACAAGTATTTAGGAACGG	0A0A8T2A7	0.018474	0.0185	1	2	4
miR1135-757-5p	TraesCS7D01G217400.1	Aquaporin	1375-1398	1387	1	24M	AGGCTCTGTTCATTAAGGCTTGCC	TTTCCGACAAGTATTTCCGGACGG	1T0T0C0C8T5G4	0.018491	0.0185	1	2	5.5
miR1135-2369-3p	TraesCS3B01G141200.1	Alpha/beta-Hydrolases superfamily protein, putative	1199-1219	1208	0	21M	TAATGAGCAGCGTCTTTACCT	ATTACTTGTCTCAGAAATGAA	6T3T8A1	0.013952	0.0186	0.75	3	2.5
miR1137-438-3p	TraesCS2A01G208200.1	DNA repair family protein	1257-1277	1268	1	21M	GGAGGCAAGGTTTTATCTACT	CCTCTGTTTTAAAATAGATGA	0	0.006213	0.0186	0.333	2	1.5
miR1135-1575-3p	TraesCS2B01G625600.1	rRNA N-glycosidase	1412-1435	1423	0	24M	TCTGCATAAAATCAAGATCTATGT	AGGTGTATTTTAGTTCTAGATACA	0	0.009284	0.0186	0.5	2	1
miR1439-2-5p	TraesCS2D01G180300.1	Pectinesterase	1517-1537	1528	1	21M	CCAGTAGATAAAACCTTGCCT	GTTCTTATATTTTGGGACGGA	1T2T1A8G5	0.012392	0.0186	0.667	2	3.5
miR1135-1616-5p	TraesCS2D01G496000.1	BSD domain containing protein	1065-1088	1076	1	24M	TCTGTTTAGGTTCTGTTCATTAAA	AGATAAATCTAAGACAAGCTTTTT	3T5T8C0T0T3	0.012406	0.0186	0.667	2	4
miR1135-1502-3p	TraesCS3B01G389200.1	Coatomer subunit zeta	890-910	900	0	21M	GAACAGCGTCTTTACCTACAT	CTTGTCTTGAAAATGGATGTA	6T0T0G0A11	0.01863	0.0186	1	2	5
miR1135-1458-3p	TraesCS6A01G296400.1	Nudix hydrolase-like protein	1108-1128	1119	2	21M	GCAAGCCTTAATGAACAGCGT	CGTCTGGAATTACCTGTCGTC	3C0T8C5T0C0	0.012392	0.0186	0.667	2	6
miR1135-1184-5p	TraesCS3D01G186400.1	TSA: Wollemia nobilis Ref_Wollemi_Transcript_16394_661 transcribed RNA sequence	841-864	853	0	24M	AAAGGCTCTGTTCATTAAGGCTTG	TACTTGTGACAAGTAATTCGGAAC	1A0C0T0T1T12G4	0.007993	0.0187	0.429	3	6
miR1135-1184-5p	TraesCS7D01G349300.1	Transcription factor	736-759	747	0	24M	AAAGGCTCTGTTCATTAAGGCTTG	TACCTGCGACAAGTAATTCGGAAC	1A0C1T1C12G4	0.009364	0.0187	0.5	3	4.5
miR1135-1184-5p	TraesCS1B01G085900.1	Pentatricopeptide repeat-containing protein	3414-3437	3428	0	24M	AAAGGCTCTGTTCATTAAGGCTTG	TTTCGGTGACAAGTATTTTGGGAC	4G1T8T2T0G1G2	0.012459	0.0187	0.667	2	6
miR1137-332-5p	TraesCS6D01G367500.1	F-box protein PP2	606-626	615	2	21M	TCAATCATGTTTCAACCCAGT	AGTTAGTATAAAGTTGGGTCA	0	0.012444	0.0187	0.667	2	0.5
miR1137-332-5p	TraesCS7A01G244700.1	Nucleolar-like protein	2771-2791	2780	2	21M	TCAATCATGTTTCAACCCAGT	AGTTAGTATAAAGTTGGGTCA	0	0.012444	0.0187	0.667	2	0.5
miR1137-229-3p	TraesCS7B01G150500.1	Serrate RNA effector molecule	2378-2398	2388	0	21M	AAGGCAAAGTTTTATCTACTG	CTCCGTTCCGAAATAGATGAC	0C6C1G11	0.009371	0.0187	0.5	2	2.5
miR1137-26-3p	TraesCS2B01G493300.1	IPR001611: Leucine-rich repeat; IPR013210: Leucine-rich repeat-containing N-terminal, plant-type; IPR032675: Leucine-rich repeat domain, L domain-like	1245-1265	1256	0	21M	GGGAGGCAAGGTTTTATCTAC	TCCCCTGTTCCAAAATAGATG	0T2C1T15	0.009392	0.0188	0.5	4	2
miR1122-1297-5p	TraesCS1A01G143400.1	Midasin	16369-16389	16378	0	21M	ATAGATCTGTTTAGGTTCTGT	TATCTAGACAAATCTAAGACA	0	0.008062	0.0188	0.429	3	0.5
miR1135-1924-5p	TraesCS3D01G152600.1	IPR002110: Ankyrin repeat; IPR020683: Ankyrin repeat-containing domain	2057-2080	2069	0	24M	AGCTCTGTTCATTAAGGCTTGCCT	TAATGACAACTATTTCCGGACGGA	1A0A0T5C2T5G5	0.018777	0.0188	1	3	5.5
miR1135-1001-5p	TraesCS6B01G025200.2	Mitochondrial transcription termination factor-like	1575-1595	1584	3	21M	GTAAAGGCACTGTTCATTAAG	CATTTTGATTACAAGTATTTC	5T0G0A1T7T3	0.018821	0.0188	1	2	5.5
miR1135-1765-5p	TraesCS4A01G236000.1	Zinc finger protein, putative	963-983	972	0	21M	TAAAGGCGCTGTTCATTAAGG	ATTTCTAGAACAAGTATTTCC	5T0A0G0A7T4	0.010185	0.0189	0.538	7	5.5
miR1135-1001-5p	TraesCS4B01G196400.1	Pseudouridine synthase	1659-1679	1670	0	21M	GTAAAGGCACTGTTCATTAAG	CATTTCTCCGACAAGTATTTT	6T0C0C8T2T0	0.011335	0.0189	0.6	3	5
miR166-5.2-3p	TraesCS5A01G375800.1	Homeobox leucine-zipper protein	923-943	932	1	21M	CTAACTTCGGACCAGGCTCTA	GGATGAAGCCTGGTCCGGATT	1G0A14G0A0T1	0.014162	0.0189	0.75	3	6
miR166-8.5-3p	TraesCS5A01G375800.1	Homeobox leucine-zipper protein	921-941	932	1	21M	CCCTAACTTCGGACCAGGCTC	TGGGATGAAGCCTGGTCCGGA	0T2G0A14G0A0	0.014162	0.0189	0.75	3	6
miR9662-1.1-3p	TraesCS6A01G021400.1	Mitochondrial transcription termination factor-like	900-920	911	0	21M	GCCACCGAGACCCTACAAGTT	TCGTGGCTCGGGGATGTTCAG	0T0C7G10G0	0.018894	0.0189	1	3	4
miR9662-1.1-3p	TraesCS6B01G029100.1	Mitochondrial transcription termination factor-like	681-701	692	0	21M	GCCACCGAGACCCTACAAGTT	TCGTGGCTCGGGGATGTTCAG	0T0C7G10G0	0.018894	0.0189	1	3	4
miR1133-111-5p	TraesCS1B01G196900.1	Alpha/beta-Hydrolases superfamily protein	1602-1622	1611	0	21M	ACTGTTCATAAAGGCCTGCCT	AGACAAGTATTTAGGAACGGA	0A11A0G1A5	0.018912	0.0189	1	2	4
miR1135-1001-5p	TraesCS2A01G166400.1	Protein WEAK CHLOROPLAST MOVEMENT UNDER BLUE LIGHT 1	2617-2637	2627	1	21M	GTAAAGGCACTGTTCATTAAG	CATTGCTGTAATAAGTTATTC	4G1T2A1T4T4	0.018878	0.0189	1	2	4
miR1133-111-5p	TraesCS2B01G104000.1	Pyruvate decarboxylase	2028-2048	2037	0	21M	ACTGTTCATAAAGGCCTGCCT	AGACAAGTATTTAGGAACGGA	0A11A0G1A5	0.018912	0.0189	1	2	4
miR1135-1001-5p	TraesCS2B01G192300.1	Protein WEAK CHLOROPLAST MOVEMENT UNDER BLUE LIGHT 1	2824-2844	2834	1	21M	GTAAAGGCACTGTTCATTAAG	CATTGCTGTAATAAGTTATTC	4G1T2A1T4T4	0.018878	0.0189	1	2	4
miR1135-1001-5p	TraesCS2D01G173700.1	Protein WEAK CHLOROPLAST MOVEMENT UNDER BLUE LIGHT 1	2831-2851	2841	1	21M	GTAAAGGCACTGTTCATTAAG	CATTGCTGTAATAAGTTATTC	4G1T2A1T4T4	0.018878	0.0189	1	2	4
miR1135-1924-5p	TraesCS5A01G266500.2	Peroxisomal (S)-2-hydroxy-acid oxidase	1629-1652	1642	1	24M	AGCTCTGTTCATTAAGGCTTGCCT	CTGCGACGAGTAATTTGGAACGGA	0C0T1C3G7T0G7	0.018947	0.0189	1	2	6.5
miR1136-1601-3p	TraesCS7B01G312300.1	IPR001810: F-box domain; IPR006566: FBD domain; IPR032675: Leucine-rich repeat domain, L domain-like	1620-1640	1629	0	21M	GGCAAGCCTTAATGAACAGCG	CGGTTCCAAATTACTCGTCGC	1G4C0A7C5	0.018909	0.0189	1	2	4
miR9662-1.7-3p	TraesCSU01G110400.1	Mitochondrial transcription termination factor-like	635-653	644	0	19M	CACCGAGACCCTACAAGTT	GTTACTCTGGGATGTTCAG	2T0A14G0	0.018909	0.0189	1	2	2.5
miR1135-1184-5p	TraesCS2A01G360000.1	Cysteine-rich receptor-like protein kinase 41	598-621	609	0	24M	AAAGGCTCTGTTCATTAAGGCTTG	TTTCAATGACAAGTATTTTCGGAC	4A0A0T8T2T2G2	0.006703	0.019	0.353	6	5
miR1136-1752-3p	TraesCS1B01G476400.1	Flavonoid 3'-hydroxylase	1798-1818	1809	1	21M	CAAGCCTTAATGAACAGAGCC	TTTCGGAATTACTTGTCACAA	0T16A1A0A0	0.012699	0.019	0.667	2	4
miR1133-6-3p	TraesCS3A01G382000.1	Two-component response regulator ORR21	675-698	689	0	24M	GGAGGCAGGGTTTTAAGAACAGAA	CCTCCGTTCCTAAATACTTGTCTT	7T2T4A8	0.012636	0.019	0.667	2	2.5
miR1135-1765-5p	TraesCS3B01G160900.1	RNA-dependent RNA polymerase	3570-3590	3579	0	21M	TAAAGGCGCTGTTCATTAAGG	GTTTCAATGACAAGTATTTCC	0G4A0A0T8T4	0.007883	0.0191	0.412	7	5
miR1136-703-5p	TraesCS7B01G316400.1	Protein MID1-COMPLEMENTING ACTIVITY 1	977-997	987	0	21M	CGCTGTTCATTAAGCCTTGCC	GAGACAAGTAATTCCGAACGG	1A12C6	0.019054	0.0191	1	2	2
miR1135-1403-5p	TraesCS3B01G160900.1	RNA-dependent RNA polymerase	3570-3593	3583	1	24M	TAAAGGCTCTGTTCATTAAGGCTT	GTTTCAATGACAAGTATTTCCGGA	0G4A0A0T8T5G1	0.005232	0.0192	0.273	3	5
miR1137-229-3p	TraesCS2A01G323500.1	Cyclin family protein	2307-2327	2317	2	21M	AAGGCAAAGTTTTATCTACTG	CTCTGTTTCAAAATAGATGAC	0C2T17	0.01917	0.0192	1	2	1.5
miR1121-10-3p	TraesCS5B01G110800.4	Diacylglycerol kinase	2399-2419	2409	1	21M	AGGCATTTGATTATATTCTCG	TCTGTAAACAAATATAAGAGC	2T6A11	0.019219	0.0192	1	2	1.5
miR1135-987-3p	TraesCS5B01G214200.1	IPR001841: Zinc finger, RING-type; IPR002867: IBR domain; IPR013083: Zinc finger, RING/FYVE/PHD-type; IPR017907: Zinc finger, RING-type, conserved site	1083-1106	1097	0	24M	CAAGCCTTAATGAACAGCGTCTTT	GTCCGGAAATACTTGTCATCAAAA	2C5A8A0T0C0A3	0.019222	0.0192	1	2	6.5
miR1120-2099-5p	TraesCS5B01G454800.1	IPR011676: Domain of unknown function DUF1618	1878-1898	1889	1	21M	TTGCAAGAATATAAAACCCTG	AACGTTCCTATATTATGGGAC	7C6A6	0.019245	0.0192	1	2	2
miR1135-1184-5p	TraesCS5B01G513000.1	Glucan endo-1,3-beta-glucosidase 1	1769-1792	1783	3	24M	AAAGGCTCTGTTCATTAAGGCTTG	TTTCTGCGACAAGTAATTCCGAAC	4T1C17	0.019173	0.0192	1	2	1.5
miR1135-2439-5p	TraesCS5B01G513000.1	Glucan endo-1,3-beta-glucosidase 1	1769-1792	1783	3	24M	AAAGGCTCTGTCTATTAAGGCTTG	TTTCTGCGACAAGTAATTCCGAAC	4T1C4A0G11	0.019173	0.0192	1	2	4
miR1137-385-5p	TraesCS6B01G234000.1	40S ribosomal protein S24	878-897	887	1	20M	CAGTAGATAAAACCTTGCCT	GTCACTTATTTTGGGACGGA	4C0T8G5	0.019245	0.0192	1	2	3
miR1122-943-3p	TraesCS7A01G141100.2	2-oxoglutarate (2OG) and Fe(II)-dependent oxygenase superfamily protein	1500-1520	1509	1	21M	CTGTTTAGGTTCTGTTCATTA	TCCATATCCGAGACAAGTAAT	0T0C2T4G11	0.019231	0.0192	1	2	3.5
miR1135-757-5p	TraesCS6B01G021900.1	Mitochondrial transcription termination factor-like	3114-3137	3127	0	24M	AGGCTCTGTTCATTAAGGCTTGCC	TCTGCGACAAGTAATTCCGAACGG	2T1C19	0.01124	0.0193	0.583	7	1.5
miR1122-1760-5p	TraesCS7A01G367200.1	Major cell-surface adhesin PAc	1094-1117	1106	0	24M	TAGGCATACATCTGTTTAGATTCT	CTCCGTATCTAGACAAATCTAAGA	0C7C15	0.007714	0.0193	0.4	6	2
miR1135-1765-5p	TraesCS3B01G160900.1	RNA-dependent RNA polymerase	3570-3590	3580	0	21M	TAAAGGCGCTGTTCATTAAGG	GTTTCAATGACAAGTATTTCC	0G4A0A0T8T4	0.008568	0.0193	0.444	4	5
miR1136-597-3p	TraesCS3B01G169700.1	CsAtPR5, putative, expressed	1625-1648	1638	0	24M	GAGGCAAGCCTTAATGAACAGAGC	CTCCGTTCCTAAATATTTGTCTTT	8C0T2A2T6T0T0	0.008259	0.0193	0.429	3	6
miR1122-1297-5p	TraesCS5B01G092900.1	5-methylthioadenosine/S-adenosylhomocysteine deaminase	1807-1827	1817	0	21M	ATAGATCTGTTTAGGTTCTGT	TATCTAGACAAATGTAAGACA	13G0T6	0.00967	0.0193	0.5	3	2.5
miR1135-1001-5p	TraesCS2B01G431500.1	Acyl-CoA thioesterase, putative	909-929	919	1	21M	GTAAAGGCACTGTTCATTAAG	CATTTTCGAGACAAGTAATTT	5T2A11T0	0.007732	0.0193	0.4	2	2
miR1135-1673-5p	TraesCS4A01G308600.1	Cytochrome P450 family protein, expressed	1754-1777	1767	0	24M	GGCTCTGTTCATTAAGGCTTGCCT	CAGCGACAACTAATATGGAACGGA	1A1C5C4A0T0G7	0.019325	0.0193	1	2	6.5
miR1137-121-5p	TraesCS5B01G557400.1	Beta-fructofuranosidase, insoluble protein	1743-1763	1753	1	21M	TCAGTAGATAAAACCTTGCCT	GGTCATCTATTTTGGAACGGA	0	0.012835	0.0193	0.667	2	0.5
miR1137-280-5p	TraesCS5B01G557400.1	Beta-fructofuranosidase, insoluble protein	1743-1764	1753	1	22M	TCAGTAGATAAAACCTTGCCTC	GGTCATCTATTTTGGAACGGAG	0	0.012835	0.0193	0.667	2	0.5
miR1137-438-3p	TraesCS7B01G150500.1	Serrate RNA effector molecule	2377-2397	2388	0	21M	GGAGGCAAGGTTTTATCTACT	CCTCCGTTCCGAAATAGATGA	0	0.009638	0.0193	0.5	2	0.5
miR1122-1760-5p	TraesCS1A01G143400.1	Midasin	16364-16387	16377	0	24M	TAGGCATACATCTGTTTAGATTCT	CTCCGTATCTAGACAAATCTAAGA	0C7C15	0.008957	0.0194	0.462	6	2
miR1135-1184-5p	TraesCS5D01G156100.1	Kelch-like protein	2770-2793	2781	0	24M	AAAGGCTCTGTTCATTAAGGCTTG	TTTTGATGACAAGTATTTCCGGAC	3T0G0A0T8T5G2	0.00777	0.0194	0.4	6	6
miR1133-6-3p	TraesCS2A01G360000.1	Cysteine-rich receptor-like protein kinase 41	520-543	531	0	24M	GGAGGCAGGGTTTTAAGAACAGAA	CCTCCGTCCGGAAATACTTGTCAT	9G0G4A6A1	0.019413	0.0194	1	5	4.5
miR1135-1765-5p	TraesCS5A01G380200.1	F-box protein	1900-1920	1911	0	21M	TAAAGGCGCTGTTCATTAAGG	ATTTCTAAGACAAGTATTTTC	5T0A0A8T2T1	0.014553	0.0194	0.75	3	5
miR1133-111-5p	TraesCS1B01G085900.1	Pentatricopeptide repeat-containing protein	3420-3440	3430	0	21M	ACTGTTCATAAAGGCCTGCCT	TGACAAGTATTTTGGGACGGA	12T0G7	0.01944	0.0194	1	2	2.5
miR1135-272-5p	TraesCS1B01G220600.1	Metallo-beta-lactamase-like	1328-1351	1340	1	24M	AAAGACGCTGCTCATTAAACCTTG	TTTTTATGACAAGTAATTCCGAAC	3T1A0T3A7C0C4	0.005425	0.0195	0.278	5	6
miR1135-1616-5p	TraesCS2A01G350700.1	Chitinase	1153-1176	1166	1	24M	TCTGTTTAGGTTCTGTTCATTAAA	AAAAAAATCTAATACGAGTAATTC	1A1A5T2T2G7C0	0.009759	0.0195	0.5	3	5
miR1135-1920-5p	TraesCS6B01G139500.1	Terpene cyclase/mutase family member	2620-2640	2629	0	21M	TAAAGGCACTGTTCATTAAGG	ATTTCAATGACAAGTATTTTC	5A0A9T2T1	0.014647	0.0195	0.75	3	3.5
miR1122-1760-5p	TraesCS4D01G107000.1	Receptor-kinase, putative	3745-3768	3758	1	24M	TAGGCATACATCTGTTTAGATTCT	CCTCCTATCTAGACAAATTTAAGA	0C0C0T1C3C9T5	0.00779	0.0195	0.4	2	6
miR1137-121-5p	TraesCS5B01G044900.1	IPR001810: F-box domain; IPR032675: Leucine-rich repeat domain, L domain-like	1647-1667	1656	0	21M	TCAGTAGATAAAACCTTGCCT	AGTCACTTATTTTGGGACGGA	5C0T8G5	0.007781	0.0195	0.4	2	3
miR1137-26-3p	TraesCS5D01G538800.1	Transferase, transferring glycosyl groups	1204-1224	1215	1	21M	GGGAGGCAAGGTTTTATCTAC	CCCTCCGTTCCAAAATAGATG	0	0.0078	0.0195	0.4	2	0
miR1137-229-3p	TraesCS7D01G174100.1	Scarecrow transcription factor family protein	2269-2289	2278	3	21M	AAGGCAAAGTTTTATCTACTG	CTCCATTCTAAAATAGATGAC	0C3A2C0T12	0.01299	0.0195	0.667	2	4.5
miR1135-1184-5p	TraesCS4A01G189400.1	Serine/threonine-protein phosphatase 4 regulatory subunit 3	693-716	707	0	24M	AAAGGCTCTGTTCATTAAGGCTTG	TTTCTACGACAAGTAATTCCGAAC	4T0A0C17	0.007335	0.0196	0.375	3	3.5
miR1135-1403-5p	TraesCS7A01G151100.1	Nucleoporin NUP188	6275-6298	6286	0	24M	TAAAGGCTCTGTTCATTAAGGCTT	ATACCTGCGACAAGTAATTCGGAA	2A0C1T1C12G3	0.009778	0.0196	0.5	3	4.5
miR1135-247-5p	TraesCS1D01G049100.1		1156-1176	1165	0	21M	ACCTGCTCATTAAGGCTTGCC	ATGACAAGTAATTCCGAACGG	0A0T3A15	0.019611	0.0196	1	2	3
miR1136-1070-5p	TraesCS2A01G385500.1	Transporter	2394-2413	2402	0	20M	GACGCTGTTCATTAAGGCTT	CTACGACAAGTAATTTCGAA	2A12T4	0.013039	0.0196	0.667	2	1.5
miR1137-385-5p	TraesCS2B01G570400.2	2-aminoethanethiol dioxygenase	1223-1242	1233	1	20M	CAGTAGATAAAACCTTGCCT	GTCATTTATTTTGGGACGGA	0	0.007831	0.0196	0.4	2	1
miR1136-1070-5p	TraesCS5B01G440800.1	IPR016964: Transmembrane protein 97; IPR033118: EXPERA domain	794-813	802	0	20M	GACGCTGTTCATTAAGGCTT	CTACGACAAGTAATTTCGAA	2A12T4	0.013039	0.0196	0.667	2	1.5
miR1118-550-3p	TraesCS6D01G195600.1	Cyclic nucleotide-gated channel	2272-2293	2282	1	22M	TCAGTTTGTAATGTTTGAAACT	AGTCAAACTTCATAAGCTTTAA	8T1C1T2G4A1	0.019611	0.0196	1	2	4
miR1135-757-5p	TraesCS4B01G081600.1	B3 domain-containing protein	154-177	166	0	24M	AGGCTCTGTTCATTAAGGCTTGCC	TCAGCGACGAGTAATTTGGAACGG	2A1C3G7T0G6	0.016419	0.0197	0.833	5	5
miR1122-943-3p	TraesCS5D01G460100.1	IPR006501: Pectinesterase inhibitor domain	1420-1440	1430	0	21M	CTGTTTAGGTTCTGTTCATTA	GACAAATTGGAGACAAGTAAT	7T0G0G11	0.019655	0.0197	1	4	4
miR1137-385-5p	TraesCS3A01G249500.1	Glucan endo-1,3-beta-glucosidase, putative	1684-1703	1692	0	20M	CAGTAGATAAAACCTTGCCT	GTCAAGTATTTTGGAACGAA	4A0G12A1	0.013165	0.0197	0.667	2	3
miR1136-1111-3p	TraesCS4A01G186700.1	Serine/threonine-protein kinase	2792-2815	2805	1	24M	AAGCAAGCCTTAATGAACAGAGCC	TCCTTTCCGAATTACTTGTCGCAG	1C1T3C12G1A1	0.009857	0.0197	0.5	2	5
[truncated: 1,310 more rows]
